# Supplementary material for: Crystal structure of ortho­rhom­bic {bis­[(pyridin-2-yl)meth­yl](3,5,5,5-tetra­chloro­pent­yl)amine-κ3 N,N′,N′′}chlorido­copper(II) perchlorate
Source: Acta Crystallogr E Crystallogr Commun. 2015 Jun 27;71(Pt 7):847–51. doi: 10.1107/S2056989015011792 (PMC4518935; doi:10.1107/S2056989015011792)
Supplement: Supplementary file 1 [file e-71-00847-sup1.cif]

##############################################################################
#                                                                            #
# This CIF contains the data in a paper accepted for publication in          #
# Acta Crystallographica Section E. It conforms to the requirements of       #
# Notes for Authors for Acta Crystallographica Section E, and has been       #
# peer reviewed under the auspices of the IUCr Commission on Journals.       #
#                                                                            #
# Full details of the Crystallographic Information File format               #
# are given in the paper "The Crystallographic Information File (CIF):       #
# a New Standard Archive File for Crystallography" by S. R. Hall, F. H.      #
# Allen and I. D. Brown [Acta Cryst. (1991), A47, 655-685].                  #
#                                                                            #
# The current version of the core CIF dictionary is obtainable from          #
# ftp://ftp.iucr.org/pub/cif_core.dic.                                       #
#                                                                            #
# Software is freely available for graphical display of the structure(s)     #
# in this CIF. For information consult the CIF software page                 #
# http://www.iucr.org/resources/cif/software.                                #
#                                                                            #
# This file may be used for bona fide research purposes within the           #
# scientific community so long as proper attribution is given to the journal # 
# article from which it was obtained.                                        #
#                                                                            #
##############################################################################
data_I
_audit_creation_method     'SHELXL-2014/7'
_journal_date_recd_electronic     2015-06-06
_journal_date_accepted     2015-06-19
_journal_name_full     'Acta Crystallographica, Section E'
_journal_year     2015
_journal_volume     71
_journal_issue      7
_journal_page_first     847
_journal_page_last     851
_journal_paper_category     GM
_journal_paper_doi     10.1107/S2056989015011792
_journal_coeditor_code     LH5771
_publ_contact_author_name     'Kayode D. Oshin'
_publ_contact_author_address
;
Department of Chemistry & Physics, Saint Mary's College, Notre Dame, IN 46556,
USA
;
_publ_contact_author_email     'koshin@saintmarys.edu'
_publ_contact_author_fax     ?
_publ_contact_author_phone     '(574)-284-4663'
_publ_section_title
;\
Crystal structure of orthorhombic
{bis[(pyridin-2-yl)methyl](3,5,5,5-tetrachloropentyl)amine-\k^3^<i>N</i>,\
<i>N</i>',<i>N</i>''}chloridocopper(II) perchlorate
;
loop_
    _publ_author_name
    _publ_author_footnote
    _publ_author_address
    'Bussey, Katherine A.' .
;
Department of Chemistry & Physics, Saint Mary's College, Notre Dame, IN 46556,
USA
;
    'Cavalier, Annie R.' .
;
Department of Chemistry & Physics, Saint Mary's College, Notre Dame, IN 46556,
USA
;
    'Connell, Jennifer R.' .
;
Department of Chemistry & Physics, Saint Mary's College, Notre Dame, IN 46556,
USA
;
    'Mraz, Margaret E.' .
;
Department of Chemistry & Physics, Saint Mary's College, Notre Dame, IN 46556,
USA
;
    'Oshin, Kayode D.' .
;
Department of Chemistry & Physics, Saint Mary's College, Notre Dame, IN 46556,
USA
;
    'Pintauer, Tomislav' .
;
Department of Chemistry & Biochemistry, Duquesne University, Pittsburgh, PA
15282,
USA
;
    'Gray, Danielle L.' .
;
School of Chemical Sciences, University of Illinois, Urbana-Champaign, IL 61801,
USA
;
    'Parkin, Sean' .
;
Department of Chemistry, University of Kentucky, Lexington, KY 40506,
USA
;
_chemical_name_systematic
;\
{Bis[(pyridin-2-yl)methyl](1,1,1,3-tetrachloropentyl)amine-\
\k^3^<i>N</i>,<i>N</i>',<i>N</i>''}chloridocopper(II) perchlorate
;
_chemical_name_common     ?
_chemical_formula_moiety     'C17 H19 Cl5 Cu N3 +, Cl O4 -'
_chemical_formula_sum     'C17 H19 Cl6 Cu N3 O4'
_chemical_formula_structural     ?
_chemical_formula_analytical     ?
_chemical_formula_iupac     '[Cu Cl (C17 H19 Cl4 N3)] Cl O4'
_chemical_formula_weight     605.59
_chemical_melting_point     ?
_shelx_space_group_comment
;
The symmetry employed for this shelxl refinement is uniquely defined
by the following loop, which should always be used as a source of
symmetry information in preference to the above space-group names.
They are only intended as comments.
;
_space_group_crystal_system     orthorhombic
_space_group_name_H-M_alt     'P b c n'
_space_group_name_Hall     '-P 2n 2ab'
loop_
    _space_group_symop_operation_xyz
    'x, y, z'
    '-x+1/2, -y+1/2, z+1/2'
    '-x, y, -z+1/2'
    'x+1/2, -y+1/2, -z'
    '-x, -y, -z'
    'x-1/2, y-1/2, -z-1/2'
    'x, -y, z-1/2'
    '-x-1/2, y-1/2, z'
_cell_length_a     17.4845(13)
_cell_length_b     10.6593(8)
_cell_length_c     25.1030(18)
_cell_angle_alpha     90
_cell_angle_beta     90
_cell_angle_gamma     90
_cell_volume     4678.5(6)
_cell_formula_units_Z     8
_cell_measurement_reflns_used     5135
_cell_measurement_theta_min     2.24
_cell_measurement_theta_max     23.29
_cell_measurement_temperature     150(2)
_exptl_crystal_description     prism
_exptl_crystal_colour     blue
_exptl_crystal_size_max     0.716
_exptl_crystal_size_mid     0.312
_exptl_crystal_size_min     0.04
_exptl_crystal_density_diffrn     1.720
_exptl_crystal_density_meas     ?
_exptl_crystal_density_method     'not measured'
_exptl_crystal_F_000     2440
_exptl_absorpt_coefficient_mu     1.649
_exptl_absorpt_correction_type     multi-scan
_exptl_absorpt_process_details
;
(SADABS; Bruker, 2014)
;
_shelx_estimated_absorpt_T_min     0.385
_shelx_estimated_absorpt_T_max     0.937
_exptl_absorpt_correction_T_min     0.6381
_exptl_absorpt_correction_T_max     0.7458
_diffrn_ambient_temperature     150(2)
_diffrn_radiation_type     'MoK\a'
_diffrn_radiation_wavelength     0.71073
_diffrn_radiation_source     'fine-focus sealed tube'
_diffrn_radiation_monochromator     'graphite'
_diffrn_measurement_device_type     ?
_diffrn_measurement_device     'Bruker SMART APEXII CCD'
_diffrn_measurement_method     'profile data from \f and \w scans'
_diffrn_detector_area_resol_mean     ?
_diffrn_reflns_number     51373
_diffrn_reflns_av_R_equivalents     0.0814
_diffrn_reflns_theta_min     1.997
_diffrn_reflns_theta_max     29.175
_diffrn_reflns_theta_full     25.000
_diffrn_measured_fraction_theta_max     0.998
_diffrn_measured_fraction_theta_full     0.999
_diffrn_reflns_limit_h_min     -23
_diffrn_reflns_limit_h_max     23
_diffrn_reflns_limit_k_min     -14
_diffrn_reflns_limit_k_max     14
_diffrn_reflns_limit_l_min     -34
_diffrn_reflns_limit_l_max     34
_diffrn_standards_number     ?
_diffrn_standards_interval_time     ?
_diffrn_standards_decay_%     ?
_refine_special_details     ?
_reflns_number_total     6305
_reflns_number_gt     4147
_reflns_threshold_expression     'I > 2\s(I)'
_refine_ls_structure_factor_coef     Fsqd
_refine_ls_matrix_type     full
_refine_ls_R_factor_all     0.0865
_refine_ls_R_factor_gt     0.0454
_refine_ls_wR_factor_gt     0.0933
_refine_ls_wR_factor_ref     0.1078
_refine_ls_goodness_of_fit_ref     1.028
_refine_ls_restrained_S_all     1.012
_refine_ls_number_reflns     6305
_refine_ls_number_parameters     437
_refine_ls_number_restraints     647
_refine_ls_hydrogen_treatment     constr
_refine_ls_weighting_scheme     calc
_refine_ls_weighting_details
              'w=1/[\s^2^(Fo^2^)+(0.0376P)^2^+5.7335P] where P=(Fo^2^+2Fc^2^)/3'
_atom_sites_solution_hydrogens     geom
_atom_sites_solution_primary     ?
_atom_sites_solution_secondary     ?
_refine_ls_shift/su_max     0.001
_refine_ls_shift/su_mean     0.000
_refine_diff_density_max     0.556
_refine_diff_density_min     -0.394
_refine_ls_extinction_method     none
_refine_ls_extinction_coef     .
_refine_ls_abs_structure_details     ?
loop_
    _atom_type_symbol
    _atom_type_description
    _atom_type_scat_dispersion_real
    _atom_type_scat_dispersion_imag
    _atom_type_scat_source
    'C' 'C' 0.0033 0.0016
                         'International Tables Vol C Tables 4.2.6.8 and 6.1.1.4'
    'H' 'H' 0.0000 0.0000
                         'International Tables Vol C Tables 4.2.6.8 and 6.1.1.4'
    'N' 'N' 0.0061 0.0033
                         'International Tables Vol C Tables 4.2.6.8 and 6.1.1.4'
    'O' 'O' 0.0106 0.0060
                         'International Tables Vol C Tables 4.2.6.8 and 6.1.1.4'
    'Cl' 'Cl' 0.1484 0.1585
                         'International Tables Vol C Tables 4.2.6.8 and 6.1.1.4'
    'Cu' 'Cu' 0.3201 1.2651
                         'International Tables Vol C Tables 4.2.6.8 and 6.1.1.4'
_computing_data_collection
;
APEX2 (Bruker, 2014)
;
_computing_cell_refinement
;
SAINT (Bruker, 2014)
;
_computing_data_reduction
;
SAINT, XPREP and SADABS
(Bruker, 2014)
;
_computing_structure_solution
;
SHELXS2014/7 (Sheldrick, 2008)
;
_computing_structure_refinement
;
SHELXL2014/7 (Sheldrick, 2015)
;
_computing_molecular_graphics
;
<i>CrystalMaker</i> (CrystalMaker, 1994)
;
_computing_publication_material
;
publCIF (Westrip, 2010)
;
loop_
    _atom_site_type_symbol
    _atom_site_label
    _atom_site_fract_x
    _atom_site_fract_y
    _atom_site_fract_z
    _atom_site_U_iso_or_equiv
    _atom_site_adp_type
    _atom_site_calc_flag
    _atom_site_occupancy
    _atom_site_disorder_assembly
    _atom_site_disorder_group
    Cu Cu1 0.01473(2) 0.91372(4) 0.05612(2) 0.02853(11) Uani d 1 . .
    N N1 -0.01787(15) 1.0476(2) 0.10598(10) 0.0314(6) Uani d 1 . .
    N N2 0.06695(16) 0.7705(2) 0.02079(10) 0.0307(6) Uani d 1 . .
    N N3 0.10728(14) 0.9061(2) 0.10463(10) 0.0255(5) Uani d 1 . .
    Cl Cl1 -0.09392(4) 0.90746(8) 0.00802(3) 0.03601(19) Uani d 1 . .
    C C1 0.0368(2) 0.6854(3) -0.01322(13) 0.0409(9) Uani d 1 . .
    H H1 -0.0161 0.6897 -0.0218 0.049 Uiso calc 1 . .
    C C2 0.0808(3) 0.5933(4) -0.03554(15) 0.0499(10) Uani d 1 . .
    H H2 0.0586 0.5343 -0.0593 0.060 Uiso calc 1 . .
    C C3 0.1574(3) 0.5865(4) -0.02351(16) 0.0535(11) Uani d 1 . .
    H H3 0.1884 0.5230 -0.0390 0.064 Uiso calc 1 . .
    C C4 0.1888(2) 0.6722(3) 0.01107(15) 0.0439(9) Uani d 1 . .
    H H4 0.2418 0.6693 0.0195 0.053 Uiso calc 1 . .
    C C5 0.14184(18) 0.7632(3) 0.03345(12) 0.0301(7) Uani d 1 . .
    C C6 0.03905(18) 1.0893(3) 0.13719(12) 0.0299(7) Uani d 1 . .
    C C7 0.0263(2) 1.1791(3) 0.17579(14) 0.0394(8) Uani d 1 . .
    H H7 0.0667 1.2054 0.1984 0.047 Uiso calc 1 . .
    C C8 -0.0459(2) 1.2302(3) 0.18115(16) 0.0481(10) Uani d 1 . .
    H H8 -0.0554 1.2931 0.2071 0.058 Uiso calc 1 . .
    C C9 -0.1039(2) 1.1889(4) 0.14842(17) 0.0495(10) Uani d 1 . .
    H H9 -0.1537 1.2238 0.1511 0.059 Uiso calc 1 . .
    C C10 -0.0885(2) 1.0960(4) 0.11176(15) 0.0411(9) Uani d 1 . .
    H H10 -0.1288 1.0654 0.0900 0.049 Uiso calc 1 . .
    C C11 0.11701(18) 1.0358(3) 0.12597(13) 0.0286(7) Uani d 1 . .
    H H11A 0.1441 1.0887 0.0996 0.034 Uiso calc 1 . .
    H H11B 0.1477 1.0337 0.1591 0.034 Uiso calc 1 . .
    C C12 0.17104(17) 0.8613(3) 0.07094(12) 0.0283(7) Uani d 1 . .
    H H12A 0.2119 0.8256 0.0936 0.034 Uiso calc 1 . .
    H H12B 0.1928 0.9323 0.0505 0.034 Uiso calc 1 . .
    C C13 0.08923(19) 0.8171(3) 0.14857(12) 0.0313(7) Uani d 1 . .
    H H13A 0.0711 0.7373 0.1328 0.038 Uiso calc 1 . .
    H H13B 0.0468 0.8522 0.1700 0.038 Uiso calc 1 . .
    C C14 0.1563(2) 0.7886(3) 0.18580(13) 0.0380(8) Uani d 1 . .
    H H14A 0.1893 0.8635 0.1894 0.046 Uiso calc 0.839(2) A 1
    H H14B 0.1875 0.7192 0.1711 0.046 Uiso calc 0.839(2) A 1
    H H14C 0.1674 0.6985 0.1800 0.046 Uiso calc 0.161(2) A 2
    H H14D 0.2001 0.8345 0.1702 0.046 Uiso calc 0.161(2) A 2
    C C15 0.1234(2) 0.7506(4) 0.24114(14) 0.0278(8) Uani d 0.839(2) A 1
    H H15 0.0768 0.6978 0.2358 0.033 Uiso calc 0.839(2) A 1
    Cl Cl2 0.09677(7) 0.89437(12) 0.27515(4) 0.0431(3) Uani d 0.839(2) A 1
    C C16 0.1823(2) 0.6764(4) 0.27201(14) 0.0298(8) Uani d 0.839(2) A 1
    H H16A 0.2273 0.7311 0.2777 0.036 Uiso calc 0.839(2) A 1
    H H16B 0.1991 0.6055 0.2494 0.036 Uiso calc 0.839(2) A 1
    C C17 0.1586(2) 0.6238(4) 0.32558(16) 0.0352(9) Uani d 0.839(2) A 1
    Cl Cl3 0.16533(13) 0.73299(18) 0.37901(7) 0.0524(5) Uani d 0.839(2) A 1
    Cl Cl4 0.06429(15) 0.5634(3) 0.32483(14) 0.0415(5) Uani d 0.839(2) A 1
    Cl Cl5 0.22215(6) 0.49641(11) 0.34156(5) 0.0460(3) Uani d 0.839(2) A 1
    C C15' 0.1645(9) 0.8073(10) 0.2458(4) 0.032(3) Uani d 0.161(2) A 2
    H H15' 0.2176 0.7933 0.2592 0.038 Uiso calc 0.161(2) A 2
    Cl Cl2' 0.1272(4) 0.9613(6) 0.2612(2) 0.0464(17) Uani d 0.161(2) A 2
    C C16' 0.1082(9) 0.7056(12) 0.2629(5) 0.033(3) Uani d 0.161(2) A 2
    H H16C 0.0566 0.7432 0.2661 0.040 Uiso calc 0.161(2) A 2
    H H16D 0.1058 0.6407 0.2347 0.040 Uiso calc 0.161(2) A 2
    C C17' 0.1283(7) 0.6432(11) 0.3150(5) 0.040(3) Uani d 0.161(2) A 2
    Cl Cl3' 0.1395(7) 0.7557(10) 0.3665(4) 0.062(3) Uani d 0.161(2) A 2
    Cl Cl4' 0.0539(8) 0.5400(16) 0.3321(8) 0.049(3) Uani d 0.161(2) A 2
    Cl Cl5' 0.2150(4) 0.5561(6) 0.3065(3) 0.0541(19) Uani d 0.161(2) A 2
    Cl Cl6 0.3626(3) 0.9480(5) 0.1331(2) 0.0408(9) Uani d 0.634(17) B 1
    O O1 0.4211(4) 1.0019(10) 0.1000(3) 0.065(2) Uani d 0.634(17) B 1
    O O2 0.3883(6) 0.9535(10) 0.1871(3) 0.061(2) Uani d 0.634(17) B 1
    O O3 0.2938(5) 1.0211(10) 0.1273(5) 0.058(2) Uani d 0.634(17) B 1
    O O4 0.3463(6) 0.8219(6) 0.1179(4) 0.052(2) Uani d 0.634(17) B 1
    Cl Cl6' 0.3611(9) 0.9340(15) 0.1444(7) 0.051(2) Uani d 0.221(16) C 2
    O O1' 0.4122(12) 0.951(2) 0.0995(8) 0.059(4) Uani d 0.221(16) C 2
    O O2' 0.4055(14) 0.949(3) 0.1915(8) 0.056(4) Uani d 0.221(16) C 2
    O O3' 0.2990(12) 1.022(2) 0.1436(9) 0.051(4) Uani d 0.221(16) C 2
    O O4' 0.3301(11) 0.8105(15) 0.1398(10) 0.047(4) Uani d 0.221(16) C 2
    Cl Cl6" 0.3552(10) 0.9434(19) 0.1397(7) 0.052(3) Uani d 0.145(7) D 3
    O O1" 0.4277(11) 1.007(2) 0.1349(11) 0.061(4) Uani d 0.145(7) D 3
    O O2" 0.3490(14) 0.902(2) 0.1936(7) 0.059(4) Uani d 0.145(7) D 3
    O O3" 0.2941(15) 1.027(4) 0.1259(16) 0.053(5) Uani d 0.145(7) D 3
    O O4" 0.356(2) 0.843(3) 0.1021(10) 0.051(4) Uani d 0.145(7) D 3
loop_
    _atom_site_aniso_label
    _atom_site_aniso_U_11
    _atom_site_aniso_U_22
    _atom_site_aniso_U_33
    _atom_site_aniso_U_12
    _atom_site_aniso_U_13
    _atom_site_aniso_U_23
    Cu1 0.02551(19) 0.0343(2) 0.02575(19) -0.00116(17) -0.00341(16) 0.00344(17)
    N1 0.0324(14) 0.0322(14) 0.0296(14) 0.0024(12) 0.0030(12) 0.0078(11)
    N2 0.0373(15) 0.0336(15) 0.0212(13) -0.0058(12) -0.0016(11) -0.0007(11)
    N3 0.0282(13) 0.0250(13) 0.0234(12) 0.0014(11) -0.0012(10) -0.0007(10)
    Cl1 0.0270(4) 0.0476(5) 0.0334(4) -0.0072(4) -0.0093(3) 0.0132(4)
    C1 0.053(2) 0.042(2) 0.0279(17) -0.0150(17) -0.0050(16) -0.0012(15)
    C2 0.076(3) 0.043(2) 0.0310(19) -0.006(2) -0.0020(19) -0.0086(17)
    C3 0.075(3) 0.046(2) 0.040(2) 0.007(2) 0.006(2) -0.0131(18)
    C4 0.047(2) 0.046(2) 0.039(2) 0.0101(18) 0.0055(17) -0.0053(17)
    C5 0.0344(17) 0.0332(17) 0.0227(15) -0.0004(14) -0.0009(13) -0.0001(13)
    C6 0.0364(17) 0.0248(15) 0.0284(16) 0.0010(14) 0.0046(13) 0.0050(13)
    C7 0.053(2) 0.0288(17) 0.0361(19) -0.0016(16) 0.0088(17) 0.0013(15)
    C8 0.068(3) 0.0301(19) 0.046(2) 0.0114(18) 0.027(2) 0.0071(17)
    C9 0.043(2) 0.047(2) 0.059(3) 0.0165(18) 0.023(2) 0.017(2)
    C10 0.0326(18) 0.047(2) 0.044(2) 0.0082(16) 0.0095(15) 0.0172(18)
    C11 0.0317(16) 0.0243(15) 0.0297(16) -0.0005(13) -0.0034(13) -0.0013(13)
    C12 0.0277(16) 0.0302(16) 0.0268(16) 0.0015(13) -0.0011(13) -0.0007(13)
    C13 0.0423(19) 0.0257(16) 0.0258(16) 0.0009(14) -0.0019(14) 0.0022(13)
    C14 0.051(2) 0.0356(19) 0.0277(17) 0.0136(16) -0.0045(15) -0.0004(15)
    C15 0.030(2) 0.029(2) 0.0240(19) 0.0028(16) -0.0020(16) -0.0036(15)
    Cl2 0.0539(7) 0.0435(7) 0.0319(6) 0.0184(6) 0.0005(5) -0.0079(5)
    C16 0.0327(19) 0.0306(18) 0.0262(17) 0.0009(16) -0.0005(15) 0.0009(15)
    C17 0.038(2) 0.033(2) 0.034(2) 0.0022(18) 0.0023(18) 0.0034(17)
    Cl3 0.0836(14) 0.0450(9) 0.0286(8) -0.0038(8) -0.0016(7) -0.0030(6)
    Cl4 0.0385(8) 0.0382(11) 0.0478(11) -0.0028(7) 0.0107(7) 0.0139(8)
    Cl5 0.0458(6) 0.0461(6) 0.0462(7) 0.0073(5) -0.0033(5) 0.0156(5)
    C15' 0.035(5) 0.033(5) 0.027(5) 0.004(5) -0.004(5) -0.006(5)
    Cl2' 0.069(4) 0.032(3) 0.038(3) -0.006(3) -0.001(3) -0.002(2)
    C16' 0.039(5) 0.033(5) 0.027(5) 0.000(5) 0.001(5) -0.006(5)
    C17' 0.046(5) 0.038(5) 0.036(5) 0.002(5) 0.002(5) -0.003(5)
    Cl3' 0.082(7) 0.061(5) 0.042(5) -0.008(5) -0.003(4) -0.003(4)
    Cl4' 0.054(6) 0.043(6) 0.050(6) -0.009(4) 0.012(4) 0.019(4)
    Cl5' 0.052(3) 0.054(4) 0.057(4) 0.011(3) -0.010(3) 0.011(3)
    Cl6 0.0335(13) 0.0350(13) 0.0539(17) 0.0105(10) -0.0121(11) -0.0163(11)
    O1 0.047(3) 0.068(5) 0.079(4) -0.007(3) -0.008(3) -0.002(4)
    O2 0.052(5) 0.073(4) 0.058(3) 0.013(3) -0.031(3) -0.026(3)
    O3 0.039(3) 0.039(3) 0.095(5) 0.013(3) -0.028(3) -0.029(3)
    O4 0.054(4) 0.031(3) 0.070(5) 0.010(3) -0.020(4) -0.018(3)
    Cl6' 0.037(3) 0.040(3) 0.075(4) 0.009(3) -0.021(3) -0.015(3)
    O1' 0.047(6) 0.058(7) 0.073(6) -0.001(6) 0.007(6) -0.002(6)
    O2' 0.042(7) 0.063(7) 0.064(7) 0.007(6) -0.023(6) -0.018(6)
    O3' 0.040(6) 0.042(6) 0.069(8) 0.013(5) -0.032(6) -0.025(6)
    O4' 0.036(6) 0.034(6) 0.071(7) 0.002(5) -0.015(6) -0.010(6)
    Cl6" 0.043(4) 0.045(4) 0.070(4) 0.001(4) -0.018(4) -0.017(4)
    O1" 0.047(6) 0.063(7) 0.072(7) 0.004(6) -0.016(6) -0.013(7)
    O2" 0.047(7) 0.057(7) 0.071(7) 0.008(6) -0.012(6) -0.021(6)
    O3" 0.041(8) 0.042(8) 0.076(9) 0.010(8) -0.021(8) -0.020(8)
    O4" 0.049(7) 0.038(7) 0.067(8) 0.008(7) -0.013(7) -0.024(7)
_geom_special_details
;
All e.s.d.'s (except the e.s.d. in the dihedral angle between two l.s. planes)
are estimated using the full covariance matrix. The cell e.s.d.'s are taken
into account individually in the estimation of e.s.d.'s in distances, angles
and torsion angles; correlations between e.s.d.'s in cell parameters are only
used when they are defined by crystal symmetry. An approximate (isotropic)
treatment of cell e.s.d.'s is used for estimating e.s.d.'s involving l.s.
planes.
;
loop_
    _geom_bond_atom_site_label_1
    _geom_bond_atom_site_label_2
    _geom_bond_site_symmetry_2
    _geom_bond_distance
    _geom_bond_publ_flag
    Cu1 N1 . 1.982(3) ?
    Cu1 N2 . 1.987(3) ?
    Cu1 N3 . 2.027(2) ?
    Cu1 Cl1 . 2.2519(8) ?
    N1 C6 . 1.342(4) ?
    N1 C10 . 1.346(4) ?
    N2 C5 . 1.350(4) ?
    N2 C1 . 1.353(4) ?
    N3 C12 . 1.479(4) ?
    N3 C13 . 1.489(4) ?
    N3 C11 . 1.492(4) ?
    C1 C2 . 1.367(5) ?
    C1 H1 . 0.9500 ?
    C2 C3 . 1.375(6) ?
    C2 H2 . 0.9500 ?
    C3 C4 . 1.375(5) ?
    C3 H3 . 0.9500 ?
    C4 C5 . 1.390(5) ?
    C4 H4 . 0.9500 ?
    C5 C12 . 1.496(4) ?
    C6 C7 . 1.380(4) ?
    C6 C11 . 1.504(4) ?
    C7 C8 . 1.381(5) ?
    C7 H7 . 0.9500 ?
    C8 C9 . 1.377(6) ?
    C8 H8 . 0.9500 ?
    C9 C10 . 1.378(5) ?
    C9 H9 . 0.9500 ?
    C10 H10 . 0.9500 ?
    C11 H11A . 0.9900 ?
    C11 H11B . 0.9900 ?
    C12 H12A . 0.9900 ?
    C12 H12B . 0.9900 ?
    C13 C14 . 1.530(4) ?
    C13 H13A . 0.9900 ?
    C13 H13B . 0.9900 ?
    C14 C15' . 1.527(10) ?
    C14 C15 . 1.557(5) ?
    C14 H14A . 0.9900 ?
    C14 H14B . 0.9900 ?
    C14 H14C . 0.9900 ?
    C14 H14D . 0.9900 ?
    C15 C16 . 1.512(5) ?
    C15 Cl2 . 1.815(4) ?
    C15 H15 . 1.0000 ?
    C16 C17 . 1.515(5) ?
    C16 H16A . 0.9900 ?
    C16 H16B . 0.9900 ?
    C17 Cl4 . 1.771(5) ?
    C17 Cl3 . 1.780(4) ?
    C17 Cl5 . 1.800(4) ?
    C15' C16' . 1.526(10) ?
    C15' Cl2' . 1.807(10) ?
    C15' H15' . 1.0000 ?
    C16' C17' . 1.509(10) ?
    C16' H16C . 0.9900 ?
    C16' H16D . 0.9900 ?
    C17' Cl4' . 1.758(9) ?
    C17' Cl3' . 1.774(9) ?
    C17' Cl5' . 1.790(10) ?
    Cl6 O4 . 1.427(4) ?
    Cl6 O2 . 1.429(5) ?
    Cl6 O1 . 1.438(6) ?
    Cl6 O3 . 1.442(4) ?
    Cl6' O2' . 1.424(8) ?
    Cl6' O4' . 1.429(8) ?
    Cl6' O3' . 1.434(8) ?
    Cl6' O1' . 1.449(9) ?
    Cl6" O2" . 1.427(9) ?
    Cl6" O4" . 1.429(8) ?
    Cl6" O3" . 1.436(8) ?
    Cl6" O1" . 1.444(9) ?
loop_
    _geom_angle_atom_site_label_1
    _geom_angle_atom_site_label_2
    _geom_angle_atom_site_label_3
    _geom_angle_site_symmetry_1
    _geom_angle_site_symmetry_3
    _geom_angle
    _geom_angle_publ_flag
    N1 Cu1 N2 . . 165.22(11) ?
    N1 Cu1 N3 . . 83.05(10) ?
    N2 Cu1 N3 . . 82.56(10) ?
    N1 Cu1 Cl1 . . 96.74(8) ?
    N2 Cu1 Cl1 . . 97.22(8) ?
    N3 Cu1 Cl1 . . 173.97(8) ?
    C6 N1 C10 . . 119.3(3) ?
    C6 N1 Cu1 . . 113.2(2) ?
    C10 N1 Cu1 . . 127.5(3) ?
    C5 N2 C1 . . 119.2(3) ?
    C5 N2 Cu1 . . 112.6(2) ?
    C1 N2 Cu1 . . 128.2(2) ?
    C12 N3 C13 . . 112.2(2) ?
    C12 N3 C11 . . 114.7(2) ?
    C13 N3 C11 . . 110.4(2) ?
    C12 N3 Cu1 . . 105.74(18) ?
    C13 N3 Cu1 . . 107.54(18) ?
    C11 N3 Cu1 . . 105.65(18) ?
    N2 C1 C2 . . 121.4(4) ?
    N2 C1 H1 . . 119.3 ?
    C2 C1 H1 . . 119.3 ?
    C1 C2 C3 . . 119.8(4) ?
    C1 C2 H2 . . 120.1 ?
    C3 C2 H2 . . 120.1 ?
    C2 C3 C4 . . 119.5(4) ?
    C2 C3 H3 . . 120.2 ?
    C4 C3 H3 . . 120.2 ?
    C3 C4 C5 . . 118.9(4) ?
    C3 C4 H4 . . 120.6 ?
    C5 C4 H4 . . 120.6 ?
    N2 C5 C4 . . 121.2(3) ?
    N2 C5 C12 . . 116.0(3) ?
    C4 C5 C12 . . 122.7(3) ?
    N1 C6 C7 . . 121.3(3) ?
    N1 C6 C11 . . 115.9(3) ?
    C7 C6 C11 . . 122.8(3) ?
    C6 C7 C8 . . 119.3(4) ?
    C6 C7 H7 . . 120.3 ?
    C8 C7 H7 . . 120.3 ?
    C9 C8 C7 . . 119.2(4) ?
    C9 C8 H8 . . 120.4 ?
    C7 C8 H8 . . 120.4 ?
    C8 C9 C10 . . 118.9(3) ?
    C8 C9 H9 . . 120.5 ?
    C10 C9 H9 . . 120.5 ?
    N1 C10 C9 . . 121.8(4) ?
    N1 C10 H10 . . 119.1 ?
    C9 C10 H10 . . 119.1 ?
    N3 C11 C6 . . 108.4(2) ?
    N3 C11 H11A . . 110.0 ?
    C6 C11 H11A . . 110.0 ?
    N3 C11 H11B . . 110.0 ?
    C6 C11 H11B . . 110.0 ?
    H11A C11 H11B . . 108.4 ?
    N3 C12 C5 . . 109.2(2) ?
    N3 C12 H12A . . 109.8 ?
    C5 C12 H12A . . 109.8 ?
    N3 C12 H12B . . 109.8 ?
    C5 C12 H12B . . 109.8 ?
    H12A C12 H12B . . 108.3 ?
    N3 C13 C14 . . 114.6(3) ?
    N3 C13 H13A . . 108.6 ?
    C14 C13 H13A . . 108.6 ?
    N3 C13 H13B . . 108.6 ?
    C14 C13 H13B . . 108.6 ?
    H13A C13 H13B . . 107.6 ?
    C15' C14 C13 . . 130.4(6) ?
    C13 C14 C15 . . 108.2(3) ?
    C13 C14 H14A . . 110.0 ?
    C15 C14 H14A . . 110.0 ?
    C13 C14 H14B . . 110.0 ?
    C15 C14 H14B . . 110.0 ?
    H14A C14 H14B . . 108.4 ?
    C15' C14 H14C . . 104.7 ?
    C13 C14 H14C . . 104.7 ?
    C15' C14 H14D . . 104.7 ?
    C13 C14 H14D . . 104.7 ?
    H14C C14 H14D . . 105.7 ?
    C16 C15 C14 . . 110.0(3) ?
    C16 C15 Cl2 . . 112.1(3) ?
    C14 C15 Cl2 . . 107.2(3) ?
    C16 C15 H15 . . 109.2 ?
    C14 C15 H15 . . 109.2 ?
    Cl2 C15 H15 . . 109.2 ?
    C15 C16 C17 . . 117.6(3) ?
    C15 C16 H16A . . 107.9 ?
    C17 C16 H16A . . 107.9 ?
    C15 C16 H16B . . 107.9 ?
    C17 C16 H16B . . 107.9 ?
    H16A C16 H16B . . 107.2 ?
    C16 C17 Cl4 . . 112.3(3) ?
    C16 C17 Cl3 . . 114.1(3) ?
    Cl4 C17 Cl3 . . 107.9(2) ?
    C16 C17 Cl5 . . 108.0(3) ?
    Cl4 C17 Cl5 . . 107.6(2) ?
    Cl3 C17 Cl5 . . 106.6(2) ?
    C16' C15' C14 . . 97.1(8) ?
    C16' C15' Cl2' . . 110.7(9) ?
    C14 C15' Cl2' . . 107.2(7) ?
    C16' C15' H15' . . 113.5 ?
    C14 C15' H15' . . 113.5 ?
    Cl2' C15' H15' . . 113.5 ?
    C17' C16' C15' . . 113.9(9) ?
    C17' C16' H16C . . 108.8 ?
    C15' C16' H16C . . 108.8 ?
    C17' C16' H16D . . 108.8 ?
    C15' C16' H16D . . 108.8 ?
    H16C C16' H16D . . 107.7 ?
    C16' C17' Cl4' . . 108.3(9) ?
    C16' C17' Cl3' . . 111.0(8) ?
    Cl4' C17' Cl3' . . 109.0(9) ?
    C16' C17' Cl5' . . 108.9(8) ?
    Cl4' C17' Cl5' . . 109.4(8) ?
    Cl3' C17' Cl5' . . 110.2(8) ?
    O4 Cl6 O2 . . 110.8(5) ?
    O4 Cl6 O1 . . 111.4(4) ?
    O2 Cl6 O1 . . 108.0(5) ?
    O4 Cl6 O3 . . 108.3(4) ?
    O2 Cl6 O3 . . 109.7(5) ?
    O1 Cl6 O3 . . 108.6(5) ?
    O2' Cl6' O4' . . 112.0(10) ?
    O2' Cl6' O3' . . 110.6(10) ?
    O4' Cl6' O3' . . 108.3(10) ?
    O2' Cl6' O1' . . 107.2(10) ?
    O4' Cl6' O1' . . 106.7(10) ?
    O3' Cl6' O1' . . 111.9(10) ?
    O2" Cl6" O4" . . 113.4(12) ?
    O2" Cl6" O3" . . 111.3(12) ?
    O4" Cl6" O3" . . 108.4(11) ?
    O2" Cl6" O1" . . 106.9(11) ?
    O4" Cl6" O1" . . 106.9(11) ?
    O3" Cl6" O1" . . 109.8(12) ?
loop_
    _geom_hbond_atom_site_label_D
    _geom_hbond_atom_site_label_H
    _geom_hbond_atom_site_label_A
    _geom_hbond_site_symmetry_A
    _geom_hbond_distance_DH
    _geom_hbond_distance_HA
    _geom_hbond_distance_DA
    _geom_hbond_angle_DHA
    C11 H11A Cl1 5_575 0.99 2.84 3.441(3) 119.8
    C12 H12B Cl1 5_575 0.99 2.84 3.438(3) 119.5
    C2 H2 O1 4_465 0.95 2.64 3.383(8) 135.5
    C11 H11A O4 8_665 0.99 2.53 3.123(7) 118.0
    C12 H12A O4 . 0.99 2.43 3.310(9) 148.2
    C13 H13A O1 8_655 0.99 2.64 3.578(11) 157.4
    C14 H14B O3 8_655 0.99 2.40 3.324(13) 154.4
    C7 H7 O2' 8_665 0.95 2.64 3.14(3) 112.8
    C12 H12A O4' . 0.99 2.37 3.32(2) 159.2
    C14 H14C O3' 8_655 0.99 2.17 3.13(2) 162.6
    C14 H14D O4' . 0.99 2.41 3.26(2) 143.3
    C16' H16D O2' 8_655 0.99 2.32 3.28(3) 162.0
    C7 H7 O2" 8_665 0.95 2.57 3.26(2) 129.8
    C12 H12A O4" . 0.99 2.53 3.33(4) 137.6
    C13 H13A O1" 8_655 0.99 2.45 3.33(2) 147.9
    C2 H2 Cl4' 7_565 0.95 2.84 3.644(19) 143.0
    C11 H11B Cl2' . 0.99 2.70 3.490(7) 137.0
    C13 H13B Cl2 3 0.99 2.90 3.863(4) 165.0
_shelx_hkl_file
;
   0  -1   0    0.01    0.04
   0  -1   0    0.02    0.03
   0  -1   0    0.23    0.08
   0  -3   0   -0.02    0.09
   0  -3   0    0.16    0.35
   0  -3   0   -0.41    0.37
   0  -4   0    0.97    0.50
   0  -4   0    0.24    0.18
   0  -4   0    0.49    0.39
   0  -5   0    0.46    0.53
   0  -5   0    0.23    0.25
   0  -5   0    0.33    0.46
   0  -6   0  507.45   17.02
   0  -6   0  512.37   16.91
   0  -7   0   -0.66    0.64
   0  -7   0   -0.84    0.59
   0  -7   0   -0.40    0.38
   0  -8   0   49.09    2.56
   0  -8   0   45.47    2.33
   0  -9   0    0.84    0.88
   0  -9   0    0.29    0.97
   0  -9   0    0.00    0.44
   0 -10   0   22.10    1.82
   0 -10   0   18.28    1.81
   0 -11   0   -2.02    0.92
   0 -11   0   -0.90    0.84
   0  11   0   -1.55    0.95
   0  12   0   35.11    2.58
   0 -12   0   31.73    2.49
   0 -13   0   -2.23    1.08
   0  13   0    0.92    1.36
   0 -14   0    1.05    1.36
   1   0   0   -0.02    0.01
  -1   0   0    0.00    0.02
  -1  -1   0  217.01    7.13
   1  -1   0  208.26    7.14
  -1   1   0  221.57    7.10
  -1  -1   0  224.38    7.06
  -1  -1   0  219.92    7.13
  -1  -2   0    0.13    0.27
   1  -2   0   -0.08    0.09
   1  -2   0    0.30    0.34
   1  -2   0    0.47    0.30
  -1  -2   0   -0.11    0.35
  -1  -2   0   -0.07    0.12
  -1  -3   0  239.58    7.86
   1  -3   0  232.23    7.76
   1  -3   0  232.17    7.85
  -1  -3   0  231.82    7.77
   1  -4   0   -0.04    0.45
   1  -4   0    0.44    0.36
   1  -4   0    0.10    0.37
  -1  -4   0    0.10    0.43
  -1  -4   0    0.80    0.45
  -1  -4   0    0.36    0.30
   1  -5   0  348.94   11.51
   1  -5   0  336.37   11.62
   1  -5   0  350.83   11.63
  -1  -5   0  344.76   11.55
  -1  -5   0  341.15   11.62
  -1  -5   0  347.85   11.55
  -1  -6   0    0.29    0.53
   1  -6   0   -1.34    0.59
  -1  -6   0   -0.54    0.61
   1  -6   0    0.40    0.63
  -1  -6   0    0.93    0.61
   1  -6   0   -0.13    0.49
   1  -7   0   66.31    2.94
   1  -7   0   69.60    3.12
  -1  -7   0   73.22    3.09
  -1  -7   0   69.83    2.97
  -1  -7   0   71.65    3.07
   1  -7   0   68.26    3.05
   1  -8   0   -0.94    0.71
  -1  -8   0    0.66    0.71
   1  -8   0    1.35    0.96
  -1  -8   0    0.34    0.90
   1  -8   0    0.19    0.76
  -1  -8   0    0.20    0.87
  -1  -9   0   58.31    2.93
   1  -9   0   60.52    3.02
   1  -9   0   58.33    2.80
  -1  -9   0   53.88    2.90
  -1  -9   0   55.52    2.80
   1  -9   0   61.34    3.07
   1 -10   0    0.65    0.84
  -1 -10   0    0.21    0.84
   1 -10   0    0.36    1.03
  -1 -10   0   -0.29    0.90
   1 -10   0   -0.56    0.94
   1  11   0   48.82    2.92
  -1 -11   0   45.75    2.78
   1 -11   0   49.06    2.87
  -1 -11   0   47.13    2.77
   1 -12   0    1.25    1.18
  -1 -12   0   -1.42    1.09
  -1  12   0    3.31    1.40
   1  12   0    3.69    1.32
  -1 -13   0    3.55    1.43
  -1  13   0    3.29    1.58
   1 -13   0    0.58    1.24
  -1  14   0    0.21    1.37
  -1 -14   0   -1.80    1.22
   1 -14   0   -0.83    1.27
   2   0   0  690.31   21.49
   2   0   0  608.79   21.54
  -2   0   0  702.55   21.54
   2  -1   0    0.14    0.08
   2  -1   0    0.11    0.21
  -2  -1   0    0.33    0.20
   2   1   0    0.32    0.20
  -2   1   0    0.29    0.17
   2  -2   0   54.95    2.16
  -2  -2   0   59.13    2.14
  -2   2   0   53.41    2.06
  -2  -2   0   57.83    2.13
  -2  -2   0   55.87    1.96
  -2  -3   0    0.44    0.41
   2  -3   0    0.14    0.16
  -2  -3   0    0.23    0.32
   2  -3   0    0.02    0.44
  -2   3   0   -0.15    0.36
  -2  -3   0   -0.58    0.31
  -2  -4   0  237.74    8.02
  -2  -4   0  235.81    7.96
   2  -4   0  236.73    7.89
  -2  -4   0  232.41    7.86
   2  -4   0  231.27    8.04
  -2  -5   0    0.04    0.50
  -2  -5   0    0.25    0.36
  -2  -5   0    0.97    0.66
   2  -5   0    1.02    0.52
   2  -5   0    0.57    0.33
   2  -5   0    1.06    0.67
  -2  -6   0  389.18   12.76
   2  -6   0  359.75   12.73
   2  -6   0  381.20   12.57
  -2  -6   0  369.88   12.56
  -2  -7   0    0.56    0.49
   2  -7   0   -0.32    0.63
  -2  -7   0    1.05    0.75
   2  -7   0    1.47    0.85
  -2  -7   0   -0.62    0.75
   2  -7   0   -0.21    0.60
   2  -8   0   68.81    3.03
   2  -8   0   66.89    3.14
  -2  -8   0   68.19    3.14
   2  -8   0   64.30    3.15
  -2  -8   0   67.96    3.10
  -2  -8   0   67.19    3.04
  -2  -9   0   -0.47    0.99
   2  -9   0   -0.44    0.98
   2  -9   0    1.21    0.89
  -2  -9   0   -0.09    0.79
   2  -9   0    0.37    0.87
   2 -10   0   11.68    1.67
  -2 -10   0   12.98    1.61
  -2 -10   0   10.61    1.41
   2  10   0   11.47    1.49
   2 -10   0   12.16    1.54
  -2 -11   0   -0.02    0.86
   2  11   0    1.56    1.09
   2 -11   0   -1.36    0.90
  -2 -11   0   -1.01    1.01
   2 -12   0    6.02    1.40
  -2  12   0    7.57    1.66
  -2 -12   0    4.24    1.31
  -2 -12   0    5.39    1.38
  -2  13   0    0.44    1.37
  -2 -13   0   -1.03    1.06
   2 -13   0    0.18    1.10
  -2  14   0    5.30    1.77
  -2 -14   0   -1.38    1.26
  -3   0   0    0.54    0.29
   3   0   0    0.07    0.25
   3   0   0    0.50    0.22
  -3   1   0  933.95   29.97
   3  -1   0  909.14   30.01
  -3  -1   0  950.33   30.03
   3   1   0  920.86   30.03
   3  -2   0   -0.06    0.18
   3  -2   0    1.30    0.51
  -3  -2   0    0.45    0.23
  -3   2   0    0.41    0.36
  -3  -2   0    0.63    0.44
   3   2   0    0.01    0.43
   3  -3   0    0.98    0.30
  -3   3   0    2.92    0.46
  -3  -3   0    3.08    0.53
   3  -3   0    2.20    0.51
  -3  -3   0    2.55    0.36
  -3  -3   0    2.44    0.51
  -3   4   0    2.31    0.51
  -3  -4   0    1.97    0.56
  -3  -4   0    3.26    0.45
   3  -4   0    2.51    0.62
  -3  -4   0    2.53    0.51
  -3   5   0   13.31    0.99
  -3  -5   0   11.40    1.07
   3  -5   0   12.07    1.14
  -3  -5   0   11.28    0.88
  -3  -5   0   12.19    1.02
  -3  -6   0    1.33    0.59
  -3   6   0    2.58    0.65
  -3  -6   0    1.49    0.60
  -3  -6   0    0.41    0.67
   3  -6   0    2.17    0.80
   3  -7   0   54.71    2.73
  -3   7   0   56.33    2.57
  -3  -7   0   57.51    2.63
  -3  -7   0   55.33    2.69
  -3  -7   0   58.26    2.54
  -3   8   0    1.16    0.76
  -3  -8   0   -0.25    0.85
  -3  -8   0   -0.34    0.36
   3  -8   0   -1.39    0.92
   3  -8   0    0.25    0.60
  -3  -9   0   -0.39    0.40
  -3  -9   0    1.53    1.01
   3   9   0   -0.01    0.86
  -3   9   0    1.06    0.87
   3  -9   0    0.16    0.72
   3  -9   0   -1.08    0.88
  -3 -10   0    0.19    1.02
  -3 -10   0   -0.58    0.81
   3  10   0    1.65    1.02
   3 -10   0    0.83    1.15
   3 -10   0    0.80    0.77
  -3  10   0   -1.24    0.75
  -3 -11   0   13.07    1.62
  -3 -11   0    9.44    1.59
   3  11   0    9.49    1.48
  -3  12   0   -0.37    1.23
   3 -12   0    0.17    0.60
  -3 -12   0    0.06    1.20
  -3 -12   0   -0.16    0.96
  -3  13   0    8.09    1.86
  -3  14   0    1.69    1.54
   4   0   0  833.37   27.22
   4   0   0  839.55   27.10
  -4   0   0  845.17   27.20
  -4  -1   0    1.68    0.46
   4   1   0    0.95    0.46
   4  -1   0    1.41    0.46
   4  -1   0    1.43    0.45
  -4  -1   0    0.14    0.24
  -4   1   0    1.78    0.46
  -4   2   0   60.83    2.27
   4   2   0   57.82    2.36
  -4  -2   0   62.79    2.36
   4  -2   0   62.67    2.40
  -4   3   0    0.70    0.38
   4  -3   0    0.15    0.24
   4  -3   0   -0.31    0.46
  -4  -3   0    0.93    0.47
   4   3   0    0.30    0.44
  -4   4   0    0.27    0.42
  -4  -4   0    0.97    0.48
  -4  -4   0   -0.30    0.35
   4  -4   0    0.98    0.64
   4  -4   0    0.44    0.34
   4  -5   0    0.37    0.61
  -4  -5   0    0.53    0.50
  -4  -5   0   -0.52    0.58
  -4  -5   0    0.53    0.46
   4  -5   0    0.22    0.33
  -4   5   0    0.61    0.51
  -4  -6   0   29.56    1.80
  -4   6   0   30.80    1.69
  -4  -6   0   33.48    1.60
   4  -6   0   31.11    1.85
  -4  -6   0   33.51    1.77
  -4   7   0    1.01    0.68
  -4  -7   0   -0.09    0.77
   4  -7   0    0.04    0.26
  -4  -7   0    0.39    0.72
   4  -7   0    0.84    0.81
   4   8   0   -0.54    0.75
  -4  -8   0    0.38    0.89
  -4  -8   0    1.20    0.80
  -4   8   0    0.60    0.77
   4  -8   0   -0.23    0.26
   4  -8   0    0.15    1.01
  -4   9   0    0.95    0.85
   4  -9   0    0.09    0.32
   4  -9   0    3.14    1.19
  -4  -9   0   -0.12    0.93
  -4  -9   0    0.65    0.85
   4   9   0    0.90    0.85
   4  10   0   18.89    1.67
  -4 -10   0   18.78    1.83
  -4 -10   0    8.00    1.17
   4 -10   0   15.56    1.89
  -4 -11   0   -1.07    0.63
   4 -11   0    0.03    0.41
  -4 -11   0   -0.45    1.04
  -4  12   0   10.77    1.97
  -4 -12   0   12.97    1.74
   4 -13   0   -0.06    1.03
   4  13   0    1.04    1.18
  -4  13   0    0.92    1.40
  -4  14   0    7.30    1.98
   4  14   0    4.65    1.56
  -5   0   0    0.89    0.47
   5   0   0    1.00    0.36
   5   0   0    1.28    0.46
   5  -1   0   31.50    1.37
   5  -1   0   31.01    1.48
  -5  -1   0   30.38    1.47
  -5   1   0   29.50    1.38
   5   1   0   30.60    1.43
   5  -2   0    0.18    0.25
  -5   2   0    1.56    0.43
   5   2   0    0.65    0.43
   5  -2   0    0.34    0.46
  -5  -2   0    0.93    0.44
  -5  -3   0   54.75    2.31
   5   3   0   56.35    2.34
   5  -3   0   55.16    2.38
  -5   3   0   57.74    2.19
   5   4   0    0.51    0.54
  -5  -4   0    1.01    0.58
   5   4   0    0.53    0.35
  -5   4   0   -0.22    0.44
   5  -4   0   -0.05    0.31
   5  -4   0    1.07    0.62
  -5   5   0   60.98    2.47
   5  -5   0   56.03    2.60
  -5  -5   0   59.62    2.63
   5   5   0   63.44    2.71
   5   5   0   64.01    2.34
   5  -5   0   63.44    2.75
   5   6   0    0.66    0.52
   5   6   0    0.39    0.71
   5  -6   0   -0.33    0.73
  -5   6   0    0.47    0.54
  -5  -6   0    0.29    0.63
   5  -6   0   -0.10    0.46
   5  -7   0   26.42    2.02
  -5   7   0   24.91    1.61
  -5  -7   0   24.39    1.76
   5  -7   0   21.54    1.55
   5   7   0   26.65    1.49
   5  -8   0   -0.65    1.00
  -5   8   0    0.07    0.75
  -5  -8   0   -0.29    0.81
   5   8   0    0.33    0.79
   5  -8   0    1.19    0.65
  -5  -9   0   46.33    2.51
   5  -9   0   43.09    2.70
  -5   9   0   44.00    2.32
   5  -9   0   29.62    2.13
   5 -10   0    0.87    0.81
  -5 -10   0    0.20    0.89
   5 -10   0    0.06    1.14
  -5 -11   0    3.21    1.15
   5 -11   0    2.17    1.06
   5  11   0    3.40    1.19
  -5  12   0    0.15    1.32
   5 -12   0    0.58    1.08
   5  12   0   -0.55    1.05
  -5 -12   0   -0.16    0.42
   5  13   0    3.98    1.39
  -5  13   0    4.26    1.65
  -5 -13   0    2.58    1.27
  -5  14   0   -1.02    1.44
   5  14   0   -0.90    1.21
   6   0   0   13.15    0.95
  -6   0   0   12.29    0.97
   6   0   0   12.24    0.75
   6   1   0   -0.47    0.39
  -6   1   0    0.04    0.43
   6  -1   0    0.18    0.40
   6  -1   0   -0.38    0.39
  -6  -1   0   -0.03    0.44
   6  -2   0  150.72    5.34
  -6   2   0  151.23    5.24
   6   2   0  147.83    5.36
   6  -2   0  153.47    5.36
  -6  -2   0  153.89    5.38
  -6   3   0    0.31    0.46
   6   3   0    0.00    0.48
   6  -3   0   -0.05    0.18
  -6  -3   0   -0.22    0.51
   6  -3   0   -0.33    0.52
  -6   4   0    0.46    0.48
   6   4   0    0.19    0.53
   6   4   0    0.88    0.27
   6  -4   0   -0.09    0.26
  -6  -4   0    0.30    0.52
   6  -4   0   -0.16    0.57
   6  -5   0   -0.14    0.45
   6  -5   0    0.23    0.67
   6   5   0    0.46    0.67
  -6   5   0    0.96    0.52
  -6  -5   0    0.59    0.63
   6   5   0    0.41    0.38
   6  -6   0    8.26    1.04
   6   6   0    7.78    1.10
  -6   6   0    9.67    0.93
  -6  -6   0    7.07    0.99
   6  -6   0    8.60    1.18
   6   6   0    7.77    0.76
   6   7   0    1.03    0.91
   6   7   0    0.52    0.62
  -6  -7   0   -0.11    0.76
  -6   7   0    0.01    0.63
   6  -7   0   -0.36    0.90
   6  -7   0   -0.69    0.68
   6  -8   0   12.57    1.49
   6  -8   0   10.16    1.47
  -6  -8   0   12.86    1.49
  -6   8   0   12.83    1.26
   6   8   0   11.74    1.51
   6   9   0   -0.01    0.86
  -6  -9   0    1.65    0.96
   6  -9   0   -0.10    0.95
   6  -9   0    0.36    0.90
   6 -10   0    9.10    1.68
   6  10   0   11.84    1.66
  -6 -10   0   11.41    1.55
   6 -10   0   11.67    1.58
  -6 -11   0    1.05    1.06
   6 -11   0   -0.14    1.03
   6  11   0    0.31    1.06
   6  12   0    1.03    1.21
  -6  12   0   -0.06    1.33
  -6 -12   0    1.24    1.15
   6 -12   0    1.67    1.17
  -6 -13   0    0.29    0.68
   6  13   0   -0.14    1.12
  -6  13   0    1.02    1.35
  -6  14   0   -0.67    1.55
   6  14   0   -2.20    1.08
   7   0   0   -0.07    0.43
   7   0   0   -0.19    0.37
  -7   0   0   -0.09    0.42
   7  -1   0  242.38    8.17
  -7  -1   0  245.55    8.27
   7   1   0  238.41    8.28
  -7   1   0  240.37    8.21
   7  -1   0  242.49    8.27
  -7   2   0    1.84    0.54
  -7  -2   0    2.22    0.61
   7   2   0    1.34    0.58
   7  -2   0    1.58    0.61
   7  -2   0    2.17    0.60
  -7  -3   0  204.67    7.24
   7   3   0  205.45    7.25
   7  -3   0  206.47    7.26
  -7   3   0  207.48    7.07
  -7  -4   0   -0.73    0.56
   7  -4   0   -0.03    0.20
   7  -4   0   -1.16    0.55
  -7   4   0    0.66    0.51
   7   4   0    0.21    0.61
   7   5   0    6.54    0.97
  -7   5   0    7.40    0.82
   7   5   0    7.35    0.49
   7  -5   0    4.71    0.78
  -7  -5   0    5.86    0.96
   7  -5   0    9.55    1.16
   7  -6   0   -0.67    0.72
  -7   6   0    0.06    0.60
   7   6   0    0.21    0.43
   7   6   0   -0.47    0.72
  -7  -6   0    0.75    0.76
   7  -6   0   -0.03    0.70
  -7  -7   0    0.81    0.78
  -7   7   0    0.15    0.67
   7   7   0   -0.53    0.81
   7  -7   0    1.30    0.92
   7  -7   0    0.47    1.00
  -7  -8   0    0.38    0.91
   7   8   0    0.95    0.98
  -7   8   0    0.70    0.76
   7  -8   0   -0.40    0.90
   7  -8   0    1.54    1.02
   7  -9   0    0.06    0.93
   7  -9   0   -2.01    0.98
   7   9   0   -0.64    0.96
  -7  -9   0   -0.19    0.79
   7 -10   0   -0.08    0.98
   7 -10   0   -1.53    1.09
  -7 -10   0    0.14    0.94
   7  10   0   -0.34    1.03
   7 -11   0   11.50    1.69
   7  11   0    9.31    1.64
  -7 -11   0    7.58    1.40
   7 -12   0    1.39    1.15
   7  12   0    1.69    1.20
  -7  12   0   -1.23    1.40
  -7 -12   0   -0.60    1.04
  -7 -13   0    3.73    1.42
  -7  13   0    4.38    1.69
   7  13   0    7.31    1.60
   8   0   0   13.18    0.92
  -8   0   0   14.28    1.11
   8   0   0   15.87    1.20
   8   1   0    0.96    0.56
  -8  -1   0    0.29    0.38
  -8   1   0   -0.22    0.53
  -8  -1   0    0.50    0.56
   8  -1   0    0.54    0.57
   8  -1   0   -0.72    0.44
  -8  -2   0   83.44    3.40
   8  -2   0   86.04    3.33
   8   2   0   81.42    3.37
  -8   2   0   86.29    3.27
   8  -2   0   86.55    3.41
   8   3   0    0.61    0.63
  -8  -3   0    0.37    0.59
   8  -3   0    0.00    0.63
  -8   3   0    0.01    0.56
   8  -3   0    0.67    0.66
  -8   4   0    8.13    0.87
  -8  -4   0    6.16    0.98
   8  -4   0    7.84    1.06
   8   4   0    7.30    1.00
   8  -5   0   -0.31    0.34
   8  -5   0    0.45    0.79
   8   5   0   -0.01    0.67
  -8  -5   0    0.70    0.71
  -8   5   0    0.61    0.61
   8  -6   0   53.49    2.77
  -8  -6   0   55.18    2.71
   8   6   0   55.43    2.81
   8  -6   0   57.38    2.75
  -8   6   0   50.32    2.39
   8   7   0    0.35    0.90
  -8   7   0    1.28    0.73
   8  -7   0    0.95    1.07
   8  -7   0    1.36    0.95
  -8  -7   0    0.36    0.82
   8  -8   0    4.61    1.19
   8  -8   0    3.37    1.20
   8   8   0    5.16    1.26
  -8  -8   0    3.60    1.04
   8  -9   0    0.50    0.97
   8   9   0    0.96    1.02
  -8  -9   0    1.08    0.98
   8  -9   0   -0.35    1.11
   8 -10   0    0.40    1.29
  -8 -10   0   -0.11    0.99
   8  10   0   -0.54    1.05
   8 -10   0    0.67    1.06
  -8 -11   0   -1.82    0.92
   8 -11   0    0.42    1.19
   8  11   0   -1.68    0.91
  -8 -12   0    0.90    1.22
   8  12   0    3.62    1.32
  -8  12   0    5.65    1.62
  -8 -13   0   -0.04    1.26
  -8  13   0    1.40    1.65
   8  13   0   -0.04    1.16
  -9   0   0    1.53    0.66
   9   0   0    2.74    0.71
   9   0   0    2.56    0.58
  -9  -1   0  235.84    7.70
   9  -1   0  227.29    8.08
  -9  -1   0  233.03    8.07
  -9   1   0  227.55    7.99
   9   1   0  234.91    8.14
   9  -1   0  225.12    7.90
   9  -2   0    0.37    0.58
  -9   2   0   -0.33    0.55
  -9  -2   0   -0.23    0.54
   9  -2   0   -0.49    0.58
   9   2   0    1.06    0.61
   9  -3   0   48.71    2.41
  -9   3   0   46.58    2.14
   9   3   0   44.70    2.35
   9  -3   0   48.31    2.32
  -9  -3   0   48.23    2.29
  -9  -4   0    0.87    0.74
  -9   4   0    0.69    0.62
   9   4   0    0.29    0.72
   9  -4   0    1.74    0.78
   9  -4   0   -0.65    0.53
  -9   5   0  174.17    6.19
  -9  -5   0  172.97    6.52
   9  -5   0  175.67    6.58
   9   5   0  170.68    6.48
  -9  -6   0    0.45    0.79
   9  -6   0    1.34    0.79
  -9   6   0    0.52    0.71
   9  -6   0    1.92    1.02
   9   6   0   -0.40    0.83
   9  -7   0  110.88    4.86
   9   7   0  115.22    4.81
  -9  -7   0  111.64    4.68
  -9   7   0  110.59    4.33
   9  -7   0  108.25    4.72
   9   8   0    0.77    0.97
   9  -8   0    0.53    1.03
   9  -8   0    1.47    1.19
  -9  -8   0    1.35    0.99
   9   9   0    6.59    1.38
   9  -9   0    5.50    1.38
   9  -9   0    4.74    1.22
  -9  -9   0    5.18    1.23
   9  10   0    0.76    1.03
   9 -10   0   -0.12    1.28
   9 -10   0   -1.33    0.99
  -9 -10   0    0.12    0.94
  -9 -11   0   12.43    1.82
   9  11   0   13.69    1.87
   9 -11   0   12.62    1.74
  -9 -12   0    1.25    1.27
   9  12   0    0.26    1.18
  -9  12   0    0.49    1.46
   9  13   0    1.24    1.36
  -9 -13   0    0.21    1.28
  -9  13   0    1.06    1.66
 -10   0   0   65.43    2.84
  10   0   0   70.14    2.68
  10   0   0   65.11    2.96
 -10  -1   0    0.70    0.64
 -10   1   0    0.62    0.66
  10  -1   0   -0.06    0.57
  10  -1   0    0.40    0.58
  10   1   0    0.84    0.66
 -10  -1   0   -0.25    0.42
 -10  -2   0  120.97    4.79
  10   2   0  129.17    4.91
  10  -2   0  129.63    4.87
 -10  -2   0  120.90    4.19
  10  -2   0  130.82    4.75
 -10   2   0  126.95    4.74
 -10  -3   0    0.36    0.66
  10   3   0    1.30    0.77
  10  -3   0    0.07    0.67
 -10   3   0    0.20    0.65
  10  -3   0    1.38    0.78
 -10  -4   0   81.05    3.50
 -10   4   0   80.11    3.29
  10   4   0   82.00    3.52
  10  -4   0   80.33    3.55
  10  -4   0   77.41    3.50
  10  -5   0   -1.08    0.86
 -10  -5   0   -0.42    0.74
 -10   5   0   -1.02    0.69
  10  -5   0    0.06    0.32
  10   5   0   -0.36    0.88
  10   6   0    4.98    1.16
 -10  -6   0    4.82    1.11
  10  -6   0    5.76    1.04
  10  -6   0    4.58    1.25
 -10   6   0    7.86    1.05
 -10  -7   0   -0.11    0.97
  10  -7   0    1.68    1.05
  10  -7   0   -0.79    0.97
  10   7   0    0.20    0.95
 -10   7   0    0.41    0.83
  10   8   0    0.92    0.94
  10  -8   0   -0.20    1.00
  10  -8   0    1.08    1.01
 -10  -8   0   -0.18    0.89
  10   9   0    0.84    1.06
 -10  -9   0    0.47    0.94
  10  -9   0    1.02    1.07
  10  -9   0   -0.10    1.20
  10 -10   0   53.60    3.05
  10  10   0   48.85    3.04
  10 -10   0   48.39    3.26
 -10 -10   0   43.59    2.87
  10 -11   0    1.04    1.16
 -10 -11   0    1.14    1.19
  10  11   0   -0.21    1.10
 -10  12   0    8.51    2.03
  10  12   0    6.54    1.60
 -10 -12   0    5.95    1.60
  10  13   0    0.10    1.28
 -10  13   0    2.25    1.78
 -10 -13   0   -0.71    1.18
  11   0   0    2.70    0.83
 -11   0   0    3.84    0.89
  11   1   0  322.44   10.98
  11  -1   0  303.80   10.91
 -11  -1   0  315.46   10.48
  11  -1   0  317.23   10.72
 -11  -1   0  317.08   10.91
 -11   1   0  312.36   10.82
  11  -2   0    1.03    0.81
 -11   2   0    0.41    0.70
  11  -2   0   -0.36    0.66
 -11  -2   0   -0.22    0.33
  11   2   0    0.00    0.78
 -11  -2   0   -0.67    0.63
  11  -3   0    3.54    0.99
 -11  -3   0    2.50    0.85
  11   3   0    3.45    0.93
 -11   3   0    2.61    0.83
  11  -3   0    2.15    0.90
  11   4   0    0.12    0.81
  11  -4   0    0.89    0.91
  11  -4   0    0.45    0.91
 -11  -4   0   -0.14    0.82
 -11   4   0    0.45    0.80
 -11   5   0   86.19    3.56
  11   5   0   86.51    3.84
 -11  -5   0   87.02    3.91
  11  -5   0   84.11    3.92
  11   6   0    0.94    0.97
 -11  -6   0    0.65    0.89
  11  -6   0   -0.09    0.49
 -11   6   0   -0.89    0.82
  11  -6   0   -0.68    0.97
  11   7   0   11.79    1.55
 -11  -7   0    8.80    1.47
  11  -7   0    9.96    1.56
  11  -7   0   12.07    1.63
  11   8   0    1.55    1.02
  11  -8   0    0.18    0.99
  11  -8   0    0.64    1.20
 -11  -8   0    0.08    0.90
  11  -9   0   -0.35    1.23
  11   9   0    1.58    1.09
 -11  -9   0   -1.25    0.87
  11  -9   0   -1.36    1.00
  11 -10   0    0.50    1.14
  11  10   0    0.73    1.10
 -11 -10   0   -0.62    1.08
 -11 -11   0   17.91    2.21
 -11  11   0   13.45    2.26
  11  11   0   15.23    2.02
 -11 -12   0   -1.46    1.14
  11  12   0   -0.81    1.10
 -11  12   0   -0.60    1.53
 -12   0   0   53.57    2.38
  12   0   0   57.21    2.84
 -12   0   0   55.44    2.71
 -12   1   0    0.08    0.78
  12  -1   0   -0.61    0.69
  12   1   0    0.81    0.83
 -12  -1   0   -0.31    0.70
 -12  -1   0    0.35    0.53
  12  -1   0   -0.37    0.74
 -12   2   0   11.54    1.26
  12  -2   0    9.44    1.19
  12  -2   0   11.23    1.39
 -12  -2   0    9.93    1.28
  12   2   0   11.02    1.32
 -12   3   0    0.19    0.83
  12  -3   0    0.01    0.86
  12  -3   0    0.91    0.91
  12   3   0   -0.43    0.84
 -12  -3   0   -0.49    0.81
  12  -4   0   74.56    3.49
  12   4   0   77.06    3.54
  12  -4   0   73.44    3.48
 -12   4   0   72.37    3.25
 -12  -4   0   71.36    3.42
  12   5   0   -0.05    0.95
 -12   5   0    0.79    0.91
  12  -5   0   -0.56    0.99
 -12  -5   0    0.34    0.95
  12  -5   0    0.15    0.86
  12  -6   0   29.56    2.33
  12   6   0   27.80    2.12
 -12  -6   0   30.23    2.15
 -12   6   0   30.16    1.92
 -12  -7   0   -0.26    0.87
  12   7   0   -0.32    0.99
  12  -7   0   -0.53    0.94
  12  -7   0    0.01    1.11
  12   8   0    0.84    1.12
  12  -8   0    0.37    1.26
  12  -8   0    0.99    1.07
 -12  -8   0   -0.05    0.90
  12   9   0   -1.07    1.00
 -12  -9   0    0.11    1.01
  12  -9   0    0.58    1.12
  12  -9   0    0.53    1.28
  12  10   0    9.84    1.68
 -12 -10   0   11.90    1.86
  12 -10   0   14.07    1.89
 -12  11   0   -1.47    1.27
 -12 -11   0   -1.10    1.15
  12  11   0    1.71    1.30
 -12  12   0   -1.33    1.50
  12  12   0    1.92    1.30
 -12 -12   0    0.61    1.35
 -13   0   0    1.83    0.74
 -13   0   0    1.77    0.86
  13   0   0    1.45    0.89
  13   1   0   17.48    1.67
 -13  -1   0   19.43    1.64
 -13   1   0   16.83    1.55
  13  -1   0   19.29    1.77
 -13  -2   0   -0.18    0.77
  13   2   0    0.59    0.94
  13  -2   0   -0.82    0.75
 -13   2   0   -0.10    0.82
  13  -2   0   -0.96    0.88
 -13  -3   0   17.71    1.77
  13  -3   0   21.80    1.94
  13  -3   0   18.93    1.73
  13   3   0   20.81    1.89
 -13   3   0   19.34    1.61
  13   4   0   -0.46    0.89
  13  -4   0   -1.60    0.87
  13  -4   0    0.38    0.97
 -13  -4   0   -0.44    0.83
 -13   4   0    0.35    0.84
 -13  -5   0    1.35    0.93
  13   5   0    0.71    1.01
 -13   5   0   -0.34    0.85
  13  -5   0    0.54    1.06
  13  -5   0    0.76    0.98
 -13  -6   0   -1.59    0.75
  13  -6   0    2.60    1.13
  13  -6   0    0.06    0.36
  13   6   0   -0.45    0.97
 -13  -7   0    0.49    0.92
  13  -7   0    2.54    1.26
  13  -7   0    0.17    0.98
  13   7   0    0.65    0.98
 -13  -8   0    0.83    1.03
  13  -8   0    1.58    1.16
  13   8   0   -0.51    0.93
  13  -8   0    0.37    1.18
  13  -9   0    0.53    1.12
  13   9   0   -0.70    1.09
 -13  -9   0   -1.62    1.01
 -13 -10   0    1.17    1.13
  13  10   0   -0.28    1.10
 -13  10   0    1.29    1.43
 -13  11   0    0.72    1.60
  13  11   0    0.94    1.35
 -13 -11   0   -0.67    1.27
  13  12   0    2.03    1.51
 -13 -12   0    1.23    1.40
 -13  12   0    2.69    1.68
 -14   0   0   16.14    1.62
  14   0   0   16.95    1.80
 -14   0   0   18.40    1.38
  14   1   0   -0.77    0.93
 -14   1   0    1.62    0.86
 -14   1   0   -0.86    0.85
  14  -1   0    1.21    0.97
 -14  -1   0   -0.16    0.84
 -14   2   0   33.21    2.12
 -14  -2   0   30.58    2.13
  14  -2   0   31.82    2.35
  14   2   0   33.02    2.41
  14  -3   0    2.59    1.09
 -14   3   0    0.53    0.94
  14  -3   0    1.53    1.02
  14   3   0    0.22    0.95
 -14  -3   0   -0.85    0.95
  14   4   0   26.87    2.12
 -14   4   0   29.31    1.93
 -14  -4   0   27.45    2.08
  14  -4   0   30.51    2.41
  14  -4   0   28.54    2.18
  14   5   0    0.44    0.93
  14  -5   0   -0.87    0.98
  14  -5   0   -0.37    1.05
 -14  -5   0   -0.26    0.90
 -14   5   0    1.69    0.91
  14   6   0    2.44    1.16
  14  -6   0    3.46    1.31
 -14  -6   0    2.91    1.09
  14  -6   0    0.18    0.58
  14  -7   0   -0.66    0.91
 -14  -7   0    0.12    1.07
  14  -7   0   -1.39    1.13
  14   7   0   -0.22    1.05
  14  -8   0   -0.85    1.06
  14   8   0    0.54    1.05
 -14  -8   0   -0.62    0.95
  14   9   0    0.11    1.14
  14  -9   0    0.08    1.17
 -14  -9   0   -0.31    1.16
  14  10   0    5.50    1.47
 -14 -10   0    4.52    1.55
 -14  10   0    4.16    1.73
  14  11   0   -1.75    1.22
 -14 -11   0    0.03    1.24
 -14  11   0    1.63    1.65
 -15   0   0    1.74    1.04
  15   0   0    0.93    0.98
 -15   1   0   65.40    3.19
 -15   1   0   62.19    2.92
  15   1   0   63.30    3.25
  15  -1   0   65.71    3.36
 -15  -1   0   61.09    3.14
 -15  -2   0   -0.33    0.98
 -15   2   0    1.40    0.97
 -15   2   0   -0.03    0.90
  15  -2   0   -0.09    0.94
  15   2   0    0.59    1.02
 -15   3   0    0.18    0.91
 -15  -3   0    0.24    0.95
  15   3   0    1.85    1.11
  15  -3   0    0.80    0.98
 -15  -4   0    0.19    0.92
 -15   4   0   -0.07    0.84
  15   4   0   -0.33    1.01
  15  -4   0   -1.58    0.84
  15   5   0   29.75    2.27
 -15  -5   0   30.17    2.46
 -15   5   0   27.25    1.95
  15  -5   0   31.86    2.45
  15   6   0   -0.33    1.05
 -15  -6   0    0.57    1.06
  15  -6   0   -0.39    0.79
  15   7   0   12.79    1.80
 -15  -7   0    6.53    1.44
  15  -7   0    4.98    1.24
 -15  -8   0    1.12    1.20
  15  -8   0   -0.78    1.10
  15   8   0    0.37    1.14
  15   9   0    6.59    1.62
  15  -9   0    6.83    1.64
 -15   9   0    6.26    1.76
 -15  -9   0    4.42    1.55
 -15  10   0    3.60    1.74
  15  10   0   -0.89    1.12
 -15 -10   0    0.76    1.36
 -15  11   0    2.10    1.72
 -15 -11   0    1.75    1.31
  15  11   0    1.90    1.33
 -16   0   0   36.29    2.37
  16   0   0   36.41    2.44
  16   1   0    0.78    1.00
 -16   1   0    0.54    0.96
 -16  -1   0    1.82    1.05
  16  -1   0   -0.66    0.98
 -16   2   0    1.68    0.95
 -16  -2   0   -0.10    1.01
  16  -2   0   -0.50    0.88
  16   2   0    2.75    1.09
 -16   2   0    1.81    0.96
  16   3   0   -0.02    1.01
 -16   3   0    0.01    0.89
 -16   3   0    0.19    0.91
 -16  -3   0    0.17    1.03
  16  -3   0   -0.64    1.03
 -16  -4   0    6.32    1.43
  16   4   0   10.50    1.55
 -16   4   0    7.53    1.28
  16  -4   0    9.70    1.66
 -16   4   0    3.43    0.83
 -16  -5   0    0.33    0.99
  16  -5   0   -1.05    1.10
  16   5   0    0.48    1.01
  16  -6   0    0.13    1.06
 -16  -6   0    1.72    1.14
  16   6   0    0.62    1.14
  16   7   0    0.43    1.05
 -16  -7   0   -1.11    0.95
  16  -7   0    0.67    0.75
 -16   7   0   -0.18    1.19
  16   8   0    4.99    1.41
  16  -8   0    3.46    1.42
 -16   8   0    4.67    1.58
 -16  -8   0    7.09    1.54
  16   9   0   -0.96    1.18
 -16   9   0    0.41    1.33
 -16  -9   0    0.90    1.29
  16  10   0   23.50    2.57
 -16 -10   0   25.56    2.70
 -16  10   0   26.20    2.98
 -17   0   0    1.45    1.04
  17   0   0    0.25    1.06
 -17   1   0    3.61    1.14
 -17  -1   0    2.00    1.10
  17  -1   0    3.00    1.26
  17   1   0    3.85    1.24
 -17  -2   0    0.30    1.08
  17  -2   0    0.61    1.12
  17   2   0    1.41    1.07
 -17   2   0    0.46    0.96
  17  -3   0    5.28    1.47
 -17   3   0    6.22    1.26
 -17  -3   0    5.55    1.32
 -17   3   0    5.55    1.23
  17   3   0    4.13    1.34
  17   4   0    1.29    1.20
 -17   4   0   -0.18    0.96
  17  -4   0    1.50    1.29
 -17  -4   0    2.28    1.25
 -17   4   0   -0.23    1.09
 -17   5   0    8.24    1.52
  17  -5   0    6.41    1.60
 -17  -5   0    3.53    1.34
  17   5   0    3.76    1.29
  17   6   0    0.83    1.13
 -17  -6   0   -0.09    1.08
  17  -6   0    1.18    1.18
 -17   6   0   -0.93    1.13
  17  -7   0    0.03    0.64
 -17  -7   0    2.63    1.23
  17   7   0   -0.16    1.13
 -17   7   0    3.21    1.44
  17  -8   0    1.84    1.32
  17   8   0    0.49    1.26
 -17   8   0    3.93    1.56
 -17  -8   0   -0.92    1.11
  17   9   0    1.68    1.35
 -17   9   0   -0.88    1.44
 -17  -9   0    2.21    1.45
  17  10   0   -0.25    1.27
 -17 -10   0    2.64    1.52
 -17  10   0    0.78    1.58
  18   0   0    1.02    1.05
 -18   0   0    0.88    1.01
 -18   1   0   -0.35    0.98
  18   1   0   -0.65    1.11
 -18  -1   0    0.98    1.03
  18  -1   0    0.47    1.14
 -18  -2   0   -0.85    1.00
  18  -2   0    0.47    1.11
  18   2   0   -0.23    1.15
 -18   2   0    2.66    1.10
 -18   3   0    0.03    1.02
 -18  -3   0   -0.82    1.07
  18   3   0   -0.40    1.14
  18  -3   0   -0.55    1.18
 -18   3   0    2.39    1.12
 -18  -4   0    2.02    1.21
  18  -4   0    4.60    1.50
 -18   4   0    3.52    1.31
  18   4   0    4.97    1.47
  18   5   0   -2.43    1.06
 -18   5   0   -0.56    0.95
  18  -5   0   -1.21    1.07
 -18  -5   0   -1.88    1.02
  18   6   0    4.88    1.47
  18  -6   0    1.66    1.36
 -18   6   0    2.22    1.31
 -18  -6   0    2.70    1.29
 -18  -7   0   -0.07    1.20
  18   7   0   -0.48    1.25
 -18   7   0    0.33    1.29
  18  -7   0    0.02    0.64
 -18   8   0    3.65    1.57
 -18  -8   0    3.92    1.47
  18   8   0    2.26    1.36
 -18   9   0    0.86    1.54
  18   9   0   -0.51    1.35
 -18  -9   0   -1.61    1.30
 -19   0   0    0.39    1.09
  19   0   0   -0.12    1.16
 -19   1   0    0.00    1.07
 -19  -1   0    1.49    1.19
  19  -1   0   -2.23    0.92
  19   1   0    0.83    1.23
  19   2   0    1.42    1.21
 -19  -2   0    0.08    1.17
  19  -2   0   -0.03    1.26
 -19   2   0   -1.84    0.95
  19   3   0    1.15    1.27
  19  -3   0   -1.15    1.18
 -19   3   0   -1.74    0.93
 -19  -3   0    0.08    1.20
  19   4   0    0.56    1.14
 -19  -4   0   -1.99    1.05
 -19   4   0   -0.36    1.11
  19  -4   0    1.52    1.37
 -19  -5   0    0.88    1.25
  19   5   0   -0.49    1.17
  19  -5   0    0.51    1.29
 -19   5   0    0.49    0.71
 -19   6   0    2.08    1.31
 -19  -6   0    0.55    1.23
  19   6   0   -0.23    1.24
  19  -6   0   -0.74    1.32
  19   7   0    2.90    1.45
 -19   7   0    1.53    1.43
 -19  -7   0   -0.28    1.13
  19  -7   0    0.09    0.63
 -19   8   0    3.13    1.57
 -19  -8   0   -1.04    1.30
  19   8   0    0.46    1.38
 -20   0   0    2.00    1.23
  20   0   0    1.57    1.32
  20  -1   0   -1.12    1.09
 -20   1   0   -0.11    1.09
 -20  -1   0   -0.43    0.99
  20   1   0    1.45    1.34
 -20   2   0   -0.46    1.01
 -20  -2   0    0.37    1.22
  20  -2   0    0.02    1.34
  20   2   0    1.32    1.37
  20  -3   0    1.31    1.32
 -20  -3   0   -0.28    1.09
  20   3   0    1.15    1.28
  20  -4   0    2.61    1.48
 -20  -4   0    5.76    1.48
  20   4   0    5.17    1.59
 -20  -5   0   -1.16    1.19
 -20   5   0   -0.18    1.17
  20   5   0   -0.43    1.15
  20  -5   0    0.55    1.44
 -20  -6   0    6.37    1.69
  20  -6   0    2.98    1.63
 -20   6   0    5.60    1.57
  20   6   0    5.40    1.71
  20   7   0    1.52    1.46
 -20  -7   0    0.06    1.28
 -20   7   0   -2.02    1.23
 -20  -8   0    1.62    1.37
  20   8   0    1.19    1.40
 -20   8   0   -0.49    1.42
 -21   0   0    0.58    1.17
  21   0   0   -1.56    1.17
  21  -1   0   -2.65    1.19
 -21  -1   0    0.63    1.16
  21   1   0    1.76    1.37
 -21   1   0    0.83    1.16
  21   2   0   -0.21    1.25
 -21  -2   0    0.83    1.25
 -21   2   0    0.13    1.10
  21  -2   0    1.03    1.45
  21   3   0    0.27    1.22
 -21  -3   0    0.82    1.19
  21  -3   0   -1.19    1.36
  21  -4   0   -1.65    1.31
  21   4   0   -1.43    1.28
 -21  -4   0   -1.13    1.23
  21   5   0   -0.77    1.19
 -21  -5   0    1.46    1.37
  21  -5   0    2.80    1.62
 -21  -6   0   -0.90    1.20
  21  -6   0    0.29    1.55
  21   6   0    1.51    1.55
  21   7   0   -1.27    1.43
 -21   7   0   -1.53    1.22
 -21  -7   0   -0.59    1.17
  22   0   0   -1.16    1.20
 -22   0   0   -0.96    1.15
 -22  -1   0    0.21    1.20
  22   1   0    0.60    1.41
 -22   1   0    0.93    1.25
  22  -1   0    0.62    1.46
 -22  -2   0   -1.14    1.19
 -22   2   0    0.37    1.15
  22   2   0   -0.06    1.40
  22  -2   0   -0.91    1.39
 -22  -3   0    0.94    1.33
  22  -3   0    0.31    1.39
  22   3   0   -1.14    1.42
  22  -4   0   -0.19    1.44
  22   4   0    0.22    1.45
 -22  -4   0   -0.34    1.33
  22   5   0    0.33    1.34
  22  -5   0    0.30    1.56
 -22  -5   0    2.72    1.52
  23   0   0    0.72    1.51
 -23   0   0   -0.67    1.24
  23  -1   0    1.16    1.57
 -23  -1   0    1.82    1.24
 -23   1   0    1.53    1.33
  23   1   0    0.08    1.34
  23  -2   0   -2.14    1.41
 -23  -2   0    2.29    1.47
  23   2   0   -0.81    1.40
 -23  -3   0    3.62    1.56
  23  -3   0    2.68    1.61
  23   3   0    0.62    1.45
  23   4   0   -2.68    1.35
 -23  -4   0    0.13    1.40
  23  -4   0    0.57    1.60
   0   0  -1    0.02    0.02
   0   0   1   -0.01    0.01
   0  -1   1   -0.01    0.11
   0   1  -1    0.09    0.12
   0  -1  -1   -0.01    0.09
   0  -1  -1   -0.02    0.06
   0  -1  -1   -0.01    0.03
   0  -1   1   -0.02    0.08
   0  -3  -1    0.07    0.19
   0  -3   1    0.03    0.11
   0  -3  -1    0.16    0.27
   0  -3  -1   -0.08    0.09
   0  -3   1   -0.36    0.33
   0  -3   1   -0.14    0.43
   0  -5   1   -0.13    0.25
   0  -5  -1    0.60    0.30
   0  -5  -1   -0.22    0.46
   0  -5   1    0.07    0.42
   0  -5  -1    0.13    0.22
   0  -5   1   -0.06    0.57
   0  -6  -1   33.71    1.76
   0  -6   1   32.19    1.66
   0  -6   1   36.64    1.94
   0  -7   1   -0.18    0.77
   0  -7   1   -0.21    0.40
   0  -7  -1    0.26    0.62
   0  -7  -1   -0.06    0.43
   0  -7  -1   -0.46    0.69
   0  -7   1   -0.03    0.56
   0  -8   1   11.47    1.18
   0  -8   1    9.21    1.30
   0  -8  -1   10.38    1.20
   0  -8  -1    9.78    1.28
   0  -9  -1   -2.50    0.81
   0  -9   1   -0.26    0.78
   0  -9   1    1.21    1.02
   0  -9  -1    0.41    0.86
   0  -9  -1   -0.32    0.46
   0 -10  -1    2.56    1.03
   0  10  -1    1.45    1.12
   0 -10  -1    1.10    0.98
   0 -10   1    1.90    1.01
   0 -10   1    3.14    0.96
   0 -11   1    1.81    1.09
   0  11  -1    1.00    1.17
   0 -11  -1   -1.23    0.84
   0 -11  -1   -0.02    0.90
   0 -12  -1    5.46    1.42
   0 -12   1    4.41    1.30
   0  12   1   11.80    1.75
   0  12  -1    8.15    1.60
   0 -13  -1    0.86    1.20
   0  13   1   -0.35    1.19
   0 -13   1    1.48    1.31
   0  13  -1    0.99    1.34
   0 -14  -1    0.24    0.99
   0 -14   1   -0.99    1.30
   1   0   1   -0.01    0.02
   1   0  -1    0.08    0.03
  -1   0  -1   -0.02    0.02
  -1   0  -1   -0.03    0.03
  -1   0   1   -0.03    0.03
   1   0  -1   -0.02    0.03
   1  -1  -1   94.23    3.13
  -1   1  -1   89.56    3.02
   1  -1  -1   91.65    3.07
   1   1   1   91.97    3.10
  -1  -1  -1   92.27    3.11
   1   1  -1   93.16    3.06
  -1   1   1   90.06    3.12
   1  -1   1   94.40    3.15
   1  -1   1   96.18    3.14
  -1  -1  -1   93.76    3.06
  -1  -2   1   23.44    1.10
   1  -2  -1   28.48    1.18
  -1  -2   1   27.00    1.21
   1  -2  -1   27.81    1.16
   1  -2  -1   26.50    1.20
   1  -2   1   27.33    1.06
  -1  -2  -1   28.71    1.13
   1  -2   1   28.65    1.21
  -1  -2  -1   28.61    1.18
   1  -2   1   28.96    1.30
   1  -3  -1   19.20    1.08
  -1  -3   1   18.36    1.03
   1  -3  -1   17.50    0.98
   1  -3  -1   18.14    1.04
  -1  -3   1   19.21    0.98
  -1  -3   1   19.12    1.13
   1  -3   1   19.45    1.09
   1  -3   1   19.34    1.10
  -1  -3  -1   17.71    0.96
  -1  -3  -1   17.57    0.97
   1  -3   1   19.75    0.92
   1  -4  -1   18.51    1.07
  -1  -4   1   19.71    1.07
   1  -4  -1   18.24    1.17
  -1  -4   1   19.36    1.04
  -1  -4   1   17.71    1.13
   1  -4  -1   19.92    1.11
   1  -4   1   20.02    1.01
  -1  -4  -1   17.72    0.99
   1  -4   1   21.30    1.25
  -1  -4  -1   18.34    1.10
   1  -4   1   19.67    1.18
  -1  -4  -1   19.07    1.12
   1  -5  -1    1.30    0.54
  -1  -5   1    2.19    0.55
  -1  -5   1    1.99    0.62
   1  -5  -1    1.58    0.66
   1  -5  -1    1.60    0.47
  -1  -5   1    2.55    0.68
   1  -5   1    2.10    0.52
  -1  -5  -1    0.81    0.57
   1  -5   1    1.37    0.65
  -1  -5  -1    0.93    0.58
   1  -5   1    0.07    0.56
   1  -6  -1   20.28    1.44
  -1  -6   1   19.58    1.39
  -1  -6   1   19.08    1.31
   1  -6  -1   18.24    1.29
  -1  -6   1   18.93    1.26
  -1  -6  -1   16.77    1.31
   1  -6   1   19.28    1.43
   1  -6   1   17.46    1.22
   1  -6   1   18.02    1.41
  -1  -6  -1   18.98    1.41
  -1  -7   1   60.59    2.70
   1  -7  -1   56.76    2.72
  -1  -7   1   61.47    2.56
   1  -7  -1   56.24    2.57
  -1  -7   1   56.95    2.68
  -1  -7  -1   54.08    2.56
   1  -7   1   56.02    2.46
   1  -7   1   54.08    2.71
   1  -7   1   54.78    2.70
  -1  -7  -1   57.27    2.61
  -1  -7  -1   57.65    2.70
  -1  -8   1    0.13    0.74
   1  -8  -1    0.43    0.78
   1  -8  -1   -0.02    0.37
   1  -8  -1    0.54    0.93
  -1  -8   1    1.34    0.87
   1  -8   1    1.29    0.75
   1  -8   1    0.51    0.92
  -1  -8  -1    1.50    0.82
   1  -8   1    0.85    0.92
  -1  -8  -1    1.83    0.94
  -1  -8  -1    0.20    0.81
   1  -9  -1   -0.09    0.56
  -1  -9   1    1.96    1.09
   1  -9  -1    2.71    1.13
  -1  -9   1    2.15    0.94
   1  -9  -1    2.89    0.98
   1   9  -1   -0.77    0.90
   1  -9   1    3.34    0.94
  -1  -9  -1    1.69    1.06
  -1  -9  -1    2.08    0.94
   1  -9   1    1.10    1.04
  -1  -9  -1    2.86    1.09
  -1 -10   1    0.63    0.88
   1 -10  -1   -0.79    0.95
   1 -10  -1    0.66    0.94
   1 -10  -1    0.27    0.65
  -1 -10   1    0.95    0.99
  -1  10  -1    1.19    1.10
  -1 -10  -1   -0.69    0.95
   1 -10   1    0.93    1.03
  -1 -10  -1   -0.54    0.82
  -1 -10  -1    0.48    1.02
   1 -10   1    0.70    0.87
   1  10  -1    1.18    1.04
   1 -11  -1   -0.79    0.93
  -1 -11   1    1.02    1.09
  -1 -11   1   -2.14    0.79
  -1  11  -1    0.69    1.21
   1 -11  -1   -1.11    0.58
   1 -11  -1   -1.47    1.06
   1 -11   1    0.78    1.06
  -1 -11  -1    0.77    0.99
   1  11  -1    0.24    1.00
  -1 -11  -1   -0.43    1.01
   1  12   1   11.34    1.75
  -1  12  -1   11.99    1.81
  -1 -12   1   11.86    1.82
  -1  12   1   13.31    1.87
   1  12  -1   13.87    1.86
  -1 -12  -1    6.43    1.55
   1 -12   1    9.30    1.66
  -1  13  -1    1.55    1.38
  -1 -13   1   -1.35    1.22
   1 -13  -1   -0.12    0.54
  -1  13   1    0.40    1.31
  -1 -13  -1   -1.57    1.10
   1 -13   1    0.89    1.30
  -1  14  -1    0.06    1.33
  -1 -14   1    1.11    1.37
   1 -14   1    0.66    1.35
  -1 -14  -1   -0.53    1.24
  -1  14   1    1.03    1.38
   2   0  -1    0.04    0.07
  -2   0  -1    0.25    0.13
  -2   0   1   -0.04    0.14
   2   0  -1    0.01    0.11
   2   0   1    0.21    0.15
  -2   0  -1    0.19    0.14
   2  -1  -1   17.76    0.76
  -2  -1   1   18.06    0.79
   2  -1  -1   16.91    0.78
   2   1   1   17.43    0.78
  -2   1  -1   17.38    0.69
   2   1  -1   17.95    0.80
   2  -1   1   17.53    0.79
   2  -1   1   18.10    0.82
  -2   1   1   18.08    0.79
  -2  -1  -1   17.46    0.65
   2   1  -1   17.86    0.66
  -2  -1  -1   18.21    0.78
  -2  -2   1    0.58    0.43
  -2   2  -1    0.14    0.30
   2  -2  -1    0.35    0.41
   2  -2  -1    0.39    0.42
   2   2   1    0.27    0.38
  -2  -2   1   -0.37    0.38
   2  -2   1   -0.65    0.45
   2  -2   1    0.74    0.48
   2   2  -1   -0.08    0.32
  -2  -2  -1    0.14    0.27
  -2   2   1    1.06    0.43
  -2  -2  -1    0.18    0.38
   2  -3  -1   66.03    2.48
  -2  -3   1   64.81    2.55
   2  -3  -1   65.71    2.53
  -2  -3  -1   67.66    2.51
   2  -3   1   68.02    2.56
  -2  -3  -1   64.88    2.37
  -2  -3  -1   64.67    2.48
  -2   3   1   64.27    2.47
   2  -3   1   65.91    2.55
  -2  -4   1    0.85    0.45
   2  -4  -1    0.67    0.52
   2  -4  -1    1.57    0.50
  -2  -4   1    1.05    0.52
   2  -4   1    1.03    0.54
  -2  -4  -1    1.50    0.43
  -2  -4  -1    1.33    0.49
  -2  -4  -1    1.19    0.52
   2  -4   1    0.31    0.54
   2  -4   1    1.07    0.41
   2  -5  -1   37.81    1.77
  -2  -5   1   35.40    1.80
   2  -5  -1   36.43    1.86
  -2  -5   1   34.65    1.66
   2  -5  -1   36.47    1.71
  -2  -5  -1   35.22    1.63
   2  -5   1   35.19    1.85
  -2  -5  -1   34.00    1.74
  -2  -5  -1   33.63    1.80
   2  -5   1   33.57    1.60
   2  -5   1   34.31    1.84
   2  -6  -1   19.23    1.31
  -2  -6   1   17.29    1.28
   2  -6  -1   20.30    1.51
   2  -6  -1   18.94    1.35
  -2  -6   1   17.09    1.35
  -2  -6   1   20.01    1.43
  -2  -6  -1   20.32    1.28
   2  -6   1   19.70    1.25
   2  -6   1   17.89    1.48
  -2  -6  -1   20.09    1.47
   2  -6   1   21.96    1.51
  -2  -6  -1   18.40    1.36
  -2  -7   1    3.54    0.91
  -2  -7   1    4.40    0.83
   2  -7  -1    3.09    0.87
   2  -7  -1    2.48    0.75
   2  -7  -1    3.29    0.82
   2  -7   1    3.47    0.74
  -2  -7  -1    3.16    0.72
   2  -7   1    5.40    1.00
  -2  -7  -1    2.66    0.83
  -2  -7  -1    4.08    0.87
   2  -7   1    3.09    0.88
  -2  -8   1    8.38    1.29
   2  -8  -1    6.94    1.10
  -2  -8   1    7.50    1.06
   2  -8  -1    4.85    0.82
   2  -8  -1    7.80    1.30
   2  -8   1    7.31    1.27
  -2  -8  -1    5.90    1.09
   2  -8   1    6.94    1.01
  -2  -8  -1    8.21    1.24
   2  -8   1    8.60    1.20
   2  -9  -1   -0.26    0.41
   2  -9  -1   -0.12    0.98
  -2  -9   1    0.57    0.82
  -2  -9   1    0.34    1.02
  -2  -9  -1    2.56    0.99
  -2  -9  -1    1.13    1.02
   2  -9   1    0.24    1.02
   2  -9   1    0.76    0.79
  -2  -9  -1    0.67    0.78
   2   9  -1    1.13    1.00
   2  -9   1    0.35    0.90
  -2 -10   1    0.49    0.84
   2 -10  -1   -1.06    1.00
  -2 -10   1    0.11    1.01
   2 -10  -1   -0.01    0.43
  -2 -10  -1   -1.57    0.81
  -2 -10  -1   -0.23    0.99
  -2 -10  -1   -0.21    0.81
  -2  10   1    2.03    0.93
   2  10  -1    0.36    0.98
   2 -10   1    0.57    1.01
   2 -11  -1    0.50    1.19
   2 -11  -1   -0.01    0.53
  -2 -11   1   -0.12    1.09
  -2  11  -1    0.68    1.20
   2  11   1    2.41    1.12
  -2 -11   1    0.58    0.98
  -2 -11  -1    2.49    1.06
   2  11  -1    2.21    1.10
  -2 -11  -1   -0.07    1.04
   2 -11   1    1.44    1.13
  -2  12  -1    3.80    1.40
  -2 -12   1   -0.96    1.11
   2 -12  -1    1.88    0.88
  -2 -12  -1    3.47    1.32
  -2 -12  -1    2.27    1.15
   2 -12   1    3.81    1.32
  -2  13  -1    1.93    1.45
   2 -13  -1    1.95    1.22
  -2 -13   1    1.01    1.32
   2 -13   1    0.80    1.23
  -2 -13  -1    1.16    1.33
  -2  13   1    1.49    1.46
  -2 -14   1   -0.08    1.38
  -2  14  -1    1.09    1.55
  -2  14   1    1.61    1.51
   2 -14   1    0.89    1.35
  -3   0   1    0.21    0.30
  -3   0  -1    0.32    0.26
  -3   0  -1    0.46    0.27
   3   0  -1   -0.02    0.15
   3   0  -1    0.19    0.23
   3   0   1    0.26    0.26
   3   1   1  211.09    7.25
  -3  -1   1  224.17    7.26
   3  -1  -1  217.15    7.24
   3  -1  -1  218.26    7.21
  -3   1  -1  221.64    7.16
   3  -1   1  226.99    7.27
  -3   1   1  220.03    7.23
   3  -1   1  217.42    7.25
  -3  -1  -1  218.97    7.24
  -3  -1  -1  206.68    7.07
   3   1  -1  217.74    7.05
   3   1  -1  219.10    7.25
   3   2   1    8.71    0.72
   3  -2  -1   10.50    0.78
   3  -2  -1    9.99    0.80
  -3   2  -1   10.03    0.67
  -3  -2   1    9.02    0.71
   3  -2   1   10.95    0.89
   3   2  -1    8.49    0.75
   3   2  -1    9.59    0.56
   3  -2   1   10.41    0.81
  -3  -2  -1    9.13    0.73
  -3   2   1   10.38    0.72
  -3  -2  -1    9.20    0.54
   3  -3  -1  209.95    7.25
  -3  -3   1  215.67    7.23
   3   3   1  208.70    7.21
  -3   3  -1  208.34    7.04
   3  -3  -1  218.00    7.19
  -3  -3   1  213.26    7.18
   3  -3   1  214.15    7.26
   3  -3   1  210.91    7.24
  -3  -3  -1  209.71    6.99
  -3  -3  -1  210.12    7.19
   3   3  -1  218.26    7.02
  -3   3   1  206.79    7.15
  -3   4  -1    1.40    0.43
  -3  -4   1    1.94    0.61
   3  -4  -1    0.90    0.51
   3  -4  -1    1.16    0.56
  -3  -4   1    0.34    0.43
   3   4  -1    1.22    0.46
  -3  -4  -1    1.46    0.39
   3  -4   1    2.10    0.62
  -3   4   1    0.54    0.44
  -3  -4  -1    1.55    0.51
  -3  -4  -1    1.31    0.54
   3  -4   1    1.98    0.56
  -3   5  -1    4.27    0.64
  -3  -5   1    5.19    0.85
   3  -5  -1    4.40    0.72
  -3  -5   1    3.30    0.65
   3  -5  -1    3.59    0.77
  -3  -5  -1    3.87    0.60
  -3   5   1    3.42    0.68
  -3  -5  -1    4.69    0.72
   3  -5   1    3.14    0.73
   3  -5   1    3.42    0.74
  -3  -5  -1    4.30    0.79
  -3   6  -1   46.46    2.05
   3  -6  -1   47.98    2.34
  -3  -6   1   40.03    2.01
   3  -6  -1   43.44    2.16
  -3  -6   1   47.14    2.32
  -3  -6  -1   47.46    2.21
  -3   6   1   42.15    2.14
  -3  -6  -1   47.67    2.03
  -3  -6  -1   43.81    2.17
   3  -6   1   47.62    2.23
   3  -6   1   42.00    2.20
  -3   7  -1   14.12    1.17
   3  -7  -1   11.06    1.30
  -3  -7   1   11.94    1.31
   3  -7  -1   14.02    1.31
   3  -7   1   11.76    1.27
  -3   7   1   12.53    1.22
  -3  -7  -1   11.68    1.13
  -3  -7  -1   12.79    1.26
  -3  -7  -1   11.63    1.31
   3   7  -1   14.83    1.26
   3  -7   1   12.13    1.37
  -3  -8   1    1.91    1.04
  -3  -8   1    2.64    0.81
   3  -8  -1    1.21    1.02
  -3   8  -1    3.26    0.83
   3  -8  -1    3.00    0.94
   3   8  -1    3.30    0.92
  -3  -8  -1    2.46    0.83
  -3  -8  -1    2.50    0.95
   3  -8   1    1.89    1.05
  -3  -8  -1    2.03    0.88
  -3   8   1    0.90    0.82
   3  -8   1    1.77    0.98
  -3  -9   1   11.37    1.35
  -3   9  -1   12.11    1.33
   3  -9  -1   11.86    1.47
  -3  -9   1   11.96    1.60
   3  -9  -1    9.37    1.54
   3  -9   1   12.79    1.54
  -3  -9  -1   11.26    1.38
  -3  -9  -1   11.21    1.39
   3  -9   1   10.46    1.57
  -3  -9  -1   11.68    1.53
   3   9  -1   13.67    1.49
  -3   9   1   11.60    1.40
   3 -10  -1    0.22    0.91
  -3 -10   1   -1.08    0.72
  -3 -10   1   -0.25    1.02
   3 -10  -1    0.25    1.10
  -3 -10  -1   -0.09    1.00
   3 -10   1   -0.85    0.85
   3  10  -1    1.04    0.99
  -3  10   1    0.53    0.89
  -3 -10  -1    0.07    0.33
  -3  11  -1    1.68    1.26
   3  11   1    2.50    1.13
   3 -11  -1    0.23    1.03
  -3 -11   1    5.48    1.42
   3 -11  -1    4.04    1.39
  -3 -11   1    1.01    0.98
   3  11  -1    2.00    1.11
  -3 -11  -1    4.06    1.30
   3 -11   1    2.24    1.13
  -3 -11  -1    2.01    1.03
  -3 -12   1    4.37    1.25
   3 -12  -1    4.92    1.31
  -3  12  -1    3.30    1.42
  -3 -12   1    1.35    1.26
  -3 -12  -1    3.22    1.33
   3 -12   1    3.91    1.36
  -3 -12  -1    4.73    1.26
  -3  13  -1    2.13    1.49
  -3 -13   1    0.04    1.23
   3 -13  -1    2.55    1.30
   3 -13   1    0.69    1.26
  -3  13   1    1.37    1.39
   3  14   1    0.98    1.29
  -3  14  -1    1.17    1.51
  -3  14   1    0.07    1.36
   3 -14   1    0.94    1.32
   4   0  -1    0.74    0.41
  -4   0   1    0.14    0.44
   4   0  -1   -0.07    0.33
   4   0   1    0.05    0.41
  -4   0  -1   -0.06    0.41
  -4   0  -1   -0.12    0.38
   4  -1  -1   44.58    1.87
  -4  -1   1   51.22    2.00
  -4   1  -1   49.06    1.88
   4   1   1   49.95    2.02
   4  -1  -1   48.56    1.91
  -4   1   1   47.80    1.94
  -4  -1  -1   48.47    1.94
   4   1  -1   48.02    1.94
   4  -1   1   49.48    1.94
   4   1  -1   48.66    1.67
  -4  -1  -1   49.95    1.69
  -4   2  -1  109.48    3.79
   4   2   1  109.33    3.95
   4  -2  -1  110.77    3.96
  -4  -2   1  108.66    3.93
   4  -2  -1  113.82    3.93
   4  -2   1  109.89    3.96
  -4   2   1  112.39    3.90
  -4  -2  -1  106.08    3.92
   4  -2   1  115.38    4.00
   4   2  -1  111.45    3.96
   4   3   1   80.62    3.06
   4  -3  -1   79.83    3.08
  -4   3  -1   83.20    2.87
   4  -3  -1   80.01    3.06
  -4  -3   1   80.79    3.05
   4  -3   1   77.09    3.13
   4   3  -1   79.38    2.75
   4  -3   1   77.40    3.09
  -4   3   1   82.09    2.97
   4   3  -1   83.29    3.09
  -4  -3  -1   79.13    2.74
  -4  -3  -1   82.96    3.08
   4  -4  -1   24.85    1.45
   4   4   1   26.24    1.46
  -4  -4   1   27.66    1.42
  -4   4  -1   26.06    1.27
  -4  -4   1   28.71    1.58
   4  -4  -1   22.28    1.53
   4  -4   1   25.84    1.49
  -4  -4  -1   26.80    1.17
   4   4  -1   27.65    1.21
  -4   4   1   26.48    1.39
  -4  -4  -1   26.09    1.46
   4  -4   1   24.00    1.54
  -4  -5   1    8.40    0.99
   4  -5  -1    8.25    1.03
   4  -5  -1    6.47    0.88
  -4  -5   1    8.25    0.87
  -4   5  -1    6.96    0.73
  -4  -5  -1    8.33    0.72
   4   5  -1    8.30    0.77
   4  -5   1    7.34    0.95
  -4  -5  -1    9.48    0.97
   4  -5   1    8.71    0.99
  -4   5   1    7.84    0.86
  -4   6  -1   16.55    1.23
   4  -6  -1   18.11    1.35
  -4  -6   1   16.15    1.41
  -4  -6   1   17.66    1.35
   4  -6  -1   15.70    1.47
   4  -6   1   16.14    1.44
  -4  -6  -1   16.70    1.15
  -4   6   1   16.52    1.28
  -4  -6  -1   15.57    1.34
   4   6  -1   15.68    1.12
   4  -6   1   17.40    1.45
  -4  -6  -1   16.40    1.33
   4  -7  -1    6.49    1.16
   4  -7  -1    6.68    1.03
  -4   7  -1    7.26    0.94
  -4  -7   1    6.26    0.98
  -4  -7   1    4.79    1.04
  -4  -7  -1    5.54    1.06
   4   7  -1    5.03    0.87
   4  -7   1    6.06    1.07
  -4  -7  -1    5.30    0.93
  -4  -7  -1    5.45    0.83
  -4   7   1    4.66    0.91
   4  -7   1    4.24    1.01
  -4  -8   1    1.88    1.06
  -4   8  -1    1.58    0.75
   4  -8  -1   -1.04    0.98
   4  -8  -1    2.44    0.95
  -4  -8   1    2.88    0.90
   4   8  -1    0.71    0.82
  -4  -8  -1    1.18    0.85
   4  -8   1    0.24    1.04
  -4  -8  -1    1.67    0.81
  -4   8   1    2.48    0.88
   4  -8   1    0.98    0.98
  -4  -8  -1    2.65    1.00
   4  -9  -1    2.53    1.19
   4  -9  -1    2.14    0.98
  -4  -9   1    2.02    1.08
  -4   9  -1    1.77    0.86
  -4  -9   1    0.01    0.32
  -4  -9  -1    3.33    1.15
  -4   9   1    1.85    0.94
   4   9  -1    2.11    0.91
   4  -9   1    0.82    0.99
  -4  -9  -1    2.01    0.96
   4  -9   1    0.05    1.08
   4 -10  -1    0.04    1.13
  -4 -10   1    0.73    1.00
   4  10   1    0.30    0.86
  -4 -10   1    1.01    0.80
   4 -10  -1   -0.83    0.87
   4 -10   1    0.31    0.99
   4  10  -1   -0.48    0.86
  -4 -10  -1   -0.65    0.89
  -4  10   1    0.33    0.89
  -4 -11   1    1.16    0.98
   4 -11  -1   -0.77    1.15
  -4 -11   1    0.50    1.12
  -4  11  -1    1.05    1.31
   4 -11  -1   -0.20    0.95
   4 -11   1   -1.46    0.97
  -4 -11  -1   -0.27    0.74
   4  12   1   -0.27    1.04
  -4  12  -1   -2.48    1.14
  -4 -12   1   -0.65    1.12
  -4 -12   1   -0.44    0.92
   4 -12  -1   -0.22    1.10
   4 -12   1    0.66    1.18
  -4 -12  -1    0.56    0.66
  -4  13  -1    0.12    1.37
   4  13   1   -1.37    1.01
  -4  13   1    2.17    1.47
   4 -13   1   -1.16    1.13
  -4 -13  -1    0.48    1.09
   4  14   1    0.54    1.20
  -4  14  -1    1.33    1.62
  -4  14   1    4.73    1.82
   4  14  -1   -1.04    1.11
   5   0  -1   -0.72    0.33
  -5   0   1   -0.46    0.45
   5   0   1    0.00    0.41
   5   0  -1   -0.35    0.43
  -5   0  -1   -0.65    0.39
  -5   1  -1    0.19    0.41
  -5  -1   1    0.11    0.44
   5  -1  -1   -0.07    0.08
   5   1   1   -0.09    0.43
   5  -1  -1    0.89    0.41
   5  -1   1    0.96    0.42
  -5  -1  -1   -0.10    0.41
   5  -1   1    1.40    0.49
   5   1  -1    0.97    0.44
   5   1  -1    0.68    0.23
  -5  -1  -1    0.28    0.24
  -5   1   1    0.52    0.41
   5   2   1    7.14    0.75
  -5   2  -1   10.78    0.75
  -5  -2   1    9.09    0.81
   5  -2  -1    9.90    0.80
   5  -2  -1    9.12    0.79
  -5   2   1   10.61    0.78
   5   2  -1   10.25    0.82
   5  -2   1   10.12    0.84
  -5  -2  -1    8.50    0.77
   5  -2   1    9.65    0.84
  -5  -3   1    1.89    0.52
  -5   3  -1    2.24    0.44
   5  -3  -1    1.24    0.54
   5   3   1    1.90    0.52
   5  -3  -1    2.16    0.59
   5   3  -1    2.31    0.60
  -5  -3  -1    2.13    0.24
   5  -3   1    1.60    0.59
  -5   3   1    2.17    0.52
   5   3  -1    2.33    0.26
  -5  -3  -1    1.64    0.52
   5  -3   1    1.44    0.59
  -5  -4   1   61.21    2.55
   5   4   1   59.35    2.54
  -5   4  -1   61.83    2.30
   5  -4  -1   57.78    2.54
   5  -4  -1   57.89    2.61
   5  -4   1   55.56    2.56
  -5  -4  -1   58.78    2.51
  -5  -4  -1   60.11    2.13
   5  -4   1   54.60    2.52
   5   4  -1   59.29    2.57
  -5   4   1   60.18    2.41
   5   4  -1   61.58    2.15
   5   5   1    8.25    1.01
   5  -5  -1    8.08    0.97
  -5   5  -1    8.02    0.75
   5  -5  -1    6.41    0.94
  -5  -5   1    8.75    0.97
   5  -5   1    9.63    1.09
  -5  -5  -1    8.15    0.66
  -5   5   1    7.65    0.84
  -5  -5  -1    7.93    0.97
   5   5  -1    7.96    0.70
   5  -5   1    8.41    1.00
   5  -6  -1    0.99    0.67
  -5  -6   1    0.61    0.74
   5  -6  -1   -0.35    0.75
   5   6   1   -1.12    0.56
  -5  -6   1    1.22    0.67
  -5   6  -1    1.48    0.53
   5   6  -1    0.96    0.54
   5  -6   1   -0.37    0.67
   5  -6   1    1.77    0.78
  -5  -6  -1    1.16    0.53
  -5  -6  -1    0.65    0.61
  -5   6   1    0.86    0.61
  -5  -7   1    8.61    1.29
  -5   7  -1    9.87    1.03
   5  -7  -1    8.19    1.14
  -5  -7   1    8.83    1.10
   5   7   1    7.00    1.20
   5  -7  -1    8.16    1.23
  -5  -7  -1    9.29    1.21
  -5   7   1    9.62    1.09
   5  -7   1   10.59    1.34
   5  -7   1    9.12    1.22
  -5  -7  -1   11.95    1.03
   5   7  -1   10.78    1.03
  -5  -8   1    5.61    1.18
   5  -8  -1    3.14    1.02
   5   8   1    5.21    1.18
  -5   8  -1    3.91    0.91
   5  -8  -1    3.89    1.22
  -5  -8   1    2.22    0.95
   5  -8   1    4.29    1.11
  -5  -8  -1    3.65    1.05
  -5   8   1    4.16    1.00
   5  -8   1    4.48    1.26
   5   8  -1    3.87    0.93
  -5  -9   1    0.57    0.86
   5  -9  -1   -1.05    1.01
   5   9   1    0.31    0.96
   5   9   1   -1.24    0.72
   5  -9  -1    0.13    0.91
  -5  -9   1    0.59    0.96
   5  -9   1    0.47    1.00
   5   9  -1   -0.31    0.81
  -5   9   1    1.46    0.88
  -5  -9  -1   -1.84    0.80
   5  -9   1    1.51    1.04
   5 -10  -1    4.35    1.18
   5 -10  -1    1.84    1.25
  -5 -10   1    2.14    0.99
   5  10   1    4.71    1.24
   5 -10   1    2.02    1.11
  -5 -10  -1    2.31    1.03
   5 -11  -1    0.05    1.26
  -5  11  -1    0.46    1.27
  -5 -11   1    0.41    0.36
   5  11   1    1.27    1.00
   5 -11  -1   -0.06    1.00
   5 -11   1    1.29    1.05
  -5 -11  -1    0.33    0.98
   5  12   1    0.50    1.10
  -5  12  -1   -0.54    1.31
  -5 -12   1    0.86    1.06
   5 -12  -1   -0.52    1.03
   5  12  -1    0.20    1.12
  -5 -12  -1    0.52    1.04
   5 -12   1   -0.20    0.85
  -5  13  -1    1.17    1.43
   5  13   1   -0.47    1.15
  -5 -13  -1   -0.08    0.49
   5 -13   1   -0.37    0.57
   5  13  -1    1.85    1.32
  -5  13   1    0.94    1.42
   5  14   1    0.40    1.30
  -5  14  -1   -0.24    1.53
   5  14  -1   -0.42    1.23
  -5  14   1    0.30    1.51
   6   0   1   -0.37    0.37
   6   0  -1    0.35    0.43
  -6   0   1   -0.48    0.40
  -6   0  -1    0.45    0.43
   6   0  -1    0.11    0.34
   6  -1  -1   92.21    3.32
  -6   1  -1   92.81    3.31
   6   1   1   90.37    3.41
  -6  -1   1   88.43    3.38
  -6  -1  -1   89.46    3.39
   6   1  -1   93.34    3.39
   6  -1   1   91.47    3.33
  -6   1   1   89.29    3.36
   6  -1   1   94.82    3.44
  -6  -1  -1   88.85    3.10
   6   1  -1   92.94    3.09
   6  -2  -1    1.71    0.52
  -6   2  -1    1.71    0.47
   6   2   1    1.80    0.52
   6  -2  -1    2.10    0.46
  -6  -2   1    2.11    0.52
   6  -2   1    1.54    0.54
  -6  -2  -1    2.62    0.55
   6   2  -1    2.05    0.52
   6  -2   1    2.69    0.58
  -6   2   1    2.73    0.54
   6   3   1   98.02    3.61
   6  -3  -1   90.39    3.55
   6  -3  -1   89.22    3.57
  -6  -3   1   91.17    3.54
  -6   3  -1   92.68    3.34
  -6   3   1   96.61    3.46
   6  -3   1   92.03    3.59
   6   3  -1   89.09    3.54
  -6  -3  -1   94.15    3.56
   6  -3   1   90.57    3.59
  -6  -4   1   16.49    1.21
   6   4   1   14.90    1.24
   6  -4  -1   17.85    1.28
  -6   4  -1   16.17    1.06
   6  -4  -1   17.92    1.33
   6   4  -1   17.26    1.34
   6  -4   1   18.63    1.41
  -6  -4  -1   18.19    1.36
   6   4  -1   15.54    0.76
   6  -4   1   14.12    1.24
  -6   4   1   17.21    1.17
  -6  -5   1   25.75    1.67
   6  -5  -1   25.26    1.65
   6   5   1   27.50    1.73
  -6   5  -1   27.89    1.40
   6  -5  -1   28.77    1.69
   6  -5   1   27.71    1.75
   6   5  -1   26.02    1.67
  -6   5   1   27.29    1.45
  -6  -5  -1   27.44    1.62
   6  -5   1   28.58    1.78
   6   5  -1   27.17    1.21
   6   6   1   15.02    1.46
  -6   6  -1   16.95    1.13
   6  -6  -1   15.83    1.40
  -6  -6   1   17.55    1.45
   6  -6  -1   15.18    1.48
  -6  -6  -1   14.72    1.34
   6  -6   1   15.67    1.48
   6  -6   1   16.76    1.52
  -6   6   1   15.52    1.23
   6   6  -1   15.38    1.06
   6   6  -1   14.75    1.40
   6   7   1    1.21    0.91
  -6  -7   1    2.71    0.88
  -6   7  -1    1.52    0.64
   6   7   1    2.97    0.69
   6  -7  -1    2.17    0.90
   6  -7  -1    1.82    0.95
  -6  -7  -1    1.31    0.81
   6  -7   1   -0.27    0.74
   6   7  -1    1.98    0.69
   6   7  -1    2.29    0.97
  -6   7   1    1.27    0.75
   6  -7   1    1.63    1.00
   6  -8  -1   -0.40    0.90
   6   8   1    0.99    0.98
   6  -8  -1    2.66    1.15
  -6  -8   1    0.55    0.86
  -6   8  -1   -0.56    0.67
   6  -8   1    0.81    1.06
  -6   8   1    0.39    0.78
   6  -8   1    1.32    0.94
  -6  -8  -1   -0.44    0.84
   6   8  -1    0.17    0.99
   6  -9  -1    0.65    0.93
   6   9   1    1.14    0.97
   6  -9  -1   -0.28    0.96
  -6  -9   1    0.26    0.79
  -6   9   1   -0.46    0.80
   6   9  -1    0.60    1.04
  -6  -9  -1    0.83    0.91
   6  -9   1    0.41    0.84
   6  -9   1    0.92    1.13
  -6 -10   1   10.07    1.46
   6  10   1    7.41    1.50
   6 -10  -1    6.90    1.32
   6 -10  -1    9.45    1.67
   6  10  -1   10.75    1.61
  -6 -10  -1    9.06    1.47
  -6 -11   1    0.16    0.94
  -6  11  -1   -0.67    1.25
   6 -11  -1   -0.09    1.25
   6  11   1    0.92    1.12
   6 -11  -1   -0.92    0.96
   6  11  -1    0.49    1.06
  -6 -11  -1   -0.23    0.93
   6 -11   1    0.18    0.53
  -6 -12   1    2.50    0.93
  -6  12  -1    3.52    1.60
   6 -12  -1    3.63    1.26
   6  12   1    4.78    1.43
  -6 -12  -1    5.31    1.42
   6  12  -1    3.84    1.32
  -6  13  -1    2.30    1.58
   6  13   1   -1.03    1.16
  -6 -13   1    1.25    1.14
   6 -13   1   -0.81    0.67
  -6  13   1    2.65    1.56
   6  13  -1    1.55    1.30
  -6 -13  -1    1.45    1.24
   6  14   1    1.19    1.35
  -6  14  -1    0.10    1.62
   6  14  -1   -0.76    1.30
  -6  14   1    0.38    1.61
   7   0  -1   -0.05    0.35
  -7   0   1   -0.76    0.44
   7   0  -1    0.90    0.45
  -7   0  -1    0.01    0.44
   7   0   1   -0.04    0.43
  -7   1  -1    0.32    0.46
  -7  -1   1    1.06    0.51
   7  -1  -1    1.00    0.45
   7   1   1    0.85    0.52
   7  -1  -1    1.18    0.52
   7   1  -1    0.58    0.31
   7   1  -1    0.44    0.46
  -7   1   1    1.48    0.54
   7  -1   1    0.80    0.47
   7  -1   1    0.72    0.49
  -7  -1  -1    0.47    0.32
  -7  -1  -1    0.86    0.48
   7   2   1   69.55    2.87
   7  -2  -1   67.11    2.81
  -7   2  -1   69.42    2.73
  -7  -2   1   69.09    2.85
  -7  -2  -1   68.53    2.84
   7   2  -1   71.66    2.91
  -7   2   1   68.88    2.78
   7  -2   1   83.56    2.91
   7  -2   1   70.68    2.93
   7  -3  -1   97.32    3.80
   7   3   1  101.55    3.90
   7  -3  -1   99.42    3.86
  -7   3  -1  100.74    3.64
  -7  -3   1   99.17    3.84
   7  -3   1  102.25    3.95
  -7  -3  -1   98.82    3.84
   7  -3   1   99.37    3.87
   7   3  -1  101.32    3.90
  -7   3   1   98.78    3.71
   7  -4  -1   61.37    2.73
   7  -4  -1   55.78    2.65
  -7   4  -1   59.50    2.36
   7   4   1   58.98    2.66
  -7  -4   1   60.01    2.61
   7   4  -1   60.47    2.69
   7  -4   1   59.05    2.70
   7  -4   1   57.70    2.75
  -7   4   1   58.86    2.47
  -7  -4  -1   58.61    2.62
   7  -5  -1    6.59    1.03
   7   5   1    6.94    0.52
   7   5   1    7.29    1.00
   7  -5  -1    8.79    1.07
  -7  -5   1    8.87    1.08
  -7   5  -1    7.85    0.78
   7   5  -1    7.79    0.52
  -7  -5  -1    5.62    0.91
  -7   5   1    6.06    0.85
   7   5  -1    5.63    0.93
   7  -5   1    6.66    1.04
   7  -5   1    7.45    1.04
   7  -6  -1    0.87    0.91
   7   6   1    1.80    0.50
  -7   6  -1    0.95    0.62
   7  -6  -1   -0.52    0.75
   7   6   1    0.85    0.76
  -7  -6   1    1.93    0.83
   7   6  -1    2.11    0.88
  -7   6   1    2.66    0.75
   7  -6   1    1.76    0.89
   7  -6   1    2.40    0.92
  -7  -6  -1    1.76    0.83
   7   6  -1    1.34    0.48
  -7   7  -1   43.91    2.15
   7  -7  -1   49.89    2.78
   7  -7  -1   50.76    2.68
   7   7   1   51.88    2.67
  -7  -7   1   49.29    2.57
  -7   7   1   47.90    2.30
   7   7  -1   46.16    2.58
  -7  -7  -1   47.21    2.59
   7  -7   1   47.90    2.77
   7  -7   1   34.74    2.42
   7  -8  -1   32.36    2.17
  -7  -8   1   30.05    2.16
   7  -8  -1   31.44    2.36
   7   8   1   27.90    2.19
   7  -8   1   35.10    2.42
  -7  -8  -1   29.71    2.18
   7   8  -1   34.85    2.37
  -7   8   1   29.64    1.89
   7  -9  -1    0.60    1.05
   7   9   1    1.25    1.04
   7  -9  -1    0.56    0.95
  -7  -9   1   -0.33    0.84
   7   9  -1   -0.04    0.94
   7  -9   1    0.80    1.15
  -7  -9  -1   -0.04    0.94
   7  -9   1    0.20    0.50
   7 -10  -1   -1.05    1.13
  -7 -10   1   -0.05    0.84
   7  10   1    0.75    1.03
   7 -10  -1    0.81    0.98
   7  10  -1    0.36    1.10
   7 -10   1    0.21    0.42
  -7 -10  -1    1.21    1.04
  -7 -11   1    2.72    1.19
   7 -11  -1    1.37    1.08
   7 -11  -1    1.56    1.37
   7  11   1    1.80    1.20
  -7  11  -1    1.97    1.43
  -7 -11  -1    1.78    1.15
   7 -11   1    0.02    0.46
   7  11  -1    2.33    1.24
   7  12   1    1.82    1.24
  -7 -12   1    1.25    1.18
  -7  12  -1    1.02    1.53
  -7 -12  -1   -0.62    1.06
   7  12  -1    1.37    1.30
   7 -12   1    2.60    1.08
  -7  13  -1    1.35    1.61
  -7 -13   1    2.38    1.25
   7  13   1    3.73    1.43
  -7 -13  -1    2.93    1.42
   7  13  -1    1.97    1.37
  -7  13   1    4.47    1.80
  -8   0  -1   -0.26    0.45
  -8   0   1    0.24    0.51
   8   0   1   -0.99    0.50
   8   0  -1    0.00    0.40
   8   0  -1   -0.16    0.53
  -8   0  -1   -0.40    0.44
   8  -1  -1    6.26    0.82
  -8  -1   1    4.58    0.78
  -8   1  -1    5.91    0.75
   8  -1  -1    4.90    0.72
   8   1   1    6.48    0.89
   8  -1   1    3.07    0.73
   8   1  -1    4.93    0.76
  -8  -1  -1    6.20    0.55
   8   1  -1    6.42    0.54
   8  -1   1    5.87    0.76
  -8  -1  -1    5.95    0.80
  -8   1   1    6.53    0.82
  -8   2  -1   93.55    3.50
   8  -2  -1   89.44    3.57
   8   2   1   92.77    3.70
  -8  -2   1   91.72    3.64
  -8  -2  -1   95.77    3.69
  -8   2   1   94.98    3.58
   8  -2   1   93.40    3.72
   8  -2   1   93.86    3.61
   8   2  -1   95.48    3.67
   8  -3  -1  115.09    4.42
   8  -3  -1  115.15    4.45
   8   3   1  119.39    4.49
  -8   3  -1  117.90    4.25
  -8  -3   1  115.39    4.46
   8  -3   1  120.57    4.57
  -8  -3  -1  117.03    4.47
   8  -3   1  115.84    4.48
  -8   3   1  116.04    4.33
   8   3  -1  123.02    4.52
   8  -4  -1   91.99    3.80
   8   4   1   94.23    3.77
   8  -4  -1   91.01    3.77
  -8   4  -1   89.43    3.46
  -8  -4   1   94.18    3.78
   8  -4   1   96.12    3.89
   8  -4   1   90.97    3.78
  -8   4   1   92.30    3.58
  -8  -4  -1   90.51    3.73
   8   4  -1   92.27    3.74
   8   5   1    4.22    0.92
   8  -5  -1    4.86    0.99
  -8   5  -1    4.87    0.74
  -8  -5   1    4.64    0.96
   8  -5  -1    5.77    1.08
  -8   5   1    5.16    0.83
   8   5  -1    3.59    0.88
  -8  -5  -1    5.33    0.98
   8  -5   1    4.25    1.04
   8  -5   1    4.77    1.05
   8  -6  -1   22.55    1.79
   8   6   1   22.87    1.87
   8  -6  -1   24.44    1.95
  -8   6  -1   23.47    1.47
  -8  -6   1   22.88    1.70
  -8  -6  -1   22.04    1.76
   8  -6   1   23.17    1.88
   8  -6   1   18.00    1.72
  -8   6   1   23.42    1.57
   8   6  -1   22.58    1.75
   8  -7  -1   24.68    1.97
  -8   7  -1   21.30    1.54
   8  -7  -1   23.60    2.04
   8   7   1   25.04    2.04
  -8  -7   1   26.66    1.99
   8   7  -1   27.75    2.12
  -8   7   1   22.35    1.66
   8  -7   1   25.20    2.18
  -8  -7  -1   24.00    1.99
   8   8   1    4.13    1.14
  -8  -8   1    7.72    1.25
   8  -8  -1    6.90    1.39
   8  -8  -1    5.10    1.16
   8   8  -1    7.54    1.39
   8  -8   1    5.52    1.41
  -8  -8  -1    4.23    1.17
  -8   8   1    7.95    1.08
  -8  -9   1   13.57    1.64
   8  -9  -1   12.83    1.77
   8  -9  -1   12.19    1.55
   8   9   1   13.75    1.64
  -8  -9  -1   14.58    1.74
   8   9  -1   14.83    1.79
   8  -9   1   15.71    1.95
   8 -10  -1    2.30    1.35
   8  10   1    4.65    1.29
   8 -10  -1    3.90    1.19
  -8 -10   1    3.48    1.19
   8  10  -1    1.77    1.17
  -8 -10  -1    2.29    1.19
   8 -10   1    0.21    0.46
  -8 -11   1    0.61    1.08
   8 -11  -1   -0.01    1.30
   8 -11  -1   -1.11    0.96
   8  11   1    2.18    1.20
  -8  11  -1    2.52    1.51
   8  11  -1   -1.18    0.99
   8 -11   1   -0.55    0.77
  -8 -11  -1    1.29    1.10
   8  12   1    2.50    1.24
  -8  12  -1    0.24    1.45
  -8 -12   1    3.35    1.37
  -8 -12  -1    1.50    1.28
   8  12  -1    3.58    1.42
   8 -12   1    0.89    1.29
  -8 -13   1    1.43    1.34
  -8  13  -1   -1.19    1.29
   8  13   1    0.37    1.24
  -8 -13  -1   -0.26    1.24
   8  13  -1   -1.32    1.15
  -8  13   1   -0.85    1.46
  -9   0  -1    0.04    0.48
   9   0  -1   -1.07    0.55
   9   0   1   -0.58    0.61
  -9   0  -1   -0.93    0.52
   9   0  -1   -0.88    0.43
  -9   0   1   -0.10    0.61
  -9   1  -1    1.14    0.59
   9  -1  -1    1.37    0.67
   9  -1  -1   -0.12    0.55
   9   1   1    1.27    0.64
  -9  -1   1    1.52    0.68
  -9   1   1    0.63    0.63
   9   1  -1    0.63    0.62
  -9  -1  -1    0.36    0.61
   9   1  -1    0.93    0.41
   9  -1   1    0.96    0.64
  -9  -1  -1   -0.11    0.41
   9  -1   1    1.13    0.63
   9  -2  -1  125.92    4.81
  -9   2  -1  132.12    4.75
  -9  -2   1  128.35    4.88
   9   2   1  130.22    4.93
   9  -2  -1  129.15    4.85
  -9   2   1  130.44    4.80
   9  -2   1  135.86    4.94
  -9  -2  -1  130.85    4.89
   9   2  -1  128.18    4.91
   9  -2   1  133.38    4.84
  -9  -2  -1  129.52    4.32
  -9  -3   1    6.69    0.99
  -9   3  -1    6.50    0.82
   9   3   1    5.41    0.90
   9  -3  -1    5.79    0.94
  -9  -3  -1    6.68    0.92
  -9   3   1    5.42    0.87
   9  -3   1    6.39    0.96
   9   3  -1    4.38    0.87
   9  -3   1    7.12    0.99
   9   4   1  114.77    4.45
  -9  -4   1  110.09    4.42
  -9   4  -1  109.34    4.15
   9  -4  -1  115.30    4.50
   9  -4  -1  109.08    4.44
   9  -4   1  112.02    4.54
  -9   4   1  111.54    4.27
   9  -4   1  112.04    4.49
  -9  -4  -1  112.99    4.47
   9   4  -1  114.06    4.47
  -9   5  -1    4.97    0.85
   9  -5  -1    6.46    1.13
   9   5   1    3.96    0.96
  -9  -5   1    5.17    1.07
   9  -5  -1    4.61    1.09
   9   5  -1    4.52    1.00
  -9   5   1    3.94    0.87
  -9  -5  -1    5.15    0.99
   9  -5   1    4.10    1.08
   9  -5   1    4.49    1.10
  -9   6  -1   -0.34    0.68
   9   6   1   -0.17    0.79
  -9  -6   1    1.13    0.89
   9  -6  -1    0.90    0.98
   9  -6  -1   -0.95    0.84
  -9  -6  -1    1.12    0.83
  -9   6   1    1.41    0.80
   9   6  -1   -0.50    0.81
   9  -6   1    1.16    0.99
   9  -6   1   -0.50    0.93
   9  -7  -1   23.32    1.96
   9   7   1   21.55    1.89
   9  -7  -1   20.31    1.96
  -9  -7   1   20.03    1.86
   9  -7   1   18.74    1.92
   9   7  -1   25.66    1.95
  -9   7   1   23.43    1.74
  -9  -7  -1   24.37    2.01
  -9  -8   1   14.50    1.64
   9   8   1   14.24    1.67
   9  -8  -1   15.87    1.72
   9  -8  -1   16.33    1.91
   9   8  -1   15.06    1.72
  -9  -8  -1   15.51    1.75
   9  -8   1   15.22    1.89
  -9  -9   1    8.77    1.52
   9  -9  -1    8.99    1.64
   9  -9  -1    9.41    1.47
   9   9   1    8.71    1.50
  -9  -9  -1   12.38    1.62
   9   9  -1   10.03    1.56
   9  -9   1    8.28    1.64
   9 -10  -1    2.64    1.41
   9  10   1    2.44    1.15
  -9 -10   1    3.43    1.25
   9 -10  -1    1.99    1.11
   9 -10   1    1.26    0.86
   9  10  -1    1.69    1.18
  -9 -10  -1    3.69    1.17
  -9 -11   1   -0.48    1.00
   9 -11  -1    2.83    1.51
  -9  11  -1    0.20    1.39
   9  11   1   -0.46    1.00
   9  11  -1    0.83    1.19
  -9 -11  -1    0.15    1.12
   9 -11   1    0.26    1.11
   9  12   1    1.83    1.21
  -9  12  -1    2.11    1.62
  -9 -12   1    0.77    1.23
   9  12  -1    0.78    1.25
  -9 -12  -1   -0.59    1.06
   9 -12   1    1.03    1.24
   9  13   1    6.65    1.68
  -9  13  -1    6.95    2.09
  -9 -13   1    3.65    1.51
   9  13  -1    6.92    1.69
  -9  13   1    2.36    1.75
  -9 -13  -1    5.47    1.58
 -10   0  -1    0.15    0.50
 -10   0   1    0.15    0.57
  10   0  -1   -0.26    0.58
  10   0  -1   -0.57    0.47
  10   0   1   -0.72    0.61
 -10   0  -1    0.49    0.63
  10  -1  -1   15.77    1.19
 -10  -1   1   14.07    1.26
 -10   1  -1   16.92    1.29
  10   1   1   12.88    1.27
  10  -1  -1   14.22    1.31
 -10  -1  -1   15.02    0.93
 -10   1   1   16.04    1.30
  10   1  -1   13.80    0.96
  10   1  -1   17.76    1.41
 -10  -1  -1   17.57    1.30
  10  -1   1   15.45    1.39
 -10  -2   1   23.62    0.97
 -10   2  -1   23.78    1.54
 -10  -2   1   22.07    1.56
  10  -2  -1   24.83    1.54
  10  -2  -1   26.62    1.68
  10   2   1   25.19    1.63
 -10  -2  -1   23.59    1.57
  10   2  -1   24.67    1.60
  10  -2   1   23.88    1.61
 -10  -2  -1   21.07    0.99
 -10   2   1   20.39    1.52
  10  -2   1   23.53    1.57
  10   3   1   36.10    2.03
 -10   3  -1   34.12    1.85
 -10  -3   1   34.41    1.98
  10  -3  -1   32.86    1.97
  10  -3   1   35.50    2.01
 -10  -3  -1   34.38    1.98
  10   3  -1   34.57    2.08
  10  -3   1   36.48    2.07
 -10   3   1   34.99    1.89
  10  -4  -1   21.41    1.75
  10   4   1   18.37    1.63
  10  -4  -1   22.10    1.53
 -10   4  -1   20.73    1.46
 -10  -4   1   18.29    1.60
 -10   4   1   20.72    1.62
  10  -4   1   20.66    1.63
  10   4  -1   21.61    1.63
 -10  -4  -1   24.21    1.81
  10  -4   1   20.21    1.74
  10  -5  -1   14.10    1.55
 -10  -5   1   11.85    1.36
  10  -5  -1   15.40    1.60
 -10   5  -1   11.63    1.17
  10   5   1   12.06    1.45
  10   5  -1   11.61    1.38
  10  -5   1   12.27    1.53
 -10  -5  -1   11.85    1.43
  10  -5   1   12.40    1.54
 -10   5   1   11.74    1.22
 -10   6  -1   10.21    1.16
  10   6   1   13.18    1.57
  10  -6  -1   10.84    1.49
 -10  -6   1   14.47    1.58
  10  -6  -1    9.63    1.44
 -10   6   1   10.71    1.24
  10   6  -1   13.03    1.56
  10  -6   1   12.03    1.62
 -10  -6  -1   12.76    1.53
  10  -6   1   11.35    1.60
  10  -7  -1   13.64    1.65
 -10  -7   1   16.14    1.72
  10   7   1   18.05    1.77
  10  -7  -1   18.46    1.89
  10  -7   1   15.24    1.87
 -10  -7  -1   15.18    1.68
 -10   7   1   16.18    1.45
  10   7  -1   14.84    1.64
  10   8   1   14.15    1.67
  10  -8  -1   15.33    1.71
  10  -8  -1   14.49    1.81
 -10  -8   1   13.92    1.67
  10  -8   1   16.67    1.90
  10   8  -1   16.83    1.79
 -10  -8  -1   16.49    1.83
  10   9   1   14.86    1.86
  10  -9  -1   12.09    1.90
  10  -9  -1   13.17    1.67
 -10  -9   1   15.99    1.83
  10   9  -1   16.27    1.89
 -10  -9  -1   18.04    1.96
 -10  10  -1   -0.04    1.23
  10  10   1   -0.46    1.03
  10 -10  -1    0.33    1.30
 -10 -10   1    0.19    1.00
  10 -10  -1    0.53    1.01
  10  10  -1    1.84    1.11
 -10 -10  -1   -0.16    0.97
  10 -10   1    0.58    1.01
  10  11   1    0.67    1.18
 -10  11  -1    1.87    1.55
  10 -11  -1    2.35    1.52
 -10 -11   1   -0.60    1.12
 -10 -11  -1    1.38    1.24
  10  11  -1    0.01    1.09
  10 -11   1    0.44    1.20
 -10 -12   1    0.10    1.25
  10  12   1    1.30    1.31
 -10  12  -1    0.85    1.43
 -10 -12  -1    0.13    1.14
  10  12  -1    0.16    1.22
 -10 -13   1    2.93    1.47
 -10  13  -1    2.37    1.72
  10  13   1    0.29    1.21
 -10 -13  -1    2.88    1.50
  10  13  -1    3.03    1.41
 -10  13   1    4.88    1.91
  11   0   1    0.83    0.78
 -11   0  -1   -0.85    0.66
  11   0  -1   -0.16    0.54
 -11   0  -1    0.34    0.58
  11   0  -1   -0.50    0.68
 -11   0   1   -0.31    0.62
  11  -1  -1   30.96    1.81
 -11   1  -1   25.17    1.69
 -11   1  -1   28.03    1.59
 -11  -1   1   26.78    1.75
  11  -1  -1   28.67    1.67
  11   1   1   28.21    1.93
 -11  -1  -1   26.80    1.43
  11  -1   1   28.20    1.84
  11   1  -1   30.04    1.85
 -11  -1  -1   30.04    1.77
 -11   1   1   29.06    1.81
  11  -2  -1    7.86    1.04
  11   2   1    9.31    1.18
  11  -2  -1    6.54    1.08
 -11   2  -1    8.07    1.02
 -11  -2   1    7.93    0.57
 -11  -2   1    7.70    1.08
  11   2  -1    7.74    1.10
 -11  -2  -1    7.24    1.05
 -11   2   1    7.66    1.06
 -11  -2  -1    8.80    0.59
  11  -2   1    7.87    1.07
  11  -2   1    9.29    1.18
  11  -3  -1   25.62    1.76
 -11  -3   1   25.76    1.91
 -11   3  -1   26.90    1.73
  11  -3  -1   25.53    1.81
  11   3   1   23.55    1.77
 -11   3   1   27.41    1.74
  11  -3   1   26.18    1.86
  11  -3   1   26.09    2.00
 -11  -3  -1   29.83    1.95
  11   3  -1   26.22    1.92
 -11   4  -1   47.04    2.29
 -11  -4   1   46.45    2.58
  11   4   1   42.12    2.44
  11  -4  -1   46.17    2.54
  11   4  -1   47.94    2.61
 -11   4   1   44.47    2.32
  11  -4   1   45.77    2.56
 -11  -4  -1   43.29    2.56
  11  -4   1   48.28    2.70
  11  -5  -1   -0.75    0.97
 -11  -5   1    0.60    0.85
 -11   5  -1   -0.37    0.73
  11  -5  -1    0.03    0.96
  11   5   1    1.39    0.90
  11  -5   1   -0.06    1.04
  11   5  -1    0.80    0.99
  11  -5   1   -0.98    0.98
 -11  -5  -1    0.01    0.82
 -11   5   1   -0.34    0.76
 -11   6  -1   14.36    1.30
  11   6   1   11.85    1.56
  11  -6  -1   12.98    1.65
  11  -6  -1   13.86    1.73
 -11  -6   1   13.69    1.59
  11  -6   1    9.32    1.52
 -11   6   1   11.53    1.32
 -11  -6  -1   12.75    1.60
  11  -6   1   12.47    1.70
  11   6  -1   11.95    1.54
  11  -7  -1   -1.03    0.94
 -11  -7   1    1.71    0.99
  11   7   1    0.30    0.94
  11  -7  -1    1.90    1.09
  11  -7   1    1.57    1.18
 -11  -7  -1    1.49    1.05
  11  -7   1   -0.27    0.81
 -11   7   1    0.88    0.84
  11   7  -1    0.31    0.92
  11  -8  -1   11.52    1.60
  11   8   1   12.17    1.63
  11  -8  -1   10.75    1.69
 -11  -8   1   10.77    1.59
 -11  -8  -1   14.92    1.78
  11   8  -1    9.92    1.54
  11  -8   1   11.47    1.82
 -11  -9   1    3.20    1.25
  11  -9  -1    3.70    1.27
  11  -9  -1    3.64    1.48
  11   9   1   -0.17    0.93
  11   9  -1    3.76    1.19
 -11  -9  -1    2.68    1.14
  11  -9   1    2.18    0.89
  11 -10  -1    9.86    1.82
  11  10   1   10.23    1.74
  11 -10  -1    8.76    1.56
 -11  10  -1    9.14    1.80
 -11 -10   1    9.80    1.67
  11  10  -1    8.95    1.63
 -11 -10  -1    8.23    1.66
  11 -10   1    9.91    1.67
  11  11   1   -0.11    1.17
 -11 -11   1    1.64    1.26
 -11  11  -1    4.02    1.68
  11  11  -1   -0.19    1.09
  11 -11   1    1.89    1.32
 -11 -11  -1    2.71    1.27
 -11  12  -1    5.38    1.80
  11  12   1    0.83    1.34
 -11 -12   1    0.08    1.31
 -11  12   1    3.40    1.72
  11  12  -1    1.20    1.40
 -11 -12  -1    0.25    1.34
  12   0   1    0.19    0.78
 -12   0   1    0.55    0.79
 -12   0  -1   -0.39    0.63
  12   0  -1   -0.09    0.79
 -12   0  -1    0.34    0.76
  12   0  -1   -0.39    0.57
  12   1   1   17.14    1.57
 -12   1  -1   17.99    1.41
  12  -1  -1   16.79    1.36
  12  -1  -1   17.77    1.55
 -12  -1   1   15.96    1.53
 -12  -1   1   15.82    1.09
 -12   1  -1   17.32    1.45
 -12   1   1   16.38    1.46
 -12  -1  -1   16.53    1.47
  12   1  -1   13.90    1.45
  12  -1   1   17.80    1.59
 -12  -1  -1   15.24    1.14
  12   2   1    9.74    1.34
  12  -2  -1    9.03    1.16
 -12  -2   1    7.53    1.14
 -12   2  -1    9.88    1.15
  12  -2  -1    9.53    1.25
  12  -2   1    7.02    1.17
  12   2  -1   10.27    1.34
 -12   2   1    7.93    1.13
 -12  -2  -1    7.39    1.17
 -12  -3   1   86.65    3.85
  12   3   1   86.20    3.89
 -12   3  -1   89.11    3.69
  12  -3  -1   93.31    3.84
  12  -3  -1   90.59    3.93
  12   3  -1   88.20    3.88
 -12   3   1   88.99    3.72
  12  -3   1   86.71    3.83
 -12  -3  -1   88.80    3.86
  12  -3   1   89.41    3.95
  12  -4  -1   -0.12    0.91
  12   4   1   -0.17    0.89
 -12  -4   1    0.17    0.81
 -12   4  -1    0.33    0.81
  12  -4  -1   -0.28    0.32
  12   4  -1   -0.01    0.84
  12  -4   1    1.30    1.05
 -12   4   1    0.43    0.83
 -12  -4  -1    0.25    0.86
  12  -4   1    0.13    0.91
  12  -5  -1    8.30    1.42
 -12  -5   1    7.98    1.31
  12  -5  -1    6.15    1.35
 -12   5  -1    5.91    1.06
  12   5   1    8.25    1.34
  12  -5   1   10.97    1.63
 -12  -5  -1    7.36    1.30
  12   5  -1   10.86    1.41
  12  -5   1    6.32    1.29
 -12   5   1    7.02    1.16
  12  -6  -1    0.88    1.05
  12  -6  -1    2.08    1.17
  12   6   1    1.36    1.00
 -12  -6   1    2.17    1.05
 -12  -6  -1    2.69    1.03
  12   6  -1    1.27    0.97
  12  -6   1    1.31    1.14
  12  -6   1    1.05    1.13
 -12   6   1    2.00    0.96
 -12  -7   1    0.91    1.08
  12  -7  -1    2.34    1.10
  12  -7  -1    2.89    1.26
  12   7   1    0.64    1.05
  12  -7   1    2.31    1.26
  12  -7   1    1.47    1.00
 -12  -7  -1    2.54    1.06
  12   7  -1    1.79    1.04
  12  -8  -1   -1.95    0.92
  12   8   1   -0.36    1.04
  12  -8  -1   -1.07    1.16
 -12  -8   1    2.93    1.17
 -12  -8  -1    1.16    1.06
  12  -8   1    0.46    0.40
  12   8  -1    0.58    0.97
  12   9   1   10.31    1.63
  12  -9  -1   10.82    1.65
  12  -9  -1    7.66    1.68
 -12  -9   1   11.22    1.67
  12   9  -1   10.29    1.61
 -12  -9  -1    9.34    1.58
  12  -9   1    7.44    1.40
 -12  10  -1    1.56    1.42
  12  10   1    0.94    1.12
  12 -10  -1    2.02    1.51
 -12 -10   1    1.46    1.20
  12  10  -1   -1.09    1.12
 -12 -10  -1   -1.05    1.09
  12 -10   1    0.82    1.17
 -12  11  -1    3.10    1.71
  12  11   1    2.21    1.38
 -12 -11   1    3.49    1.51
 -12 -11  -1    2.94    1.34
  12  11  -1    1.13    1.29
 -12 -12   1    0.01    1.34
 -12  12  -1    4.02    1.88
  12  12   1    0.47    1.32
 -12  12   1    1.84    1.70
 -12 -12  -1    0.42    1.41
  12  12  -1   -0.02    1.32
 -13   0  -1    0.15    0.76
  13   0   1    0.25    0.87
 -13   0  -1    0.22    0.68
 -13   0   1   -0.89    0.82
  13   0  -1    0.66    0.91
 -13   1  -1    2.41    0.89
 -13  -1   1    5.28    1.13
  13  -1  -1    4.60    1.05
  13   1   1    5.46    1.10
 -13   1  -1    3.44    0.99
  13  -1  -1    5.39    0.97
 -13  -1  -1    5.60    1.11
 -13   1   1    5.21    1.08
  13   1  -1    3.18    1.00
  13  -1   1    3.24    1.03
 -13   2  -1    5.43    1.04
 -13   2  -1    7.08    1.14
  13  -2  -1    6.92    1.13
  13   2   1    9.27    1.38
 -13  -2   1    5.86    1.20
  13  -2  -1    6.40    1.22
  13   2  -1    8.13    1.26
  13  -2   1    5.31    1.17
 -13   2   1    9.29    1.26
 -13  -2  -1    4.58    1.08
 -13   3  -1    1.29    0.85
  13   3   1    1.68    1.02
 -13  -3   1   -1.52    0.87
  13  -3  -1    0.06    0.94
  13  -3  -1    0.28    0.90
 -13  -3  -1   -0.04    0.92
  13   3  -1    0.73    0.90
 -13   3   1   -0.71    0.84
  13  -3   1    0.31    0.95
  13  -4  -1   -0.90    0.65
 -13  -4   1   -0.84    0.89
  13   4   1   -0.38    0.87
  13  -4  -1    2.18    1.06
 -13   4  -1    0.85    0.88
 -13  -4  -1   -0.15    0.94
  13  -4   1    0.55    1.08
  13   4  -1    1.68    0.94
 -13   4   1    0.09    0.90
  13  -5  -1    1.57    0.81
  13   5   1    0.47    0.94
 -13   5  -1    1.06    0.88
  13  -5  -1   -0.38    1.01
 -13  -5   1    1.04    0.93
 -13  -5  -1   -0.42    0.97
  13   5  -1    1.05    0.95
  13  -5   1   -0.03    0.98
 -13   5   1    0.89    0.93
  13  -5   1    1.85    1.17
 -13  -6   1    0.18    1.02
  13  -6  -1    1.26    1.13
  13  -6  -1   -0.42    1.04
  13   6   1   -0.05    0.96
 -13   6   1    0.91    0.92
 -13  -6  -1   -0.41    0.87
  13  -6   1    2.27    1.21
  13   6  -1    4.01    1.19
  13  -7  -1    0.13    1.01
  13  -7  -1   -0.15    1.01
 -13  -7   1   -0.69    1.01
  13   7   1   -0.27    0.96
 -13  -7  -1   -0.29    0.86
  13  -7   1   -0.64    0.99
  13   7  -1   -1.05    0.96
  13  -8  -1    1.62    1.15
  13   8   1    0.37    1.13
  13  -8  -1    1.80    1.27
 -13  -8   1    2.40    1.17
 -13  -8  -1    1.06    1.13
  13   8  -1    1.09    1.08
  13  -8   1    0.24    0.47
  13  -9  -1    0.14    1.27
 -13   9  -1    1.55    1.45
  13  -9  -1   -0.42    1.12
 -13  -9   1   -0.51    1.05
  13   9   1   -1.22    1.06
 -13  -9  -1   -0.71    1.07
  13   9  -1    0.29    1.07
  13  -9   1   -0.24    0.93
 -13 -10   1    1.97    1.27
 -13  10  -1   -0.36    1.33
  13  10   1   -0.13    1.09
 -13 -10  -1   -2.07    0.94
  13 -10   1    0.37    1.19
  13  10  -1    0.60    1.14
  13  11   1    0.28    1.25
 -13 -11   1   -0.65    1.12
 -13  11  -1   -0.24    1.49
  13  11  -1   -1.26    1.19
 -13 -11  -1    1.08    1.25
 -13  11   1    0.68    1.41
 -13  12  -1    4.49    1.93
  13  12   1    0.92    1.27
 -13 -12   1    2.29    1.46
 -13 -12  -1    3.41    1.56
  13  12  -1    2.75    1.53
 -13  12   1    5.74    2.01
 -14   0   1   -0.31    0.93
  14   0  -1   -0.20    0.86
 -14   0  -1   -0.42    0.70
 -14   0  -1   -1.65    0.82
 -14   0   1    1.96    0.76
  14   0   1    0.45    1.00
  14  -1  -1    1.58    1.05
 -14   1  -1    0.34    0.91
 -14  -1   1    1.09    0.94
  14   1   1    1.53    0.97
 -14   1  -1    2.55    0.91
  14  -1  -1    2.40    0.92
  14  -1   1    0.45    0.99
  14   1  -1    2.07    1.08
 -14  -1  -1    2.58    1.06
 -14   1   1    2.73    1.03
  14   2   1    0.46    1.03
 -14   2  -1   -0.26    0.86
  14  -2  -1    1.62    1.02
 -14  -2   1   -0.49    0.95
 -14   2  -1    0.61    0.94
  14  -2  -1   -0.93    0.90
 -14   2   1    2.29    1.01
 -14  -2  -1   -0.09    0.86
  14  -2   1    0.13    0.94
  14   2  -1   -0.94    0.94
  14  -3  -1   50.44    2.93
  14  -3  -1   51.56    2.84
 -14   3  -1   49.13    2.72
 -14   3  -1   49.55    2.60
  14   3   1   50.93    2.89
 -14  -3   1   56.98    2.98
  14  -3   1   56.65    3.08
 -14  -3  -1   49.38    2.77
 -14   3   1   50.48    2.71
  14   3  -1   47.12    2.81
 -14   4  -1    3.78    1.04
  14  -4  -1    3.19    1.17
  14  -4  -1    5.78    1.32
 -14  -4   1    5.08    1.22
  14   4   1    6.41    1.28
 -14   4   1    3.76    1.11
  14   4  -1    4.60    1.18
 -14  -4  -1    4.41    1.24
  14  -4   1    5.17    1.31
  14  -5  -1    7.99    1.49
 -14   5  -1   10.66    1.29
  14   5   1   10.30    1.51
 -14  -5   1    8.75    1.42
 -14  -5  -1    9.32    1.43
  14  -5   1    8.19    1.48
  14   5  -1    9.58    1.48
 -14   5   1    9.39    1.33
 -14  -6   1    6.62    1.32
  14   6   1    3.99    1.26
  14  -6  -1    3.92    1.32
  14  -6  -1    3.84    1.32
  14  -6   1    3.59    1.33
  14   6  -1    6.46    1.33
 -14  -6  -1    3.44    1.23
  14   7   1    0.14    0.94
  14  -7  -1   -0.27    1.21
 -14  -7   1   -0.29    0.96
  14  -7  -1    1.19    1.12
  14  -7   1    0.19    1.10
  14   7  -1    0.46    1.07
 -14  -7  -1   -1.50    0.88
 -14   8  -1    0.04    1.24
  14  -8  -1   -0.44    1.23
 -14  -8   1   -0.28    1.03
  14  -8  -1   -0.27    1.11
  14   8   1    0.20    1.15
  14  -8   1    0.56    0.52
 -14  -8  -1   -1.95    0.95
  14   8  -1   -0.33    1.12
  14  -9  -1    4.44    1.65
 -14   9  -1    2.77    1.59
  14   9   1    3.76    1.34
 -14  -9   1    6.14    1.54
  14   9  -1    5.44    1.42
 -14  -9  -1    9.17    1.69
  14  -9   1    4.77    1.39
 -14 -10   1    0.06    1.17
  14  10   1   -0.91    1.13
 -14  10  -1    0.11    1.36
  14 -10   1    0.86    1.26
 -14 -10  -1    2.06    1.33
  14  10  -1   -2.47    0.90
  14  11   1   -0.77    1.26
 -14  11  -1    1.79    1.68
 -14 -11   1   -0.83    1.28
  14  11  -1    1.56    1.35
 -14 -11  -1    0.24    1.39
 -14  11   1    1.35    1.61
 -15   0   1    1.93    1.08
 -15   0  -1    0.55    0.95
  15   0   1    0.14    1.01
  15   0  -1    0.50    0.98
  15  -1  -1   -0.04    1.03
 -15  -1   1    0.32    1.00
 -15   1  -1    0.65    0.94
 -15   1  -1   -1.20    0.81
  15   1   1   -1.21    0.97
 -15   1   1   -0.59    0.85
  15   1  -1   -0.24    0.91
  15  -1   1    0.78    0.96
 -15  -1  -1    0.63    0.91
  15   2   1   25.44    2.15
 -15   2  -1   24.40    1.95
  15  -2  -1   27.08    2.00
 -15   2  -1   25.16    1.90
  15  -2  -1   26.32    2.21
 -15  -2   1   23.94    2.04
 -15   2   1   23.76    1.98
  15   2  -1   25.82    2.16
  15  -2   1   23.72    2.14
 -15  -2  -1   24.37    2.10
 -15  -3   1    2.34    1.03
 -15   3  -1    0.11    0.88
  15  -3  -1    0.62    1.04
  15  -3  -1    0.94    1.06
 -15   3  -1    2.57    1.09
  15   3   1   -0.45    0.91
 -15  -3  -1    0.44    0.98
  15  -3   1    0.76    1.07
 -15   3   1   -0.20    0.92
  15   3  -1   -1.14    0.95
 -15   4  -1   10.25    1.28
 -15   4  -1    8.58    1.33
 -15  -4   1   10.88    1.52
  15  -4  -1   11.67    1.60
  15   4   1   10.90    1.61
  15  -4  -1    9.53    1.52
  15   4  -1    9.92    1.51
 -15  -4  -1   11.80    1.54
 -15   4   1   10.42    1.41
  15  -4   1   11.42    1.62
  15   5   1    3.72    1.16
 -15  -5   1    1.85    1.13
 -15   5  -1    3.51    1.23
  15  -5  -1    0.65    1.09
 -15  -5  -1    3.31    1.14
 -15   5   1   -0.73    0.93
  15  -5   1    2.40    1.27
  15   5  -1    2.48    1.19
  15  -6  -1    2.75    1.32
  15  -6  -1    2.75    1.33
 -15   6  -1    5.90    1.44
 -15  -6   1    1.25    1.00
  15   6   1    2.22    1.19
 -15  -6  -1    2.44    1.22
  15   6  -1    1.93    1.09
  15  -6   1    1.86    1.32
  15  -7  -1    2.34    1.27
 -15  -7   1    3.37    1.27
  15   7   1    6.62    1.43
  15  -7  -1    0.69    1.27
 -15   7  -1    0.41    1.29
  15  -7   1    3.26    1.39
 -15  -7  -1    1.12    1.20
  15   7  -1    3.34    1.24
 -15  -8   1    4.00    1.39
  15  -8  -1    4.87    1.60
  15  -8  -1    2.43    1.29
  15   8   1    2.68    1.35
 -15   8  -1    0.95    1.38
 -15  -8  -1    2.51    1.33
  15   8  -1    3.51    1.38
  15  -8   1    0.29    0.48
 -15  -9   1    0.23    1.21
 -15   9  -1    2.12    1.51
  15   9   1   -0.50    1.06
  15  -9   1    2.60    1.31
 -15  -9  -1   -1.02    1.17
  15   9  -1   -0.04    1.09
 -15  10  -1    4.49    1.68
  15  10   1    2.44    1.51
 -15 -10   1    3.34    1.39
  15  10  -1    4.01    1.49
 -15 -10  -1    3.53    1.57
 -15  10   1    6.60    1.87
 -15 -11   1    1.22    1.46
 -15  11  -1    3.10    1.80
  15  11   1   -1.33    1.32
  15  11  -1    0.78    1.25
 -15 -11  -1   -1.04    1.33
 -15  11   1    2.81    1.80
 -16   0   1    0.31    1.00
  16   0   1   -0.38    0.92
 -16   0  -1    0.27    0.94
  16   0  -1    0.28    1.05
  16  -1  -1    9.54    1.54
  16   1   1   10.12    1.62
 -16   1  -1    9.31    1.38
 -16  -1   1   11.41    1.52
 -16  -1  -1   12.05    1.50
  16   1  -1   12.53    1.69
  16  -1   1   11.10    1.62
 -16   1   1   10.20    1.47
  16   2   1    6.95    1.35
 -16   2  -1    6.57    1.20
  16  -2  -1    9.29    1.52
 -16  -2   1    6.67    1.30
 -16   2  -1    6.68    1.24
  16  -2   1    6.78    1.37
 -16  -2  -1    6.14    1.26
 -16   2   1    6.06    1.23
  16   2  -1    5.43    1.27
 -16   3  -1   12.62    1.49
 -16   3  -1   14.38    1.61
 -16  -3   1   13.87    1.76
  16  -3  -1   14.31    1.76
  16   3   1   13.23    1.70
 -16   3   1   13.78    1.56
  16  -3   1   13.04    1.80
  16   3  -1   12.42    1.63
 -16  -3  -1   11.61    1.63
 -16   4  -1    2.16    0.99
 -16  -4   1    0.58    0.99
 -16   4  -1    1.20    0.61
  16  -4  -1    0.06    1.09
  16  -4  -1    0.50    1.08
  16   4   1    2.72    1.24
 -16   4   1    0.57    0.93
 -16  -4  -1   -0.18    1.06
  16   4  -1    1.02    1.14
  16  -4   1   -0.43    1.08
  16   5   1   11.95    1.76
 -16   5  -1   13.06    1.75
  16  -5  -1   15.19    1.90
 -16  -5   1   11.89    1.69
  16   5  -1   12.44    1.74
 -16  -5  -1   13.44    1.84
 -16   5   1   16.45    1.67
  16  -5   1   13.85    1.94
  16  -6  -1    1.72    1.27
 -16   6  -1    0.81    1.22
  16  -6  -1   -0.20    1.07
 -16  -6   1    2.75    1.26
  16   6   1   -1.79    0.91
  16   6  -1    0.20    1.04
  16  -6   1    1.72    1.30
 -16  -6  -1    0.74    1.12
  16  -7  -1    7.12    1.60
  16   7   1    7.10    1.56
 -16   7  -1    9.08    1.66
 -16  -7   1    8.70    1.63
  16  -7   1    4.45    1.54
  16   7  -1    5.90    1.45
 -16  -7  -1    5.87    1.51
  16   8   1   -1.91    1.05
 -16  -8   1    1.17    1.18
 -16   8  -1    1.02    1.39
  16  -8  -1   -1.48    1.07
  16   8  -1    0.57    1.24
  16  -8   1    0.04    0.53
 -16  -8  -1    1.26    1.16
 -16   9  -1    5.25    1.75
 -16  -9   1    3.87    1.49
  16   9   1    5.31    1.56
  16  -9   1    4.89    1.54
 -16   9   1    1.48    1.55
  16   9  -1    7.55    1.64
 -16  -9  -1    1.29    1.26
  16  10   1    1.32    1.31
 -16  10  -1    1.27    1.50
 -16 -10   1   -0.65    1.31
 -16  10   1    2.58    1.72
  16  10  -1    0.10    1.33
 -16 -10  -1    1.66    1.43
 -17   0   1    0.75    1.05
  17   0   1   -1.46    1.03
 -17   0  -1   -0.16    0.99
  17   0  -1    2.66    1.22
 -17  -1   1    1.65    1.11
  17  -1  -1    2.27    1.20
 -17   1  -1    0.77    0.98
  17   1   1    3.60    1.36
  17  -1   1    3.31    1.29
 -17   1   1    1.85    1.11
 -17  -1  -1    1.10    1.07
  17   1  -1    3.49    1.22
 -17   2  -1   36.10    2.43
 -17   2  -1   34.77    2.28
 -17  -2   1   32.45    2.37
  17   2   1   39.90    2.57
  17  -2  -1   35.30    2.50
 -17  -2  -1   36.18    2.48
  17  -2   1   36.13    2.52
 -17   2   1   38.53    2.55
  17   2  -1   34.73    2.57
  17   3   1    4.62    1.29
 -17  -3   1    4.61    1.23
 -17   3  -1    3.59    1.13
  17  -3  -1    2.83    1.29
 -17   3  -1    4.59    1.18
  17   3  -1    3.53    1.31
  17  -3   1    3.35    1.29
 -17   3   1    1.71    1.04
 -17   3   1    6.62    1.23
 -17  -3  -1    2.69    1.17
  17  -4  -1   44.54    3.14
 -17   4  -1   51.87    2.75
 -17   4  -1   56.67    3.07
  17   4   1   52.68    3.12
 -17  -4   1   48.66    2.99
  17   4  -1   52.68    3.14
 -17  -4  -1   45.62    3.02
 -17   4   1   52.71    2.90
  17  -4   1   53.14    3.29
  17   5   1    3.61    1.28
 -17   5  -1    7.46    1.53
  17  -5  -1    3.17    1.23
 -17  -5   1    5.19    1.33
 -17  -5  -1    1.54    1.14
  17  -5   1    2.84    1.31
  17   5  -1    4.21    1.35
 -17  -6   1    0.90    1.10
  17  -6  -1   -0.83    0.92
 -17   6  -1    1.05    1.27
  17   6   1    0.81    1.21
  17   6  -1    1.27    1.21
 -17  -6  -1    1.46    1.20
  17  -6   1    0.12    1.29
 -17   7  -1    0.31    1.28
  17  -7  -1    0.76    1.31
 -17  -7   1    1.09    1.21
  17   7   1    0.63    1.21
  17  -7   1   -0.37    1.27
  17   7  -1    2.11    1.31
 -17  -7  -1    1.76    1.29
 -17  -8   1    8.06    1.70
 -17   8  -1    7.04    1.79
  17   8   1    7.37    1.69
 -17  -8  -1    9.96    1.79
  17   8  -1    7.26    1.71
 -17   8   1   11.79    1.96
 -17  -9   1    4.56    1.45
  17   9   1   -0.39    1.27
 -17   9  -1   -0.96    1.47
 -17   9   1    2.30    1.59
 -17  -9  -1    4.05    1.55
  17   9  -1   -1.24    1.16
 -17 -10   1    6.46    1.68
 -17  10  -1    4.36    1.85
  17  10   1    7.47    1.81
 -17  10   1    7.55    2.00
  17  10  -1    4.77    1.58
 -17 -10  -1    3.55    1.61
 -18   0  -1    1.79    1.11
  18   0  -1   -1.12    1.06
  18   0   1    0.75    1.11
 -18   0   1   -1.76    0.97
  18   1   1   15.64    2.00
 -18   1  -1   11.07    1.59
  18  -1  -1   14.19    1.81
 -18  -1   1   13.78    1.70
 -18  -1  -1   11.82    1.71
  18   1  -1   14.09    1.90
 -18   1   1   11.59    1.65
  18  -1   1   13.51    1.88
  18  -2  -1    1.06    1.25
 -18  -2   1    2.54    1.20
 -18   2  -1    0.46    0.98
  18   2   1    1.98    1.28
  18   2  -1    0.37    1.16
 -18   2   1   -0.82    1.00
  18  -2   1    0.52    1.26
 -18  -2  -1    0.40    1.10
 -18  -3   1   38.40    2.63
 -18   3  -1   38.87    2.40
  18   3   1   33.66    2.54
  18  -3  -1   38.59    3.00
 -18   3  -1   31.55    2.33
 -18   3   1   37.14    2.46
 -18   3   1   36.75    2.44
 -18  -3  -1   33.18    2.55
  18   3  -1   35.70    2.68
  18  -3   1   35.47    2.68
  18  -4  -1   -0.02    1.23
 -18   4  -1    2.22    1.22
 -18  -4   1    1.29    1.21
  18   4   1    2.05    1.23
 -18  -4  -1    2.16    1.26
  18   4  -1    3.98    1.39
 -18   4   1    4.40    1.26
 -18   4   1    2.02    1.22
  18  -4   1    1.92    1.40
  18   5   1    1.52    1.23
  18  -5  -1    3.48    1.42
 -18  -5   1    0.10    1.10
 -18   5  -1    1.82    1.13
 -18  -5  -1    2.87    1.26
 -18   5   1    3.12    1.19
  18   5  -1    0.78    1.25
  18  -5   1    3.11    1.48
  18  -6  -1    2.30    1.06
 -18  -6   1    1.16    1.28
 -18   6  -1    4.81    1.47
  18   6   1    1.73    1.24
  18  -6   1    1.00    1.41
 -18  -6  -1    2.22    1.31
  18   6  -1    2.01    1.39
 -18   6   1    1.72    1.25
  18   7   1   11.03    1.93
  18  -7  -1   13.22    2.08
 -18  -7   1   17.42    2.18
 -18   7  -1   16.34    2.16
 -18  -7  -1   11.66    1.96
 -18   7   1   13.95    2.04
  18  -7   1   15.77    2.25
  18   7  -1   15.65    2.10
 -18   8  -1    1.42    1.49
 -18  -8   1    0.45    1.29
  18   8   1   -1.06    1.19
  18   8  -1    0.51    1.21
 -18   8   1    1.00    1.36
  18  -8   1    1.00    0.75
 -18  -8  -1    0.28    1.16
 -18  -9   1    5.26    1.66
  18   9   1    8.45    1.80
 -18   9  -1    8.04    1.98
  18   9  -1    7.74    1.88
 -18   9   1    9.34    2.02
 -18  -9  -1   10.11    2.04
 -19   0  -1   -1.75    0.99
 -19   0   1   -0.44    1.06
  19   0   1   -0.55    1.13
  19   0  -1   -0.35    1.09
  19  -1  -1    1.10    1.24
  19   1   1    1.32    1.31
 -19  -1   1    0.44    1.13
 -19   1  -1   -0.52    1.07
 -19  -1  -1    0.18    1.08
  19   1  -1   -0.52    1.17
  19  -1   1    0.44    1.24
 -19   1   1    0.74    1.10
 -19  -2   1   42.16    2.83
  19  -2  -1   38.61    2.92
 -19   2  -1   44.68    2.65
  19   2   1   38.44    2.80
 -19   2   1   43.98    2.77
  19   2  -1   39.48    2.80
 -19  -2  -1   41.55    2.78
  19  -2   1   42.16    2.91
 -19   3  -1    6.13    1.30
 -19  -3   1    2.77    1.33
  19   3   1    6.66    1.58
  19  -3  -1    2.79    1.46
 -19  -3  -1    6.32    1.43
  19  -3   1    7.40    1.66
  19   3  -1    5.64    1.53
 -19   3   1    4.58    1.32
 -19   4  -1   18.33    2.04
  19   4   1   15.19    2.01
  19  -4  -1   18.81    2.28
 -19  -4   1   16.23    2.01
 -19  -4  -1   15.11    1.93
 -19   4   1   17.08    1.96
  19   4  -1   14.82    2.03
  19  -4   1   15.16    2.14
 -19  -5   1    2.33    1.34
 -19   5  -1    0.37    0.75
  19  -5  -1    1.32    1.38
  19   5   1    2.25    1.29
  19  -5   1    1.52    1.46
  19   5  -1    2.21    1.33
 -19   5   1    3.17    0.94
 -19  -5  -1    1.48    1.19
  19   6   1    1.67    1.28
  19  -6  -1   -0.21    0.72
 -19   6  -1    4.04    1.55
 -19  -6   1    4.12    1.46
 -19   6   1    2.81    1.35
 -19  -6  -1    1.69    1.25
  19   6  -1    2.01    1.41
  19  -6   1   -0.74    1.37
 -19  -7   1    0.35    1.32
 -19   7  -1    4.07    1.58
  19   7   1    1.44    1.34
  19  -7   1   -0.15    1.39
 -19  -7  -1    0.82    1.26
 -19   7   1    2.02    1.50
  19   7  -1   -0.59    1.17
 -19   8  -1   10.97    2.04
 -19  -8   1   16.00    2.23
  19   8   1    8.99    2.01
 -19  -8  -1   12.81    2.12
 -19   8   1   11.04    2.08
  19   8  -1   13.50    2.18
 -20   0  -1   -0.53    1.09
  20   0  -1    1.32    1.23
 -20   0   1    0.16    1.11
  20   0   1    0.29    1.13
 -20   1  -1    5.77    1.42
  20  -1  -1    3.78    1.43
 -20  -1   1    5.02    1.41
  20   1   1    5.87    1.60
  20  -1   1    4.17    1.54
  20   1  -1    4.63    1.46
 -20  -1  -1    5.35    1.36
 -20   1   1    4.18    1.33
 -20   2  -1    2.07    1.17
  20  -2  -1    1.99    1.29
  20   2   1    0.86    1.40
 -20  -2   1    2.31    1.27
  20   2  -1    1.24    1.34
  20  -2   1    1.05    1.34
 -20   2   1   -0.31    1.00
 -20  -2  -1    0.17    1.14
  20  -3  -1   34.16    2.98
  20   3   1   30.66    2.79
 -20  -3   1   28.92    2.67
  20  -3   1   33.24    2.94
  20   3  -1   29.23    2.76
 -20  -3  -1   32.15    2.73
 -20   3   1   33.49    2.44
  20   4   1    1.37    1.36
 -20  -4   1   -0.99    1.17
  20  -4  -1   -0.77    1.28
  20  -4   1   -0.21    1.21
  20   4  -1   -1.14    1.09
 -20  -4  -1   -0.65    1.18
 -20  -5   1    2.58    1.47
  20  -5  -1    3.61    1.59
 -20   5  -1    5.99    1.57
  20   5   1    1.79    1.35
 -20   5   1    4.19    1.47
 -20  -5  -1    3.81    1.42
  20  -5   1    2.93    1.49
  20   5  -1    4.08    1.46
  20   6   1   -1.59    1.28
  20  -6  -1    0.28    0.67
 -20   6  -1    0.77    1.32
 -20  -6   1    0.16    1.21
  20  -6   1   -1.31    1.34
 -20  -6  -1   -0.32    1.19
  20   6  -1    0.06    1.42
 -20   6   1    2.24    1.32
  20   7   1    4.28    1.70
 -20   7  -1    4.67    1.68
 -20  -7   1    5.49    1.66
 -20   7   1    4.27    1.65
  20   7  -1    4.41    1.73
 -20  -7  -1    6.73    1.73
  20  -7   1    2.56    1.74
 -20   8  -1   -0.22    1.45
 -20  -8   1    0.67    1.44
  20   8   1    1.29    1.45
 -20  -8  -1    1.34    1.37
  20   8  -1    0.87    1.46
 -20   8   1    2.41    1.56
  21   0  -1    0.00    1.27
  21   0   1   -0.91    1.21
 -21   0  -1    0.87    1.20
 -21   0   1    0.85    1.20
 -21   1  -1    2.30    1.20
  21  -1  -1    1.41    1.28
 -21  -1   1    0.40    1.11
  21   1   1   -2.80    1.18
 -21  -1  -1   -1.44    1.10
  21  -1   1   -0.23    1.31
 -21   1   1    2.59    1.27
  21   1  -1    0.30    1.21
 -21  -2   1   12.09    1.90
 -21   2  -1   15.75    1.86
  21  -2  -1   14.61    2.13
  21   2   1   11.62    1.97
 -21  -2  -1   14.17    1.99
 -21   2   1   12.11    1.73
  21   2  -1   11.77    1.96
  21  -2   1   11.06    2.09
  21  -3  -1   -0.53    1.41
 -21  -3   1    0.84    1.24
  21   3   1    0.96    1.39
  21  -3   1    2.24    1.55
 -21  -3  -1    0.69    1.27
  21   3  -1   -0.11    1.23
  21   4   1    6.43    1.75
 -21  -4   1    4.04    1.54
  21  -4  -1    3.57    1.65
 -21  -4  -1    6.13    1.52
  21   4  -1    0.45    1.31
  21  -4   1    6.78    1.81
 -21  -5   1    1.03    1.43
  21  -5  -1    2.86    1.63
  21   5   1    4.12    1.54
 -21  -5  -1    2.08    1.44
  21   5  -1    0.50    1.46
  21  -5   1    2.77    1.73
  21   6   1   -0.77    1.39
 -21  -6   1    0.75    1.36
 -21  -6  -1   -0.59    1.23
  21   6  -1   -0.50    1.43
  21  -6   1   -0.27    1.55
 -21   7  -1    0.67    1.40
 -21  -7   1   -0.26    1.32
  21   7   1    0.69    1.52
  21   7  -1    0.01    1.52
 -21   7   1    0.76    1.45
 -21  -7  -1    2.51    1.55
  22   0   1   -0.15    1.38
  22   0  -1    1.66    1.42
 -22   0   1    0.66    1.21
 -22   0  -1    0.76    1.24
  22  -1  -1    1.82    1.57
 -22  -1   1    1.47    1.35
 -22   1  -1    2.42    1.30
  22   1   1    3.53    1.60
 -22  -1  -1    0.01    1.22
  22  -1   1   -0.57    1.33
 -22   1   1    2.25    1.34
  22   1  -1    2.48    1.56
  22  -2  -1    3.81    1.60
  22   2   1    1.88    1.40
 -22  -2   1    0.59    1.32
  22  -2   1    1.81    1.53
  22   2  -1   -0.75    1.39
 -22   2   1    2.51    1.34
 -22  -2  -1    2.10    1.39
  22  -3  -1   -0.33    1.46
 -22  -3   1    0.33    1.24
  22   3   1    2.36    1.54
 -22  -3  -1    2.27    1.45
  22  -3   1    1.76    1.51
  22   3  -1    2.07    1.46
  22   4   1    0.73    1.47
  22  -4  -1    3.77    1.68
 -22  -4   1    2.81    1.53
  22   4  -1    1.16    1.46
  22  -4   1    2.51    1.59
 -22  -4  -1    1.80    1.47
  22   5   1    0.88    1.37
  22  -5  -1    1.62    1.64
 -22  -5   1    0.58    1.22
  22  -5   1    2.25    1.67
  22   5  -1   -0.37    1.45
 -22  -5  -1    1.80    1.46
  23   0  -1   -2.88    1.29
 -23   0  -1    0.68    1.32
 -23   0   1   -0.33    1.31
  23   0   1   -1.81    1.18
 -23   1  -1    0.56    1.25
 -23  -1   1   -0.71    1.28
  23  -1  -1   -0.87    1.31
  23   1   1   -0.72    1.38
  23  -1   1   -2.21    1.42
 -23   1   1    0.60    1.28
  23   1  -1    0.00    1.50
 -23  -1  -1    1.15    1.38
 -23  -2   1    2.82    1.50
  23  -2  -1    1.45    1.66
  23   2   1    1.80    1.55
  23   2  -1    2.16    1.55
  23  -2   1   -0.14    1.52
 -23  -2  -1    2.63    1.43
  23  -3  -1    5.03    1.72
  23   3   1    3.88    1.70
 -23  -3   1    1.72    1.44
  23   3  -1    5.34    1.82
 -23  -3  -1    4.21    1.65
  23  -3   1    3.20    1.80
 -23  -4   1    2.30    1.57
  23  -4  -1    4.82    1.83
  23   4   1    2.31    1.59
 -23  -4  -1    1.70    1.54
  23   4  -1    4.29    1.78
  23  -4   1    4.91    1.89
   0   0   2    0.14    0.05
   0   0  -2    0.00    0.04
   0  -1  -2    0.09    0.08
   0  -1   2    0.11    0.10
   0  -1   2    0.05    0.16
   0   1  -2    0.16    0.17
   0  -1  -2    0.14    0.15
   0   2  -2    8.51    0.67
   0  -2   2    9.53    0.72
   0  -2   2    8.43    0.57
   0  -2  -2    8.39    0.62
   0  -2  -2    7.47    0.60
   0  -3   2   -0.12    0.47
   0  -3  -2    0.07    0.36
   0  -3  -2   -0.12    0.17
   0  -3  -2    0.05    0.38
   0   3  -2   -0.23    0.47
   0  -3   2    0.14    0.30
   0  -4   2  134.54    4.67
   0  -4  -2  116.43    4.52
   0  -4   2  132.73    4.46
   0  -4  -2  133.64    4.55
   0  -5  -2   -0.24    0.47
   0  -5   2   -0.06    0.56
   0  -5   2   -0.13    0.42
   0  -5  -2    0.05    0.36
   0  -5  -2   -0.07    0.13
   0  -5   2    0.40    0.39
   0  -6   2  118.89    4.30
   0  -6   2  116.94    4.51
   0  -6  -2  117.16    4.39
   0  -7   2    0.15    0.54
   0  -7   2   -0.22    0.71
   0  -7  -2    0.02    0.52
   0  -7  -2    0.33    0.66
   0  -7  -2   -0.72    0.49
   0  -8  -2    0.73    0.46
   0  -8  -2    1.98    0.85
   0  -8   2    1.41    0.71
   0  -8   2    2.29    0.94
   0   8  -2    1.61    1.00
   0  -8  -2    2.48    0.71
   0  -9  -2   -0.26    0.32
   0  -9   2    0.35    0.74
   0  -9   2   -0.75    0.95
   0   9  -2    0.44    1.00
   0  -9  -2    0.27    0.85
   0  -9  -2    0.24    0.55
   0 -10  -2   14.55    1.60
   0  10  -2   11.83    1.63
   0 -10   2   14.01    1.69
   0 -10   2   15.09    1.49
   0 -11  -2   -0.95    0.40
   0 -11   2    0.07    1.12
   0  11  -2   -1.01    1.00
   0 -11  -2    0.32    0.99
   0 -11  -2   -0.59    0.37
   0  12  -2   22.75    2.28
   0 -12   2   16.00    2.05
   0  13  -2    1.39    1.40
   0 -13  -2    0.28    0.97
   0 -13   2   -1.39    1.19
   0  13   2    1.61    1.38
   0 -14   2    2.28    1.49
  -1   0  -2   33.66    1.15
  -1   0   2   34.00    1.21
   1   0   2   30.20    1.18
  -1   0   2   34.25    1.14
   1   0  -2   34.23    1.19
   1  -1  -2  271.80    8.65
   1  -1  -2  261.69    8.52
  -1   1  -2  265.87    8.66
  -1  -1   2  264.07    8.63
   1   1   2  260.70    8.59
  -1  -1  -2  264.53    8.59
   1   1  -2  261.49    8.59
  -1  -1  -2  260.10    8.62
   1  -1   2  269.89    8.68
  -1   1   2  258.48    8.66
   1  -2  -2   43.89    1.64
  -1  -2   2   43.88    1.66
  -1  -2   2   43.35    1.80
  -1   2  -2   44.10    1.82
   1  -2  -2   45.55    1.78
   1  -2   2   44.96    1.81
   1   2  -2   45.31    1.70
  -1  -2  -2   44.52    1.73
   1  -2   2   42.69    1.54
  -1  -2  -2   44.08    1.66
  -1  -2  -2   45.31    1.69
  -1  -3   2   46.76    2.02
  -1  -3   2   47.35    1.83
   1  -3  -2   47.73    1.97
   1  -3  -2   45.55    1.84
   1  -3   2   46.80    1.94
  -1  -3  -2   49.56    1.89
   1   3  -2   49.99    1.94
   1  -3   2   48.54    2.00
  -1  -3  -2   48.10    1.88
   1  -3   2   48.95    1.75
  -1  -3  -2   47.09    1.95
  -1  -4   2   18.18    0.99
   1  -4  -2   18.50    1.05
  -1  -4   2   18.57    1.22
   1  -4  -2   16.62    1.14
  -1  -4  -2   17.11    1.03
   1  -4   2   18.99    1.11
   1   4  -2   17.77    1.12
   1  -4   2   16.80    1.21
   1  -4   2   17.00    0.94
  -1  -4  -2   19.10    1.05
  -1  -5   2  146.01    5.04
   1  -5  -2  146.07    5.19
   1  -5  -2  143.49    5.12
  -1  -5   2  143.55    5.23
   1  -5  -2  143.56    5.09
  -1  -5  -2  136.79    5.08
  -1  -5  -2  141.78    5.13
   1  -5   2  139.64    5.18
   1  -5   2  140.56    5.21
   1  -5   2  145.49    4.97
  -1  -6   2    5.52    0.74
  -1  -6   2    4.57    0.85
   1  -6  -2    7.03    0.95
   1  -6  -2    5.95    0.84
   1  -6  -2    4.81    0.78
  -1  -6  -2    4.68    0.78
   1  -6   2    5.58    0.85
   1  -6   2    5.73    0.71
   1  -6   2    6.08    0.98
  -1  -6  -2    5.54    0.82
   1   6  -2    6.85    0.91
  -1  -7   2   65.79    2.88
   1  -7  -2   69.99    3.11
   1  -7  -2   70.86    2.99
   1  -7  -2   66.13    2.96
  -1  -7   2   67.84    3.13
   1  -7   2   69.54    2.82
  -1  -7  -2   68.12    2.99
   1  -7   2   68.50    3.14
   1   7  -2   68.38    3.05
  -1  -8   2   36.33    2.32
   1  -8  -2   35.24    2.29
  -1  -8   2   40.23    2.12
   1  -8  -2   40.80    2.19
   1  -8  -2   36.55    2.16
   1  -8   2   38.10    1.96
   1   8  -2   36.75    2.18
   1  -8   2   37.64    2.34
  -1  -8  -2   39.09    2.19
   1  -9  -2   -0.23    1.01
  -1  -9   2    0.03    0.91
   1  -9  -2   -0.67    0.89
  -1   9  -2    0.18    1.04
  -1  -9   2   -0.66    0.76
   1  -9  -2   -0.27    0.87
  -1  -9  -2    0.39    0.95
   1  -9   2    0.94    0.79
   1   9  -2    0.72    0.99
  -1  -9  -2   -1.09    0.82
   1  -9   2   -0.30    0.86
  -1  -9  -2    0.31    0.85
  -1  10  -2    2.82    1.20
  -1 -10   2    4.83    1.17
  -1 -10   2    3.58    0.96
   1 -10  -2    2.73    1.15
   1 -10  -2    3.14    1.09
   1 -10  -2    2.58    1.16
  -1 -10  -2    3.22    1.05
  -1 -10  -2    3.63    1.18
  -1 -10  -2    4.40    1.11
   1 -10   2    3.86    1.20
   1  10  -2    3.30    1.16
   1 -11  -2    0.65    1.04
   1 -11  -2    1.34    1.22
  -1  11  -2    1.72    1.23
  -1 -11   2    2.18    1.25
  -1 -11  -2    2.85    1.11
   1  11  -2    0.90    1.13
  -1 -11  -2   -0.43    0.96
   1 -11   2    1.92    1.20
  -1 -11  -2    4.09    1.33
   1 -12  -2    3.57    1.26
  -1 -12   2    1.81    1.25
  -1  12  -2    2.42    1.33
   1 -12  -2    1.36    1.34
   1 -12   2    1.76    1.26
   1  12  -2    2.07    1.32
  -1 -12  -2    3.09    1.22
  -1 -12  -2    0.86    0.96
  -1 -13   2    6.62    1.68
   1 -13  -2    9.28    1.67
  -1  13  -2    7.63    1.80
   1 -13   2    7.47    1.70
  -1  13   2   13.07    2.01
  -1 -14   2   -0.61    1.28
  -1  14  -2    2.34    1.51
   1 -14   2    1.08    1.42
  -1  14   2    4.57    1.57
   2   0  -2  281.27    8.95
  -2   0   2  279.88    9.01
   2   0  -2  272.61    8.94
  -2   0  -2  262.23    8.95
  -2   0  -2  278.60    8.94
   2  -1  -2    0.70    0.28
  -2  -1   2    0.18    0.27
  -2  -1   2    0.70    0.27
   2   1   2    0.73    0.25
  -2   1  -2    0.61    0.15
   2  -1  -2    0.79    0.21
  -2   1  -2    0.56    0.30
  -2  -1  -2   -0.06    0.22
   2   1  -2    0.94    0.24
  -2   1   2    0.71    0.29
  -2  -1  -2    0.28    0.20
   2  -1   2    0.68    0.31
  -2  -2   2   64.07    2.39
   2  -2  -2   64.02    2.29
  -2   2  -2   62.22    2.16
   2   2   2   63.72    2.37
   2  -2  -2   63.14    2.43
  -2  -2  -2   63.69    2.37
  -2   2   2   62.39    2.41
  -2  -2  -2   64.46    2.23
   2  -2   2   65.07    2.52
   2   2  -2   61.77    2.24
   2  -3  -2   44.16    1.89
   2  -3  -2   42.66    1.73
  -2  -3   2   42.66    1.84
   2  -3   2   44.29    1.91
   2  -3   2   41.10    1.89
  -2  -3  -2   45.24    1.86
  -2   3   2   45.29    1.86
  -2  -3  -2   44.26    1.70
   2   3  -2   45.14    1.74
  -2  -4   2    7.26    0.68
   2  -4  -2    6.23    0.66
  -2  -4   2    6.72    0.76
   2  -4  -2    6.98    0.79
  -2   4   2    6.04    0.73
  -2  -4  -2    6.19    0.73
  -2  -4  -2    6.08    0.69
   2   4  -2    7.76    0.72
   2  -4   2    7.34    0.58
  -2  -4  -2    5.87    0.63
   2  -4   2    6.63    0.80
   2  -4   2    6.15    0.80
   2  -5  -2    2.82    0.70
  -2  -5   2    2.21    0.73
   2  -5  -2    3.55    0.66
   2  -5  -2    3.34    0.66
  -2  -5   2    2.84    0.60
   2  -5   2    3.59    0.57
  -2  -5  -2    2.86    0.69
  -2  -5  -2    4.19    0.73
  -2  -5  -2    3.15    0.63
   2  -5   2    3.29    0.77
   2  -5   2    3.37    0.77
   2   5  -2    2.76    0.69
   2  -6  -2   44.93    2.18
   2  -6  -2   44.72    2.09
  -2  -6   2   42.58    2.01
   2  -6  -2   43.91    2.11
  -2  -6   2   41.53    2.16
  -2  -6  -2   44.05    2.10
   2   6  -2   42.83    2.08
  -2  -6  -2   43.46    2.14
  -2  -6  -2   43.77    2.02
   2  -6   2   44.38    1.93
   2  -6   2   43.01    2.24
   2  -6   2   49.76    2.31
   2  -7  -2    0.58    0.73
   2  -7  -2    1.46    0.73
  -2  -7   2    1.82    0.70
  -2  -7   2    3.17    0.87
   2  -7  -2    2.71    0.91
   2   7  -2    1.82    0.82
   2  -7   2    2.58    0.94
   2  -7   2    2.36    0.68
   2  -7   2    2.62    0.84
  -2  -7  -2    1.08    0.67
  -2  -7  -2   -0.26    0.68
  -2  -7  -2    3.33    0.80
  -2  -8   2    0.32    0.70
   2  -8  -2    1.13    0.85
   2  -8  -2    1.60    0.93
  -2  -8   2    1.50    0.95
  -2  -8  -2    1.38    0.88
   2  -8   2   -0.59    0.89
  -2  -8  -2    0.90    0.89
   2   8  -2    1.28    0.92
  -2  -8  -2    0.38    0.70
   2  -8   2    1.87    0.75
   2  -9  -2   12.76    1.51
  -2  -9   2   16.33    1.48
  -2   9  -2   15.06    1.75
  -2  -9   2   13.11    1.65
   2  -9  -2   11.82    1.51
   2  -9   2   14.42    1.66
  -2  -9  -2   11.69    1.31
   2  -9   2   13.29    1.33
  -2  -9  -2   13.37    1.47
   2   9  -2   18.03    1.68
  -2  -9  -2   15.03    1.56
  -2  10  -2   16.72    1.95
  -2 -10   2   16.15    1.81
  -2 -10   2   21.58    1.82
   2 -10  -2   18.63    1.75
   2 -10  -2   22.13    2.06
  -2  10   2   24.59    1.99
   2  10  -2   20.73    1.88
  -2 -10  -2   20.24    1.85
  -2 -10  -2   17.21    1.81
   2 -10   2   19.49    1.88
  -2 -11   2   -1.91    1.04
  -2  11  -2    0.81    1.19
   2 -11  -2    1.29    1.18
  -2 -11   2    0.43    0.85
   2 -11  -2    0.83    1.03
  -2 -11  -2    0.11    1.05
  -2  11   2   -0.43    0.95
  -2 -11  -2   -1.75    0.98
   2  11  -2    2.19    1.14
   2 -11   2   -1.07    1.06
  -2 -11  -2    1.10    1.08
   2 -12  -2    8.35    1.54
   2 -12  -2   10.61    1.79
  -2  12  -2    9.22    1.77
  -2 -12   2    7.36    1.60
  -2 -12  -2   10.55    1.58
  -2 -12  -2    7.39    1.54
   2 -12   2   11.30    1.73
  -2 -13   2   -0.81    1.16
  -2  13  -2    4.74    1.62
   2 -13   2    2.42    1.41
  -2  13   2    4.98    1.63
  -2  14  -2    1.58    1.59
  -2 -14   2   -1.59    1.34
   2  14   2    1.33    1.25
  -2  14   2    2.08    1.51
   2 -14   2    0.83    1.33
  -3   0  -2  111.29    3.64
  -3   0   2  108.36    3.71
  -3   0  -2  110.22    3.64
   3   0  -2   93.35    3.62
   3   0  -2  113.03    3.62
  -3   1  -2   42.91    1.58
  -3  -1   2   43.29    1.78
   3  -1  -2   46.35    1.67
   3   1   2   44.46    1.73
  -3   1  -2   42.99    1.73
   3  -1  -2   44.46    1.73
   3  -1   2   45.37    1.80
  -3  -1  -2   44.02    1.70
   3   1  -2   44.85    1.56
  -3  -1  -2   40.12    1.60
   3   1  -2   45.44    1.73
  -3   1   2   41.28    1.76
   3  -2  -2   67.55    2.68
  -3   2  -2   69.86    2.43
   3   2   2   69.73    2.62
  -3  -2   2   69.39    2.62
  -3  -2   2   72.35    2.70
   3  -2  -2   71.81    2.61
  -3   2   2   72.18    2.65
   3   2  -2   73.29    2.45
   3  -2   2   72.43    2.77
  -3  -2  -2   71.02    2.67
  -3  -2  -2   71.64    2.44
   3  -2   2   70.89    2.68
   3  -3  -2    4.93    0.58
   3  -3  -2    5.16    0.67
  -3  -3   2    3.92    0.54
   3   3   2    5.21    0.60
  -3   3  -2    4.38    0.41
  -3  -3   2    3.53    0.59
  -3   3   2    4.90    0.63
   3  -3   2    3.75    0.61
  -3  -3  -2    4.31    0.44
   3  -3   2    3.67    0.62
  -3  -3  -2    4.18    0.57
   3   3  -2    4.48    0.48
   3   4   2   33.94    1.68
  -3  -4   2   33.72    1.68
  -3   4  -2   32.96    1.46
   3  -4  -2   32.78    1.67
  -3  -4   2   35.69    1.60
   3  -4  -2   35.56    1.59
  -3  -4  -2   35.13    1.64
   3   4  -2   35.67    1.51
   3  -4   2   37.89    1.83
  -3  -4  -2   32.59    1.45
  -3   4   2   35.86    1.67
   3  -4   2   33.03    1.68
   3  -5  -2   72.54    2.79
  -3  -5   2   69.83    2.91
   3  -5  -2   72.07    2.94
  -3   5  -2   66.11    2.64
  -3  -5  -2   70.69    2.68
   3   5  -2   69.24    2.71
  -3  -5  -2   67.02    2.82
   3  -5   2   69.69    2.95
  -3   5   2   66.31    2.83
  -3  -5  -2   70.18    2.84
   3  -5   2   70.50    2.94
  -3  -6   2   14.52    1.34
   3  -6  -2   13.54    1.16
  -3   6  -2   15.00    1.06
   3  -6  -2   12.68    1.26
  -3  -6  -2   15.79    1.27
   3   6  -2   14.96    1.17
   3  -6   2   12.83    1.27
  -3  -6  -2   14.22    1.09
   3  -6   2   14.50    1.33
  -3  -6  -2   15.04    1.29
  -3   6   2   14.82    1.24
   3  -7  -2   35.87    2.17
   3  -7  -2   36.97    2.06
  -3  -7   2   40.91    2.31
  -3   7  -2   39.31    1.96
  -3  -7   2   39.28    2.10
  -3  -7  -2   44.81    2.22
  -3  -7  -2   37.84    2.18
   3   7  -2   37.96    2.00
   3  -7   2   42.77    2.32
   3  -7   2   36.55    2.27
  -3   7   2   39.63    2.13
  -3  -7  -2   41.18    2.04
  -3  -8   2    0.30    0.90
   3  -8  -2   -1.63    0.80
   3  -8  -2    0.61    0.81
  -3  -8   2    1.29    0.76
  -3   8  -2    0.86    0.72
  -3  -8  -2   -0.70    0.87
  -3  -8  -2    1.54    0.80
  -3   8   2   -0.07    0.77
   3  -8   2    1.27    0.97
   3   8  -2   -0.05    0.81
  -3  -8  -2    0.14    0.79
   3  -9  -2   -0.18    1.03
  -3  -9   2    1.52    0.85
  -3   9  -2    0.08    0.72
   3  -9  -2   -1.22    0.79
  -3  -9   2   -0.36    1.04
  -3   9   2   -0.10    0.91
   3  -9   2   -1.52    0.93
  -3  -9  -2    0.60    1.01
  -3  -9  -2   -0.09    0.87
   3   9  -2   -0.39    0.87
  -3  -9  -2   -0.47    0.82
  -3 -10   2    1.17    0.88
  -3  10  -2    2.99    1.28
  -3 -10   2    0.79    1.13
   3 -10  -2    4.45    1.13
   3 -10  -2    2.83    1.23
  -3  10   2    2.56    1.05
   3 -10   2    1.87    1.11
  -3 -10  -2    2.49    1.03
   3  10  -2    0.62    0.98
  -3 -10  -2    1.93    1.07
  -3 -10  -2    2.54    1.13
  -3 -11   2    7.72    1.32
   3 -11  -2    4.94    1.43
  -3 -11   2    6.16    1.45
   3 -11  -2    6.91    1.34
  -3  11  -2    6.56    1.56
   3 -11   2    6.39    1.44
   3  11  -2    9.05    1.43
  -3 -11  -2    6.05    1.39
  -3 -12   2    3.36    1.39
   3 -12  -2    2.47    1.42
   3 -12  -2    1.76    1.18
  -3  12  -2    1.31    1.36
  -3 -12  -2    3.06    1.07
   3 -12   2    0.99    1.23
  -3  13  -2    0.50    1.36
  -3 -13   2    1.06    1.23
   3  13   2   -0.71    1.05
   3 -13   2    0.99    1.26
  -3 -13  -2    1.23    1.13
  -3  14  -2    0.02    1.42
  -3 -14   2   -2.24    1.30
   3  14   2   -1.01    1.12
   3 -14   2    0.74    1.35
  -3  14   2    1.30    1.53
   4   0  -2  122.41    4.13
   4   0   2  123.11    4.30
  -4   0  -2  118.28    4.14
  -4   0   2  123.12    4.28
  -4   0  -2  121.92    4.17
   4  -1  -2   19.26    1.04
  -4  -1   2   18.17    1.08
  -4   1  -2   19.11    0.91
   4   1   2   18.49    1.08
   4  -1  -2   19.35    1.08
  -4  -1  -2   17.30    1.07
   4  -1   2   18.03    1.12
   4   1  -2   17.56    1.03
  -4  -1  -2   16.80    0.85
   4   1  -2   17.57    0.80
  -4   1   2   19.31    1.05
   4  -2  -2    1.71    0.45
   4   2   2    1.62    0.46
  -4  -2   2    2.03    0.47
  -4   2  -2    1.82    0.36
   4  -2  -2    1.81    0.51
  -4  -2  -2    1.93    0.26
   4  -2   2    2.88    0.60
   4  -2   2    1.93    0.54
   4   2  -2    1.53    0.46
   4   2  -2    1.42    0.30
  -4   2   2    1.81    0.47
  -4  -2  -2    1.50    0.45
   4  -3  -2    1.69    0.50
   4  -3  -2    1.05    0.48
  -4  -3   2    1.65    0.49
   4   3   2    0.64    0.47
  -4   3  -2    2.27    0.36
  -4  -3   2    1.42    0.52
  -4  -3  -2    1.59    0.47
  -4  -3  -2    0.58    0.30
  -4   3   2    1.17    0.46
   4  -3   2    0.72    0.50
   4   3  -2    1.28    0.32
   4  -3   2    1.03    0.57
  -4  -4   2   19.98    1.24
   4  -4  -2   17.43    1.31
  -4   4  -2   16.94    0.94
   4   4   2   17.89    1.22
  -4  -4   2   16.25    1.23
   4  -4  -2   16.70    1.17
  -4   4   2   18.33    1.19
   4  -4   2   18.55    1.40
   4  -4   2   15.75    1.28
   4   4  -2   20.09    1.01
  -4  -4  -2   17.92    0.95
  -4  -4  -2   17.67    1.17
   4  -5  -2   31.49    1.80
   4  -5  -2   34.09    1.72
   4   5   2   33.33    1.83
  -4   5  -2   33.33    1.52
  -4  -5   2   31.82    1.67
  -4  -5   2   36.39    1.85
   4  -5   2   35.15    1.84
   4   5  -2   33.11    1.53
  -4  -5  -2   36.40    1.78
  -4  -5  -2   33.02    1.52
   4  -5   2   34.14    1.95
  -4   5   2   31.96    1.72
  -4  -6   2   25.91    1.73
   4  -6  -2   22.48    1.48
  -4   6  -2   22.23    1.34
  -4  -6   2   24.75    1.54
   4  -6  -2   25.25    1.64
   4   6   2   25.17    1.59
  -4  -6  -2   25.04    1.63
  -4  -6  -2   26.15    1.36
   4   6  -2   22.18    1.32
  -4   6   2   23.40    1.56
   4  -6   2   23.45    1.73
   4  -6   2   23.92    1.73
   4  -7  -2   29.17    2.02
  -4   7  -2   28.22    1.63
   4  -7  -2   25.33    1.81
  -4  -7   2   26.26    1.62
  -4  -7   2   29.44    2.01
   4  -7   2   28.60    1.98
  -4  -7  -2   29.35    1.88
   4  -7   2   30.81    2.04
   4   7  -2   28.28    1.67
  -4   7   2   28.01    1.80
  -4  -7  -2   30.10    1.68
   4  -8  -2    9.33    1.25
   4  -8  -2   12.46    1.60
  -4   8  -2    9.90    1.10
  -4  -8   2    8.64    1.35
  -4   8   2   11.35    1.34
   4  -8   2    9.98    1.51
  -4  -8  -2   11.82    1.32
   4   8  -2    9.04    1.16
   4  -8   2    9.04    1.39
  -4  -8  -2   10.94    1.19
  -4  -9   2   41.84    2.54
   4  -9  -2   38.71    2.51
  -4  -9   2   42.83    2.38
   4  -9  -2   41.93    2.41
   4   9  -2   43.69    2.28
  -4  -9  -2   38.06    2.43
  -4  -9  -2   44.86    2.35
  -4   9   2   38.85    2.41
   4  -9   2   44.02    2.55
  -4 -10   2    3.01    1.00
  -4  10  -2    1.41    1.26
   4 -10  -2    1.24    0.98
  -4 -10   2    1.67    1.10
   4 -10  -2   -1.34    1.06
  -4 -10  -2    3.69    1.12
   4 -10   2    1.36    1.07
  -4  10   2    3.11    1.06
   4  10  -2    1.76    0.96
   4 -11  -2    6.72    1.34
   4 -11  -2    5.22    1.48
   4  11   2    5.43    1.37
  -4 -11   2    5.64    1.22
  -4  11  -2    8.09    1.71
  -4 -11   2    4.58    1.39
  -4 -11  -2    7.68    1.38
   4 -11   2    6.66    1.43
   4  12   2    1.27    1.06
   4 -12  -2   -0.36    1.00
  -4 -12   2   -0.25    0.97
  -4 -12   2    1.76    1.25
   4 -12  -2   -0.31    1.24
  -4  12  -2    2.13    1.48
  -4 -12  -2   -0.95    0.92
   4 -12   2   -0.41    1.08
   4  13   2    1.42    1.25
  -4  13  -2   -0.42    1.34
   4 -13   2    0.24    1.26
  -4 -13  -2    0.09    0.66
   4  14   2    0.11    1.23
  -4  14  -2    0.92    1.58
  -4  14   2   -0.06    1.44
   4 -14   2   -0.89    1.23
  -5   0  -2  131.34    4.53
   5   0  -2  132.78    4.46
  -5   0  -2  137.83    4.50
   5   0   2  126.31    4.62
  -5   0   2  127.24    4.60
  -5  -1   2   52.33    2.11
   5  -1  -2   51.61    2.02
   5   1   2   52.19    2.11
  -5   1  -2   50.77    1.95
   5  -1  -2   52.05    2.05
   5   1  -2   51.64    1.82
  -5  -1  -2   52.92    1.85
  -5  -1  -2   50.23    2.04
  -5   1   2   50.34    2.10
   5  -1   2   52.27    2.12
   5   1  -2   50.68    2.06
   5  -2  -2  163.73    5.45
   5   2   2  160.12    5.51
  -5  -2   2  154.59    5.50
  -5   2  -2  159.89    5.32
   5  -2  -2  157.62    5.50
  -5  -2  -2  155.43    5.49
   5  -2   2  153.69    5.50
   5   2  -2  157.34    5.51
  -5  -2  -2  156.12    5.16
  -5   2   2  156.83    5.47
   5   2  -2  155.15    5.15
   5  -2   2  163.56    5.59
  -5   3  -2    4.40    0.49
   5  -3  -2    4.39    0.68
   5  -3  -2    2.94    0.59
   5   3   2    4.97    0.69
  -5  -3   2    3.19    0.60
   5   3  -2    4.17    0.66
   5  -3   2    3.82    0.72
   5   3  -2    3.83    0.37
  -5  -3  -2    4.16    0.35
   5  -3   2    3.96    0.67
  -5   3   2    4.24    0.62
  -5  -3  -2    4.15    0.64
   5   4   2    6.58    0.85
  -5  -4   2    6.55    0.79
   5  -4  -2    5.06    0.84
  -5   4  -2    7.39    0.62
   5  -4  -2    6.34    0.83
   5  -4   2    6.52    0.94
  -5  -4  -2    7.32    0.55
  -5  -4  -2    6.58    0.86
  -5   4   2    8.39    0.83
   5   4  -2    6.73    0.87
   5   4  -2    6.61    0.56
   5  -4   2    4.94    0.86
  -5  -5   2   27.69    1.65
  -5   5  -2   29.30    1.33
  -5  -5   2   26.59    1.55
   5  -5  -2   28.57    1.64
   5  -5  -2   26.10    1.66
   5   5   2   26.68    1.59
   5  -5   2   26.31    1.67
  -5  -5  -2   26.41    1.25
   5   5  -2   27.06    1.32
   5  -5   2   25.89    1.64
  -5   5   2   26.93    1.53
  -5  -5  -2   28.43    1.60
  -5  -6   2    5.31    0.99
   5  -6  -2    7.39    0.97
  -5   6  -2    5.67    0.70
  -5  -6   2    4.60    0.87
   5  -6  -2    6.93    1.11
   5   6   2    5.17    0.92
  -5  -6  -2    6.00    0.94
  -5  -6  -2    6.26    0.71
  -5   6   2    4.66    0.85
   5  -6   2    5.02    0.99
   5  -6   2    5.68    1.05
   5   6  -2    5.80    0.75
   5  -7  -2   -0.35    0.73
   5  -7  -2    0.14    0.82
  -5  -7   2    0.87    0.75
  -5   7  -2   -0.32    0.55
  -5  -7   2    0.83    0.87
   5   7   2    0.97    0.81
   5  -7   2    0.34    0.91
   5  -7   2   -0.41    0.83
  -5  -7  -2    0.95    0.78
  -5  -7  -2    0.92    0.63
  -5   7   2    0.49    0.70
   5   7  -2   -0.17    0.62
  -5  -8   2   26.87    1.89
   5  -8  -2   23.34    2.03
  -5   8  -2   20.43    1.58
   5   8   2   24.72    1.99
   5  -8  -2   22.76    1.78
  -5  -8   2   25.95    1.97
   5   8  -2   24.32    1.56
  -5  -8  -2   27.00    1.98
   5  -8   2   25.50    2.05
   5  -8   2   24.92    2.14
  -5   8   2   26.90    1.93
  -5  -8  -2   24.84    1.68
  -5  -9   2    4.41    0.99
  -5  -9   2    5.19    1.27
   5  -9  -2    5.10    1.35
   5   9   2    3.76    1.13
   5  -9  -2    5.50    1.16
  -5  -9  -2    5.04    1.11
  -5   9   2    3.81    1.09
   5  -9   2    5.33    1.29
   5   9  -2    3.29    0.94
   5  10   2   10.30    1.48
  -5 -10   2    9.35    1.55
  -5  10  -2   10.58    1.70
   5 -10  -2    9.65    1.69
   5 -10  -2   10.57    1.45
   5 -10   2    9.10    1.52
  -5 -10  -2   10.82    1.47
   5  11   2    6.40    1.40
   5 -11  -2    3.83    1.18
  -5  11  -2    3.79    1.47
  -5 -11   2    3.07    1.16
   5 -11  -2    3.84    1.44
  -5 -11   2    6.94    1.53
   5 -11   2    5.79    1.39
  -5 -11  -2    6.11    1.35
   5  12   2    5.51    1.43
  -5 -12   2    4.55    1.31
  -5  12  -2    3.75    1.61
   5 -12  -2    5.51    1.65
  -5 -12  -2    5.19    1.38
   5 -12   2    6.15    1.50
   5  13   2    0.60    1.22
  -5  13  -2    0.26    1.38
   5  13  -2    0.68    1.30
  -5 -13  -2    0.50    1.15
   5 -13   2    0.12    1.24
   5  14   2    1.20    1.31
  -5  14  -2   -1.01    1.53
   5  14  -2    2.17    1.43
   5 -14   2    2.45    1.44
  -5  14   2    0.50    1.60
   6   0  -2   97.76    3.50
  -6   0  -2   96.47    3.45
   6   0  -2   95.16    3.35
  -6   0   2   93.17    3.52
  -6   0  -2   96.00    3.38
   6   0   2   93.52    3.55
  -6   1  -2  252.50    8.19
  -6  -1   2  243.58    8.32
   6  -1  -2  234.84    8.25
  -6   1  -2  258.39    8.30
   6  -1  -2  249.20    8.23
   6   1   2  239.66    8.33
  -6  -1  -2  242.33    8.28
  -6   1   2  242.17    8.29
   6   1  -2  242.11    8.03
   6  -1   2  246.88    8.35
  -6  -1  -2  242.15    8.04
   6   1  -2  243.46    8.29
  -6  -2   2   34.36    1.71
   6  -2  -2   35.12    1.64
  -6   2  -2   36.00    1.51
   6   2   2   34.45    1.68
   6  -2  -2   36.28    1.68
   6   2  -2   35.32    1.67
   6  -2   2   35.80    1.71
  -6   2   2   33.88    1.65
   6  -2   2   36.20    1.80
  -6  -2  -2   36.39    1.27
  -6  -2  -2   32.65    1.63
  -6  -3   2    0.72    0.50
  -6   3  -2    1.17    0.44
   6   3   2   -0.35    0.50
   6  -3  -2   -0.39    0.53
   6  -3  -2    0.87    0.56
  -6   3   2    0.54    0.49
   6  -3   2    0.62    0.62
   6  -3   2    0.64    0.64
  -6  -3  -2    0.45    0.52
   6   3  -2    1.85    0.61
   6  -4  -2    5.38    0.86
   6   4   2    7.86    0.90
  -6   4  -2    7.69    0.68
  -6  -4   2    6.91    0.86
   6  -4  -2    7.27    0.95
  -6  -4  -2    8.28    0.96
   6  -4   2    6.93    1.00
   6   4  -2    7.45    0.99
   6  -4   2    7.56    0.95
  -6  -4  -2    7.08    0.49
  -6   4   2    8.30    0.86
   6   4  -2    7.81    0.52
   6   5   2   11.97    1.16
  -6   5  -2   13.43    0.93
   6  -5  -2   11.59    1.20
   6  -5  -2   16.08    1.25
  -6  -5   2   13.51    1.23
   6  -5   2   15.12    1.37
  -6  -5  -2   12.90    0.81
  -6  -5  -2   12.94    1.19
  -6   5   2   14.71    1.13
   6  -5   2   13.34    1.33
   6   5  -2   13.37    0.85
   6   5  -2   12.42    1.26
   6  -6  -2   10.55    1.26
  -6  -6   2   10.99    1.17
   6  -6  -2   10.52    1.17
  -6   6  -2   11.05    0.89
   6   6   2    9.05    1.13
  -6  -6  -2   11.07    0.85
  -6   6   2   10.47    1.08
   6  -6   2   10.40    1.34
   6  -6   2    8.28    1.18
   6   6  -2   10.04    1.23
  -6  -6  -2   12.26    1.27
   6   6  -2   11.34    0.86
   6   7   2   22.28    1.79
   6  -7  -2   19.64    1.58
   6  -7  -2   18.38    1.74
  -6  -7   2   17.89    1.55
  -6   7  -2   18.27    1.29
   6   7  -2   16.44    1.30
  -6  -7  -2   20.11    1.29
   6  -7   2   20.03    1.79
  -6  -7  -2   18.36    1.65
  -6   7   2   19.57    1.55
   6  -7   2   16.68    1.67
   6  -8  -2    1.77    1.00
  -6  -8   2    1.90    0.87
   6  -8  -2    2.66    1.09
   6   8   2    2.30    1.06
   6  -8   2    0.52    1.03
  -6  -8  -2    1.62    0.98
  -6   8   2    2.52    0.91
   6  -8   2    2.01    1.14
   6  -9  -2    8.72    1.49
   6  -9  -2    9.58    1.35
   6   9   2    9.73    1.44
  -6  -9   2   10.19    1.42
  -6   9   2   11.53    1.35
  -6  -9  -2   10.18    1.43
   6  -9   2    9.79    1.45
   6 -10  -2    0.45    1.09
   6  10   2    0.09    0.91
  -6 -10   2    0.04    0.93
   6 -10  -2    2.68    1.07
  -6  10  -2   -1.47    1.02
   6 -10   2   -0.32    1.01
  -6 -10  -2    3.13    1.08
   6 -11  -2    5.43    1.35
  -6 -11   2    2.92    0.94
   6  11   2    5.84    1.34
  -6  11  -2    8.02    1.82
   6 -11  -2    5.78    1.55
   6  11  -2    5.98    1.49
  -6 -11  -2    6.30    1.35
   6 -11   2    5.87    1.35
   6 -12  -2    0.79    1.39
   6  12   2    2.07    1.24
  -6 -12   2    1.02    0.97
  -6  12  -2    2.78    1.55
   6 -12   2    1.18    1.23
  -6 -12  -2    0.38    1.08
   6  12  -2   -0.52    1.10
   6  13   2    2.28    1.33
  -6  13  -2    3.60    1.71
  -6 -13  -2    1.87    1.41
   6 -13   2   -0.42    1.19
   6  13  -2    1.85    1.34
  -6  14  -2    0.63    1.67
   6  14   2   -0.78    1.18
   6  14  -2    1.12    1.36
  -6  14   2   -2.16    1.42
  -7   0   2    4.26    0.70
   7   0  -2    3.98    0.64
   7   0   2    4.07    0.70
  -7   0  -2    4.65    0.58
  -7   0  -2    3.61    0.60
   7   0  -2    3.83    0.51
  -7   1  -2    2.18    0.57
   7  -1  -2    2.37    0.51
   7   1   2    2.27    0.58
  -7  -1   2    2.84    0.64
  -7   1  -2    2.53    0.52
   7   1  -2    2.65    0.38
   7  -1   2    2.10    0.61
  -7  -1  -2    2.46    0.41
   7   1  -2    1.11    0.50
  -7   1   2    3.55    0.66
  -7  -1  -2    1.38    0.50
   7  -2  -2    0.33    0.52
   7   2   2   -0.05    0.56
   7  -2  -2   -0.14    0.53
  -7  -2   2    0.63    0.50
  -7   2  -2    0.26    0.46
   7  -2   2    0.37    0.60
  -7  -2  -2    0.71    0.28
   7   2  -2    0.06    0.49
   7  -2   2    1.31    0.64
   7   2  -2    0.40    0.23
  -7  -2  -2    0.78    0.51
  -7   2   2    0.13    0.53
   7  -3  -2   15.61    1.17
  -7   3  -2   15.06    0.98
  -7  -3   2   12.68    1.15
   7   3   2   12.72    1.15
   7  -3  -2   13.03    1.13
   7  -3   2   13.05    1.20
   7   3  -2   14.86    1.22
  -7  -3  -2   13.32    1.17
  -7   3   2   15.65    1.16
   7  -3   2   13.21    1.21
   7   4   2   73.87    3.08
   7  -4  -2   74.41    3.12
  -7  -4   2   72.40    3.09
  -7   4  -2   73.40    2.77
   7  -4  -2   78.89    3.20
   7  -4   2   70.40    3.17
  -7   4   2   73.47    2.96
   7   4  -2   74.03    3.11
  -7  -4  -2   70.96    3.06
   7  -4   2   71.29    3.10
  -7  -5   2   40.55    2.12
   7  -5  -2   43.82    2.31
   7   5   2   40.94    2.20
   7  -5  -2   41.58    2.17
  -7   5  -2   42.61    1.84
   7   5  -2   39.13    1.59
  -7  -5  -2   42.29    2.17
   7  -5   2   38.57    2.32
   7  -5   2   44.79    2.32
   7   5  -2   47.29    2.36
  -7   5   2   44.27    2.09
  -7  -5  -2   42.34    1.59
   7  -6  -2    1.49    0.81
  -7   6  -2   -0.08    0.53
   7  -6  -2   -0.25    0.77
   7   6   2    1.46    0.80
  -7  -6   2   -0.57    0.69
   7  -6   2    0.65    0.81
   7   6  -2    0.93    0.47
   7  -6   2    1.02    0.93
   7   6  -2    2.42    0.87
  -7   6   2    1.29    0.72
  -7  -6  -2    0.59    0.78
  -7  -7   2    0.67    0.79
   7   7   2    0.64    0.85
   7  -7  -2    1.04    0.86
  -7   7  -2    0.93    0.63
   7  -7  -2    1.52    1.07
   7  -7   2    0.97    1.03
  -7  -7  -2    0.08    0.81
   7   7  -2    0.11    0.85
   7  -7   2    1.49    1.08
  -7   7   2    0.20    0.76
   7   8   2   -0.60    0.92
   7  -8  -2    0.49    1.08
   7  -8  -2    0.14    0.86
  -7  -8   2   -1.01    0.80
  -7   8   2    0.94    0.86
   7  -8   2   -1.04    0.94
   7  -8   2    0.95    1.01
   7   8  -2    1.26    1.06
  -7  -8  -2   -1.47    0.86
  -7  -9   2    0.33    0.83
   7  -9  -2    2.69    1.18
   7   9   2    0.47    0.89
   7  -9  -2   -0.36    0.86
  -7  -9  -2    0.05    0.85
  -7   9   2    1.15    0.85
   7  -9   2   -0.50    0.95
   7   9  -2   -1.39    0.91
  -7  10  -2   20.78    2.28
   7  10   2   20.55    2.01
   7 -10  -2   20.34    2.18
   7 -10  -2   22.26    2.01
  -7 -10   2   23.15    2.05
   7 -10   2   20.30    2.09
   7  10  -2   22.15    2.13
  -7 -10  -2   24.82    2.23
  -7 -11   2    0.20    1.02
   7  11   2    2.24    1.18
   7 -11  -2    1.08    1.08
  -7  11  -2    0.78    1.43
   7 -11  -2    1.25    1.30
   7  11  -2    1.08    1.11
  -7 -11  -2    4.91    1.35
   7 -11   2    2.98    1.32
   7  12   2    5.27    1.42
  -7 -12   2    4.62    1.33
  -7  12  -2    4.77    1.77
   7 -12  -2    2.35    1.59
   7 -12   2    5.08    1.48
  -7 -12  -2    4.22    1.43
   7  12  -2    6.27    1.52
  -7 -13   2    0.08    0.65
  -7  13  -2   -0.94    1.48
   7  13   2   -0.07    1.24
   7 -13   2   -0.20    1.02
   7  13  -2   -1.21    1.16
  -7 -13  -2    0.11    1.25
   8   0  -2   16.25    1.20
  -8   0  -2   14.75    1.06
   8   0  -2   13.52    0.98
  -8   0  -2   16.23    1.00
   8   0   2   15.37    1.25
  -8   0   2   13.66    1.13
  -8  -1   2    9.56    0.98
  -8   1  -2   11.04    0.91
  -8   1  -2   11.11    0.99
   8  -1  -2    9.32    0.88
   8   1   2    9.90    1.01
  -8   1   2   10.89    1.01
   8   1  -2   10.46    1.01
  -8  -1  -2   10.61    0.78
   8  -1   2   11.18    1.04
  -8  -1  -2   11.11    1.00
   8   1  -2    9.25    0.75
  -8  -2   2   19.74    1.33
   8  -2  -2   21.99    1.35
  -8   2  -2   18.16    1.23
   8   2   2   21.77    1.41
   8  -2  -2   18.90    1.30
   8  -2   2   20.47    1.54
  -8   2   2   20.21    1.37
   8   2  -2   19.96    0.86
  -8  -2  -2   20.62    0.91
  -8  -2  -2   19.15    1.41
   8   2  -2   19.45    1.35
   8   3   2   33.87    1.84
  -8   3  -2   34.01    1.65
  -8  -3   2   35.03    1.91
   8  -3  -2   33.82    1.84
   8  -3  -2   33.35    1.79
   8  -3   2   33.79    1.82
   8  -3   2   35.39    2.00
  -8   3   2   34.09    1.78
   8   3  -2   34.68    1.82
  -8  -3  -2   32.15    1.81
   8  -4  -2   17.66    1.39
  -8   4  -2   16.61    1.16
   8   4   2   16.16    1.36
  -8  -4   2   18.67    1.46
   8  -4  -2   16.90    1.45
   8  -4   2   17.52    1.56
  -8  -4  -2   15.09    1.33
   8  -4   2   17.51    1.49
  -8   4   2   17.27    1.30
   8   4  -2   18.44    1.48
   8  -5  -2   30.60    1.95
  -8   5  -2   30.37    1.52
  -8  -5   2   28.05    1.79
   8   5   2   29.37    1.82
   8  -5  -2   30.24    1.97
  -8  -5  -2   25.58    1.77
   8  -5   2   28.59    1.99
   8   5  -2   31.02    1.90
   8  -5   2   25.95    1.92
  -8   5   2   29.52    1.76
   8  -6  -2   21.85    1.89
  -8  -6   2   18.99    1.63
   8  -6  -2   21.43    1.72
   8   6   2   21.35    1.65
  -8   6  -2   18.89    1.30
  -8   6   2   20.51    1.57
   8  -6   2   20.66    1.84
  -8  -6  -2   21.06    1.72
   8   6  -2   18.72    1.67
   8  -6   2   18.72    1.77
   8  -7  -2    8.69    1.28
   8   7   2    7.32    1.31
  -8  -7   2    8.57    1.30
   8  -7  -2    7.55    1.43
   8  -7   2    8.88    1.45
  -8   7   2    9.06    1.16
   8   7  -2    6.59    1.25
  -8  -7  -2    7.09    1.23
   8  -7   2    5.95    1.38
  -8  -8   2   10.63    1.39
   8   8   2   12.52    1.57
   8  -8  -2   11.79    1.60
   8  -8  -2    9.99    1.37
   8  -8   2    8.28    1.46
  -8  -8  -2   10.40    1.47
  -8   8   2   11.27    1.31
   8   8  -2    8.86    1.48
   8   9   2   15.47    1.71
   8  -9  -2   14.70    1.62
  -8  -9   2   12.69    1.63
   8  -9  -2   15.47    1.94
  -8  -9  -2   15.83    1.77
   8   9  -2   17.54    1.92
   8  -9   2   14.51    1.78
  -8 -10   2   -0.04    0.97
   8  10   2    1.94    1.15
   8 -10  -2    1.33    1.05
  -8  10  -2    4.07    1.55
   8 -10  -2    0.09    1.08
  -8 -10  -2    0.52    1.10
   8  10  -2    0.33    1.01
   8 -10   2    0.68    1.16
   8  11   2    0.81    1.08
  -8  11  -2    0.81    1.31
   8 -11  -2    1.51    1.37
  -8 -11   2    1.61    1.16
   8 -11   2    0.14    1.05
   8  11  -2    2.23    1.23
  -8 -11  -2    1.65    1.15
  -8  12  -2    3.14    1.59
   8 -12  -2    0.55    1.44
   8  12   2    0.06    1.17
  -8 -12   2    2.54    1.34
   8  12  -2    3.07    1.34
  -8 -12  -2    1.02    1.24
   8 -12   2    1.40    1.05
  -8 -13   2    0.72    1.18
   8  13   2    0.71    1.27
  -8  13  -2   -0.36    1.54
  -8 -13  -2    0.67    1.33
   8 -13   2   -0.15    0.52
   8  13  -2    2.65    1.37
   9   0   2  118.59    4.50
   9   0  -2  122.26    4.47
  -9   0  -2  115.20    4.36
  -9   0   2  115.92    4.45
  -9   0  -2  115.47    4.21
   9   0  -2  115.72    4.18
   9   1   2   48.73    2.37
  -9   1  -2   51.49    2.24
  -9   1  -2   50.97    2.21
   9  -1  -2   49.44    2.19
  -9  -1   2   50.58    2.37
   9  -1  -2   48.42    2.28
   9   1  -2   50.93    1.96
  -9  -1  -2   47.94    1.96
  -9  -1  -2   50.78    2.32
  -9   1   2   48.52    2.28
   9   1  -2   54.11    2.41
   9  -1   2   50.48    2.37
  -9  -2   2   16.83    1.31
   9  -2  -2   17.06    1.31
  -9   2  -2   19.26    1.28
   9   2   2   18.56    1.44
   9  -2   2   19.70    1.43
  -9  -2  -2   17.00    1.36
  -9   2   2   19.15    1.39
   9   2  -2   18.27    0.82
   9   2  -2   18.87    1.36
  -9  -2  -2   17.57    0.88
   9  -3  -2    5.31    0.89
   9   3   2    4.76    0.86
  -9  -3   2    4.96    0.89
  -9   3  -2    4.78    0.73
   9  -3  -2    3.69    0.78
  -9   3   2    3.87    0.82
   9   3  -2    5.04    0.86
   9  -3   2    4.29    0.90
  -9  -3  -2    5.04    0.85
   9  -3   2    4.19    0.87
   9   4   2   49.75    2.54
  -9   4  -2   49.90    2.16
   9  -4  -2   50.56    2.46
  -9  -4   2   49.22    2.45
   9  -4  -2   49.76    2.53
   9  -4   2   50.40    2.56
  -9   4   2   50.21    2.35
  -9  -4  -2   49.09    2.45
   9   4  -2   50.47    2.54
   9  -4   2   48.24    2.63
   9   5   2    6.95    1.11
  -9  -5   2    8.34    1.20
   9  -5  -2    6.91    1.12
   9  -5  -2    8.68    1.23
  -9   5  -2    7.73    0.90
  -9   5   2    5.68    0.97
   9  -5   2    6.36    1.18
   9   5  -2    8.68    1.20
  -9  -5  -2    7.04    1.08
   9  -5   2    7.18    1.18
   9  -6  -2   61.60    3.13
  -9   6  -2   55.68    2.53
  -9  -6   2   61.76    2.95
   9  -6  -2   58.80    3.00
   9   6   2   59.22    2.94
   9  -6   2   54.13    3.10
  -9   6   2   60.86    2.77
   9   6  -2   62.14    3.08
  -9  -6  -2   56.04    2.97
   9  -6   2   60.24    3.03
  -9  -7   2    6.58    1.27
   9   7   2    5.22    1.17
   9  -7  -2    7.11    1.25
   9  -7  -2    7.37    1.45
   9  -7   2    6.97    1.39
  -9   7   2    9.72    1.21
   9  -7   2    5.21    1.41
   9   7  -2    6.36    1.26
  -9  -7  -2    6.55    1.32
  -9  -8   2   26.47    1.96
   9  -8  -2   26.54    2.35
   9  -8  -2   25.78    2.06
   9   8   2   20.41    1.97
   9  -8   2   25.01    2.25
  -9   8   2   22.62    1.81
  -9  -8  -2   26.68    2.20
   9   8  -2   30.15    2.11
   9  -9  -2    0.09    0.88
   9   9   2    2.28    1.04
   9  -9  -2    2.22    1.29
  -9  -9   2    1.77    1.06
  -9   9  -2    1.27    1.34
   9  -9   2   -0.14    1.01
  -9  -9  -2    2.05    1.11
   9   9  -2   -0.18    0.99
   9  10   2    0.75    0.98
  -9 -10   2   -1.57    0.92
   9 -10  -2    1.84    1.05
  -9  10  -2    0.02    1.30
   9 -10  -2    0.72    1.19
  -9 -10  -2    1.97    1.10
   9 -10   2   -1.25    1.02
   9  10  -2    0.62    1.13
   9 -11  -2   11.30    1.98
  -9  11  -2   12.95    2.16
  -9 -11   2    7.86    1.52
   9  11   2    9.78    1.58
  -9 -11  -2    9.74    1.74
   9 -11   2    4.40    1.28
   9  11  -2    7.52    1.52
   9  12   2    2.27    1.30
   9 -12  -2    2.99    1.63
  -9 -12   2   -0.31    1.16
  -9  12  -2    2.85    1.65
   9  12  -2    2.17    1.35
  -9 -12  -2    1.43    1.31
   9 -12   2    0.25    0.62
  -9 -13   2    2.55    1.38
  -9  13  -2    2.82    1.72
   9  13   2    1.28    1.22
   9  13  -2    2.62    1.35
  -9 -13  -2    2.12    1.41
  10   0   2   49.13    2.41
 -10   0  -2   45.39    2.01
 -10   0   2   45.36    2.30
 -10   0  -2   47.82    2.20
  10   0  -2   46.10    1.98
  10   0  -2   41.32    2.17
  10  -1  -2   13.07    1.08
 -10  -1   2   11.42    1.15
 -10   1  -2   13.03    1.12
  10   1   2   13.20    1.23
  10  -1  -2   13.46    1.24
 -10   1  -2   13.86    1.15
  10   1  -2   11.10    0.89
 -10   1   2   12.98    1.23
 -10  -1  -2   12.55    1.19
  10   1  -2   14.65    1.29
  10  -1   2   13.64    1.28
 -10  -1  -2   12.68    0.94
 -10   2  -2   26.12    1.55
  10   2   2   26.06    1.69
 -10  -2   2   23.84    1.64
 -10   2  -2   28.70    1.68
  10  -2  -2   25.93    1.58
  10  -2   2   26.19    1.73
 -10  -2  -2   27.99    1.75
 -10  -2  -2   24.93    1.13
 -10   2   2   26.25    1.67
  10   2  -2   26.35    1.66
 -10  -3   2    3.67    0.92
  10  -3  -2    3.91    0.88
  10   3   2    3.43    0.86
 -10   3  -2    3.20    0.73
  10  -3  -2    1.64    0.80
  10  -3   2    2.71    0.86
 -10  -3  -2    3.26    0.82
 -10   3   2    2.33    0.79
  10   3  -2    3.87    0.92
 -10  -4   2   14.00    1.44
 -10   4  -2   14.65    1.16
  10  -4  -2   10.35    1.36
  10   4   2   12.75    1.35
  10  -4  -2   14.31    1.40
  10   4  -2   14.62    1.49
  10  -4   2   13.82    1.48
 -10   4   2   10.75    1.19
  10  -4   2   14.43    1.50
 -10  -4  -2   12.06    1.32
 -10   5  -2    3.49    0.80
  10  -5  -2    3.14    1.06
 -10  -5   2    3.37    0.95
  10  -5  -2    3.69    1.03
  10   5   2    2.84    0.97
  10  -5   2    3.64    1.07
 -10   5   2    4.19    0.94
 -10  -5  -2    3.99    0.99
  10   5  -2    3.66    1.07
  10  -5   2    2.41    1.14
  10  -6  -2   34.92    2.38
  10  -6  -2   35.25    2.40
 -10  -6   2   33.69    2.19
  10   6   2   33.07    2.18
 -10   6  -2   29.41    1.82
  10  -6   2   30.20    2.36
  10   6  -2   31.68    2.16
  10  -6   2   31.62    2.45
 -10  -6  -2   32.50    2.16
 -10   6   2   32.68    1.96
  10  -7  -2    2.06    1.20
  10  -7  -2    3.67    1.14
 -10  -7   2    6.32    1.30
  10   7   2    5.08    1.18
  10  -7   2    4.54    1.23
 -10  -7  -2    4.44    1.10
 -10   7   2    3.36    1.01
  10   7  -2    4.91    1.28
 -10  -8   2    7.47    1.37
  10  -8  -2   10.64    1.49
  10   8   2    6.45    1.38
  10  -8  -2    9.75    1.64
 -10  -8  -2   10.26    1.51
  10  -8   2    7.48    1.45
  10   8  -2    7.62    1.41
  10   9   2   11.60    1.71
  10  -9  -2   12.70    1.88
 -10   9  -2   15.99    2.09
  10  -9  -2   12.71    1.60
 -10  -9   2   15.96    1.82
  10   9  -2   11.25    1.63
  10  -9   2   13.79    1.79
 -10  -9  -2   17.23    1.87
  10  10   2    0.70    1.09
 -10 -10   2    1.39    1.13
  10 -10  -2    0.16    1.25
 -10  10  -2    1.05    1.26
 -10 -10  -2   -0.39    1.05
  10 -10   2    1.32    1.11
  10  10  -2    0.34    1.14
  10 -11  -2   30.26    2.87
  10  11   2   21.72    2.32
 -10 -11   2   29.14    2.63
 -10  11  -2   30.30    2.96
  10  11  -2   29.87    2.67
 -10 -11  -2   30.60    2.71
  10  12   2    3.89    1.45
 -10  12  -2    2.20    1.66
 -10 -12   2    0.23    1.27
 -10 -12  -2    2.42    1.37
  10 -12   2    0.05    0.62
  10  12  -2    1.78    1.38
 -10  13  -2    3.34    1.88
  10  13   2    1.34    1.34
 -10 -13   2    2.86    1.40
  10  13  -2   -0.76    1.19
 -10 -13  -2    2.95    1.52
 -10  13   2    2.36    1.73
  11   0  -2   81.37    3.44
 -11   0  -2   83.03    3.36
 -11   0  -2   79.88    3.18
  11   0  -2   82.27    3.17
 -11   0   2   82.20    3.44
  11   0   2   81.06    3.54
  11   1   2    9.42    1.24
  11  -1  -2   11.19    1.07
  11  -1  -2   11.00    1.16
 -11   1  -2   10.03    1.09
 -11   1  -2   10.16    1.08
 -11  -1   2   11.62    1.24
 -11   1   2    8.97    1.16
 -11  -1  -2    7.99    0.78
 -11  -1  -2   10.38    1.17
  11   1  -2    9.98    0.82
  11  -1   2    9.73    1.19
  11   1  -2   11.71    1.26
  11   2   2   17.88    1.54
  11  -2  -2   16.86    1.41
  11  -2  -2   15.35    1.39
 -11  -2   2   21.44    1.64
 -11   2  -2   17.41    1.34
 -11   2  -2   16.60    1.43
 -11  -2  -2   16.50    0.93
 -11  -2  -2   18.11    1.48
  11  -2   2   19.04    1.63
  11   2  -2   16.66    1.48
 -11   2   2   19.17    1.54
  11  -3  -2    4.04    0.87
 -11   3  -2    4.24    0.87
  11   3   2    4.20    0.99
 -11  -3   2    4.58    0.97
  11  -3  -2    3.88    1.02
  11   3  -2    5.07    1.00
 -11  -3  -2    5.10    1.00
 -11   3   2    4.57    0.94
  11  -3   2    4.38    1.11
 -11  -4   2    3.50    1.06
  11   4   2    4.98    1.12
  11  -4  -2    4.96    1.04
  11  -4  -2    6.90    1.16
 -11   4  -2    4.62    0.88
  11  -4   2    3.22    1.07
  11   4  -2    5.60    1.09
 -11   4   2    3.78    0.97
 -11  -4  -2    5.47    1.09
  11   5   2   16.87    1.69
 -11  -5   2   17.07    1.71
  11  -5  -2   14.82    1.69
  11  -5  -2   15.80    1.74
 -11   5  -2   17.79    1.38
 -11   5   2   14.34    1.46
 -11  -5  -2   19.27    1.75
  11   5  -2   16.26    1.65
  11  -5   2   21.18    2.01
  11   6   2   49.64    2.75
  11  -6  -2   49.52    2.91
  11  -6  -2   46.39    2.77
 -11  -6   2   45.90    2.70
 -11  -6  -2   55.69    2.83
  11  -6   2   47.48    2.89
  11   6  -2   47.82    2.71
 -11   6   2   48.58    2.51
  11   7   2   10.45    1.54
 -11  -7   2    9.46    1.42
  11  -7  -2   11.60    1.51
  11  -7  -2    7.88    1.46
  11   7  -2    8.81    1.41
 -11   7   2    9.32    1.26
  11  -7   2    9.93    1.58
 -11  -7  -2    8.41    1.42
 -11  -8   2   -0.44    0.85
  11  -8  -2    1.05    1.01
 -11   8  -2    0.56    1.21
  11  -8  -2    0.61    1.19
  11   8   2    0.19    0.93
  11   8  -2    1.27    0.96
  11  -8   2    0.32    1.07
 -11  -8  -2    0.75    0.95
  11  -9  -2    3.08    1.41
 -11   9  -2   -0.73    1.24
  11  -9  -2    0.02    0.98
 -11  -9   2    0.43    1.07
  11   9   2    0.68    1.05
  11   9  -2   -0.34    1.04
 -11  -9  -2   -1.31    0.99
  11  -9   2    0.77    1.15
 -11 -10   2   -0.28    1.05
  11  10   2    0.56    1.17
 -11  10  -2    1.70    1.45
  11 -10  -2   -1.00    1.10
  11 -10   2    0.81    0.96
 -11 -10  -2    0.32    1.12
  11  10  -2    0.93    1.08
 -11  11  -2    2.15    1.56
  11  11   2    1.95    1.20
 -11 -11   2    3.40    1.33
  11 -11  -2    4.19    1.56
  11  11  -2    2.81    1.28
 -11 -11  -2   -0.55    1.18
  11 -11   2    0.21    0.53
  11  12   2    1.04    1.30
 -11 -12   2    3.50    1.47
 -11  12  -2    1.98    1.71
  11  12  -2    2.72    1.43
 -11 -12  -2    2.39    1.43
 -12   0  -2   67.17    2.79
 -12   0  -2   67.44    3.02
  12   0  -2   70.00    3.18
  12   0  -2   65.78    2.75
 -12   0   2   63.79    3.10
  12   0   2   70.75    3.20
 -12   1  -2    2.63    0.84
  12  -1  -2    1.82    0.87
 -12  -1   2    2.45    0.89
 -12   1  -2    2.08    0.83
  12   1   2    2.48    0.93
  12  -1  -2    1.43    0.75
 -12   1   2    0.66    0.84
  12  -1   2    1.16    0.80
  12   1  -2    2.17    0.59
 -12  -1  -2    0.12    0.79
 -12  -1  -2    0.82    0.56
  12   1  -2    2.58    0.85
  12  -2  -2   18.15    1.56
 -12  -2   2   15.72    1.53
  12   2   2   18.71    1.66
  12  -2  -2   18.29    1.51
 -12   2  -2   16.83    1.43
 -12   2  -2   19.32    1.57
 -12   2   2   16.13    1.50
  12  -2   2   17.71    1.64
 -12  -2  -2   15.60    1.48
  12   2  -2   17.77    1.64
 -12  -3   2    9.58    1.30
  12   3   2   10.87    1.44
  12  -3  -2    9.97    1.31
 -12   3  -2   10.37    1.16
 -12   3   2    8.48    1.22
  12  -3   2   10.84    1.42
  12   3  -2   10.33    1.34
 -12  -3  -2    9.95    1.35
  12   4   2    0.28    0.92
 -12   4  -2    0.63    0.80
  12  -4  -2    0.09    0.92
 -12  -4   2   -0.19    0.89
  12  -4  -2    1.45    0.96
 -12   4  -2    0.26    0.91
 -12   4   2    1.35    0.89
  12   4  -2    0.52    0.91
  12  -4   2    0.70    1.06
 -12  -4  -2    3.21    1.00
  12   5   2   23.18    1.98
 -12   5  -2   22.20    1.63
 -12  -5   2   20.65    1.93
  12  -5  -2   20.57    1.97
  12  -5  -2   21.97    2.01
  12   5  -2   23.83    2.00
  12  -5   2   25.98    2.28
 -12  -5  -2   22.52    2.00
 -12   5   2   23.29    1.80
 -12  -6   2   27.30    2.05
  12  -6  -2   25.21    2.17
  12  -6  -2   26.96    2.26
  12   6   2   27.88    2.24
  12   6  -2   25.16    2.21
  12  -6   2   24.92    2.34
 -12  -6  -2   28.32    2.20
 -12   6   2   24.71    1.92
 -12   7  -2    7.09    1.56
  12   7   2    4.82    1.25
  12  -7  -2    9.25    1.60
  12  -7  -2    8.14    1.39
 -12  -7   2    6.06    1.27
 -12  -7  -2    5.80    1.24
  12   7  -2    7.82    1.40
 -12   7   2    7.80    1.22
  12  -7   2    6.10    1.37
 -12  -8   2   -0.15    1.00
  12   8   2   -0.76    0.96
  12  -8  -2   -0.83    1.15
  12  -8  -2   -0.87    0.89
 -12   8  -2   -1.69    1.04
 -12  -8  -2    0.65    0.94
  12   8  -2    0.36    0.99
  12  -8   2    1.08    1.14
  12   9   2    1.68    1.14
 -12   9  -2    1.67    1.35
 -12  -9   2    2.24    1.23
  12  -9  -2    1.87    1.34
  12  -9  -2    3.83    1.24
  12   9  -2    0.37    1.01
  12  -9   2    1.74    1.21
 -12  -9  -2    2.94    1.30
  12  10   2   -0.42    1.20
 -12 -10   2    0.80    1.04
 -12  10  -2    1.20    1.42
  12 -10  -2   -0.91    1.31
  12 -10   2    0.68    0.81
 -12 -10  -2    0.34    1.19
  12  10  -2    2.69    1.26
  12 -11  -2    4.16    1.73
  12  11   2    0.24    1.15
 -12  11  -2    1.25    1.67
 -12 -11   2    1.65    1.24
  12 -11   2    0.36    0.69
 -12 -11  -2    5.39    1.54
  12  11  -2    2.28    1.36
  12  12   2    4.27    1.47
 -12 -12   2    4.32    1.46
 -12  12  -2    5.56    2.02
  12  12  -2    1.49    1.40
 -12 -12  -2    4.74    1.62
 -13   0  -2    6.95    0.95
  13   0  -2    7.26    1.23
 -13   0  -2    8.12    1.20
 -13   0   2    5.59    1.08
  13   0  -2    9.37    1.03
  13   0   2    8.98    1.29
 -13   1  -2   13.28    1.34
 -13   1  -2   14.48    1.40
 -13  -1   2   15.34    1.58
  13   1   2   15.78    1.58
  13  -1  -2   14.32    1.33
  13  -1  -2   15.57    1.59
 -13   1   2   13.99    1.48
  13  -1   2   14.31    1.59
 -13  -1  -2   15.17    1.52
  13   1  -2   11.66    1.43
  13  -2  -2    5.34    1.13
 -13   2  -2    4.20    1.03
 -13   2  -2    5.17    1.01
  13  -2  -2    5.40    1.05
 -13  -2   2    2.90    0.98
  13   2   2    4.50    1.09
  13   2  -2    3.15    1.01
  13  -2   2    2.56    1.01
 -13  -2  -2    2.89    1.02
 -13   2   2    3.57    1.06
  13   3   2    0.30    0.90
 -13  -3   2   -0.33    0.83
  13  -3  -2   -0.76    0.94
  13  -3  -2   -0.28    0.50
 -13   3  -2   -0.18    0.76
 -13   3  -2    0.15    0.77
 -13  -3  -2    1.08    0.99
  13  -3   2   -1.34    0.95
  13   3  -2   -0.26    0.84
 -13   3   2    2.30    0.97
  13  -4  -2    9.80    1.45
 -13  -4   2    7.47    1.30
  13  -4  -2    8.49    1.37
 -13   4  -2    8.03    1.42
 -13   4  -2    7.38    1.13
  13   4   2    8.91    1.45
 -13  -4  -2    8.32    1.37
 -13   4   2    5.47    1.24
  13   4  -2    6.70    1.28
  13  -4   2   10.12    1.57
  13  -5  -2    0.20    1.01
  13   5   2   -0.03    0.91
  13  -5  -2    0.25    1.04
 -13   5  -2    1.03    1.09
 -13   5  -2    0.85    0.84
 -13  -5   2    2.38    1.00
  13  -5   2    2.16    1.22
 -13  -5  -2    0.65    0.94
 -13   5   2    0.38    0.90
  13   5  -2    1.25    0.96
 -13  -6   2   -0.32    0.94
  13  -6  -2    0.06    1.04
 -13   6  -2    1.02    1.12
  13   6   2    1.32    1.06
  13  -6  -2    1.98    1.10
 -13   6   2   -0.14    0.87
 -13  -6  -2   -0.03    0.91
  13   6  -2   -0.32    0.88
  13  -6   2    3.16    1.30
  13   7   2    1.85    1.09
 -13   7  -2    0.86    1.20
  13  -7  -2    2.14    1.12
  13  -7  -2    2.70    1.27
 -13  -7   2    1.99    1.06
  13   7  -2    1.44    1.13
 -13  -7  -2    0.05    1.01
  13  -7   2    2.49    1.33
  13  -8  -2    1.01    1.15
  13  -8  -2    1.71    1.11
 -13  -8   2   -0.54    1.01
  13   8   2    1.00    1.13
 -13   8  -2   -1.21    1.26
  13  -8   2    1.33    1.23
 -13  -8  -2    1.14    1.18
  13   8  -2    1.64    1.14
  13  -9  -2    1.90    1.35
 -13   9  -2   -1.13    1.27
 -13  -9   2   -0.16    1.07
  13   9   2   -0.50    0.98
 -13  -9  -2   -0.84    1.10
  13  -9   2    0.71    1.18
  13   9  -2    0.26    1.13
 -13 -10   2   11.08    1.81
  13  10   2    6.13    1.55
  13 -10  -2    5.03    1.73
 -13  10  -2    5.67    1.68
 -13 -10  -2    4.05    1.49
  13  10  -2    5.32    1.54
 -13  11  -2    2.05    1.61
  13  11   2    1.56    1.31
 -13 -11   2    0.36    1.27
  13 -11   2    1.32    0.97
  13  11  -2    1.24    1.26
 -13 -11  -2    1.66    1.39
 -13 -12   2    6.17    1.73
 -13  12  -2    6.29    1.99
  13  12   2    6.14    1.71
 -13 -12  -2    6.67    1.82
 -13  12   2    8.37    2.13
  13  12  -2    2.62    1.49
  14   0  -2   -0.02    0.74
 -14   0  -2    0.95    0.78
 -14   0  -2    0.36    0.90
 -14   0   2    0.41    0.98
  14   0  -2    0.33    0.99
  14   0   2    1.94    1.01
  14  -1  -2    9.81    1.45
 -14  -1   2    8.53    1.32
  14  -1  -2   13.18    1.34
  14   1   2   12.23    1.55
 -14   1  -2   11.36    1.26
 -14   1  -2   10.20    1.33
 -14   1   2   10.01    1.34
 -14  -1  -2    9.68    1.38
  14   1  -2   10.93    1.45
  14  -1   2   10.93    1.46
  14   2   2    6.40    1.38
  14  -2  -2    7.81    1.34
 -14   2  -2    7.51    1.18
 -14   2  -2    7.68    1.27
  14  -2  -2    6.68    1.19
 -14  -2   2    7.31    1.25
 -14   2   2    6.77    1.24
  14  -2   2    6.56    1.36
  14   2  -2    7.68    1.32
 -14  -2  -2    8.60    1.35
  14  -3  -2   -0.11    0.92
  14  -3  -2   -0.37    0.94
 -14   3  -2   -0.94    0.98
 -14   3  -2    0.91    0.89
 -14  -3   2   -0.80    0.96
  14   3   2   -0.12    0.96
  14   3  -2    2.48    1.04
 -14  -3  -2   -1.74    0.81
  14  -3   2    0.47    1.01
 -14   3   2    0.18    1.03
 -14   4  -2    0.42    0.84
  14  -4  -2   -0.80    0.93
 -14   4  -2   -0.95    0.93
  14  -4  -2    0.11    0.72
  14   4   2   -0.06    0.93
 -14  -4   2   -0.14    0.89
  14   4  -2    0.89    0.96
  14  -4   2   -0.65    0.97
 -14  -4  -2    0.67    0.94
 -14   4   2    1.62    0.98
 -14  -5   2    1.09    1.04
  14   5   2   -0.09    0.93
  14  -5  -2    0.37    1.08
 -14   5  -2    0.76    1.12
  14  -5  -2   -1.12    0.96
 -14  -5  -2   -0.49    1.00
  14   5  -2   -0.20    1.01
 -14   5   2   -0.99    0.90
  14  -5   2    0.84    1.19
  14  -6  -2    3.55    1.24
  14   6   2    0.94    1.08
 -14   6  -2    1.85    1.16
 -14  -6   2    3.22    1.20
  14  -6  -2    0.75    1.09
 -14   6   2    3.50    1.08
  14  -6   2    2.27    1.32
  14   6  -2    2.46    1.22
 -14  -6  -2    2.44    1.16
  14  -7  -2    1.57    1.19
  14   7   2    1.44    1.06
 -14   7  -2   -0.08    1.25
  14  -7  -2    1.34    1.11
 -14  -7   2    0.02    1.08
  14  -7   2   -2.01    0.95
 -14  -7  -2    1.29    1.12
  14   7  -2    1.18    1.07
 -14   8  -2    0.63    1.29
  14   8   2    1.66    1.18
 -14  -8   2    0.34    1.16
  14  -8  -2    0.73    1.14
  14  -8  -2    1.70    1.33
  14  -8   2    0.35    1.17
  14   8  -2    0.79    1.06
 -14  -8  -2    1.59    1.19
  14  -9  -2    6.04    1.71
 -14  -9   2    1.98    1.32
 -14   9  -2    2.93    1.57
  14   9   2    5.07    1.39
  14  -9   2    1.91    1.29
  14   9  -2    0.93    1.17
 -14  -9  -2    3.71    1.46
 -14  10  -2    2.67    1.62
  14 -10  -2   -0.68    1.40
  14  10   2    1.44    1.23
 -14 -10   2    0.65    1.27
  14  10  -2    1.47    1.37
  14 -10   2    0.01    0.58
 -14 -10  -2   -0.26    1.25
 -14  11  -2    2.51    1.71
 -14 -11   2    3.61    1.44
  14  11   2    1.12    1.34
  14  11  -2    2.04    1.37
 -14 -11  -2   -0.92    1.32
 -15   0  -2   12.95    1.52
  15   0  -2   14.30    1.70
  15   0   2   12.81    1.61
 -15   0   2   12.86    1.52
 -15  -1   2   -1.26    0.82
  15  -1  -2   -1.06    0.94
 -15   1  -2   -0.11    0.84
  15  -1  -2   -1.20    0.78
  15   1   2   -0.86    0.91
 -15   1  -2    0.91    0.97
  15   1  -2    0.23    0.99
 -15  -1  -2    0.25    0.97
 -15   1   2    2.41    1.07
  15  -1   2    0.79    0.95
  15   2   2   -0.50    0.94
 -15   2  -2   -0.79    0.96
 -15  -2   2    0.51    0.92
 -15   2  -2   -0.73    0.82
  15  -2  -2   -0.34    0.94
  15  -2  -2    0.19    0.89
  15   2  -2    1.74    1.01
 -15   2   2   -0.71    0.96
  15  -2   2    0.34    0.97
 -15  -2  -2   -0.26    0.95
  15   3   2   -0.36    0.95
  15  -3  -2    0.47    1.02
 -15  -3   2   -0.57    0.90
 -15   3  -2    0.49    0.96
 -15   3  -2   -0.20    0.88
  15  -3  -2    0.31    0.96
 -15  -3  -2   -0.29    0.97
  15   3  -2    0.42    0.97
  15  -3   2    0.10    1.02
 -15   3   2   -0.20    0.93
  15  -4  -2    0.13    0.41
 -15  -4   2    0.64    0.95
 -15   4  -2    2.87    0.96
 -15   4  -2    1.38    0.96
  15  -4  -2    2.61    1.14
  15   4   2    2.38    1.10
 -15  -4  -2    2.55    1.15
  15   4  -2    3.90    1.23
 -15   4   2    2.63    1.06
  15  -4   2    3.54    1.27
  15   5   2   -0.42    1.03
 -15   5  -2   -1.28    0.96
  15  -5  -2   -0.66    1.02
 -15  -5   2    1.67    1.02
  15  -5  -2    1.01    1.06
 -15  -5  -2    0.25    0.90
  15   5  -2    0.13    0.95
 -15   5   2    0.84    0.98
  15  -5   2   -0.46    1.09
 -15   6  -2    4.57    1.39
  15   6   2    6.83    1.40
  15  -6  -2    4.94    1.42
  15  -6  -2    4.80    1.43
 -15  -6   2    7.60    1.48
 -15  -6  -2    6.06    1.34
  15   6  -2    7.22    1.50
  15  -6   2    5.97    1.55
 -15  -7   2    6.08    1.47
  15  -7  -2    7.22    1.54
  15  -7  -2    6.03    1.45
  15   7   2    4.18    1.34
 -15   7  -2    4.10    1.46
  15   7  -2    4.22    1.37
  15  -7   2    5.46    1.57
 -15  -7  -2    2.95    1.22
  15  -8  -2   12.62    1.97
 -15   8  -2   10.43    1.88
 -15  -8   2   11.64    1.87
  15   8   2    9.64    1.63
 -15  -8  -2   11.19    1.82
  15   8  -2   10.75    1.79
  15  -8   2   11.46    1.89
  15  -9  -2    0.21    1.30
  15   9   2   -0.82    1.16
 -15   9  -2    0.66    1.43
 -15  -9   2   -0.92    1.04
  15  -9   2   -0.27    1.21
  15   9  -2    0.12    1.07
 -15  -9  -2    0.49    1.26
 -15 -10   2   -2.16    1.14
  15  10   2   -0.50    1.11
 -15  10  -2    3.15    1.69
  15  10  -2    1.41    1.35
 -15 -10  -2   -0.07    1.31
  15 -10   2    0.13    0.59
 -15  11  -2    1.29    1.57
 -15 -11   2    0.63    1.22
  15  11   2   -2.01    1.16
  15  11  -2    0.52    1.37
 -15 -11  -2   -0.39    1.23
 -15  11   2    0.55    1.62
 -16   0   2    1.96    1.09
  16   0   2    0.15    1.06
  16   0  -2    2.41    1.18
 -16   0  -2    2.68    1.08
  16   1   2    6.94    1.37
 -16  -1   2    6.59    1.35
 -16   1  -2    7.33    1.28
  16  -1  -2    4.45    1.28
  16  -1   2    6.60    1.36
 -16  -1  -2    5.56    1.22
 -16   1   2    6.42    1.21
  16   1  -2    7.64    1.40
 -16  -2   2    1.87    1.06
  16  -2  -2    1.28    0.99
 -16   2  -2    1.31    1.00
 -16   2  -2    2.10    1.01
  16   2   2    3.88    1.23
  16  -2  -2    2.43    1.01
 -16  -2  -2    0.45    1.04
  16   2  -2    0.92    1.09
 -16   2   2    3.14    1.09
  16  -2   2    2.58    1.23
 -16  -3   2    8.31    1.50
 -16   3  -2   10.45    1.35
  16  -3  -2    9.69    1.50
  16  -3  -2    9.67    1.55
  16   3   2   10.03    1.52
 -16   3  -2    8.28    1.44
  16   3  -2    8.27    1.53
 -16   3   2    9.58    1.44
 -16  -3  -2    8.88    1.44
  16  -3   2    7.98    1.50
  16  -4  -2    0.04    0.47
 -16   4  -2    0.31    0.50
 -16   4  -2    1.63    0.95
  16   4   2    3.03    1.23
 -16  -4   2    0.99    1.04
  16  -4  -2   -0.82    0.99
  16  -4   2    1.07    1.16
 -16  -4  -2    1.80    1.13
 -16   4   2   -0.06    0.93
  16   4  -2    1.35    1.06
  16  -5  -2    4.42    1.37
  16  -5  -2    5.51    1.46
  16   5   2    4.38    1.33
 -16   5  -2    2.67    1.23
 -16  -5   2    6.78    1.47
  16   5  -2    4.76    1.31
 -16   5   2    5.47    1.23
 -16  -5  -2    8.61    1.51
  16  -5   2    5.96    1.56
  16  -6  -2    5.32    1.51
 -16   6  -2    6.85    1.56
  16   6   2    4.09    1.42
  16  -6  -2    5.57    1.50
 -16  -6   2    7.35    1.46
  16   6  -2    7.60    1.46
 -16  -6  -2    3.63    1.27
  16  -6   2    5.59    1.57
  16  -7  -2    4.99    1.41
 -16   7  -2    1.43    1.34
 -16  -7   2    1.89    1.28
  16  -7  -2    2.71    1.46
  16   7   2    4.26    1.30
  16  -7   2    1.48    1.28
  16   7  -2    2.04    1.33
 -16  -7  -2    4.37    1.35
 -16   8  -2    5.20    1.68
 -16  -8   2    2.70    1.27
  16  -8  -2    3.48    1.56
  16   8   2    0.58    1.17
  16   8  -2    6.34    1.55
  16  -8   2    1.31    1.34
 -16  -8  -2    3.22    1.38
 -16  -9   2    2.44    1.39
 -16   9  -2    1.65    1.59
  16   9   2    0.74    1.20
  16  -9   2   -0.52    1.19
 -16  -9  -2    0.14    1.20
  16   9  -2    2.95    1.42
 -16  10  -2    2.11    1.70
  16  10   2    0.40    1.36
 -16 -10   2   -0.20    1.21
 -16 -10  -2   -1.71    1.23
  16  10  -2    2.50    1.51
 -17   0  -2   40.42    2.59
  17   0  -2   46.03    2.83
 -17   0   2   42.29    2.65
  17   0   2   42.51    2.82
 -17  -1   2    0.75    1.06
  17  -1  -2    0.43    0.98
  17   1   2    1.38    1.04
 -17   1  -2    0.95    1.01
 -17  -1  -2   -1.47    0.91
  17   1  -2    0.30    1.02
  17  -1   2   -0.05    1.11
 -17   1   2    1.36    1.09
  17   2   2    6.28    1.46
  17  -2  -2    6.28    1.44
 -17   2  -2    7.36    1.28
 -17  -2   2    6.78    1.42
 -17  -2  -2    7.15    1.35
  17  -2   2    9.90    1.62
  17   2  -2    6.82    1.48
 -17   2   2    6.98    1.36
  17  -3  -2   -0.78    1.04
  17   3   2    1.53    1.18
 -17  -3   2    1.07    1.11
 -17   3  -2    1.49    0.98
  17  -3  -2   -0.42    1.07
 -17   3  -2    2.57    1.09
 -17   3   2   -0.92    0.92
  17   3  -2    0.16    1.03
 -17  -3  -2    2.19    1.09
  17  -3   2    0.59    1.23
  17  -4  -2   -0.04    0.84
  17  -4  -2    0.34    1.08
  17   4   2    2.11    1.23
 -17  -4   2    1.33    1.16
 -17   4  -2    0.95    1.19
 -17  -4  -2    1.82    1.23
  17  -4   2    0.44    1.21
 -17   4   2    1.61    1.12
  17   4  -2    0.98    1.13
  17  -5  -2    4.00    1.38
  17   5   2    3.77    1.28
  17  -5  -2    2.29    1.32
 -17   5  -2    4.44    1.39
 -17  -5   2    0.90    1.18
  17  -5   2    2.13    1.43
  17   5  -2    3.86    1.29
 -17   5   2    3.29    1.18
 -17  -5  -2    1.95    1.14
  17   6   2    2.46    1.25
  17  -6  -2    3.08    1.47
 -17  -6   2    3.07    1.23
 -17   6  -2    1.51    1.33
  17  -6  -2    3.19    1.45
  17   6  -2    4.32    1.48
 -17  -6  -2    2.79    1.23
  17  -6   2    2.08    1.46
 -17   7  -2    0.37    1.26
 -17  -7   2   -0.02    1.10
  17   7   2    0.98    1.27
  17  -7  -2   -3.31    1.16
  17  -7   2   -0.60    1.28
 -17  -7  -2    0.33    1.23
  17   7  -2    0.34    1.17
 -17  -8   2    0.50    1.31
  17   8   2    1.76    1.37
 -17   8  -2    0.38    1.40
 -17  -8  -2    2.80    1.36
  17   8  -2   -0.12    1.23
  17  -8   2    2.38    1.46
  17   9   2    0.32    1.36
 -17   9  -2   -1.98    1.25
 -17  -9   2    0.96    1.40
 -17  -9  -2    0.49    1.36
  17   9  -2    0.42    1.26
  17  -9   2   -0.54    1.25
 -17 -10   2    0.15    1.42
 -17  10  -2    4.01    1.81
  17  10   2   -0.59    1.33
 -17 -10  -2    3.49    1.49
 -17  10   2    2.18    1.50
  17  10  -2   -0.39    1.24
 -18   0  -2   11.53    1.60
 -18   0   2   12.86    1.72
  18   0  -2   13.89    1.84
  18   0   2   11.26    1.70
  18   1   2   16.55    2.05
 -18  -1   2   14.87    1.76
 -18   1  -2   15.54    1.72
  18  -1  -2   18.51    2.03
  18   1  -2   19.75    2.10
  18  -1   2   16.38    1.97
 -18   1   2   14.70    1.82
 -18  -1  -2   14.16    1.76
 -18   2  -2    1.76    1.05
  18   2   2    2.34    1.22
  18  -2  -2    2.83    1.30
 -18  -2   2    0.78    1.17
 -18  -2  -2    1.79    1.15
 -18   2   2    1.39    1.15
  18   2  -2    2.02    1.25
  18  -2   2    1.13    1.15
 -18  -3   2    2.12    1.13
  18   3   2    0.74    1.13
 -18   3  -2   -0.78    0.96
 -18   3  -2   -0.22    1.04
  18  -3  -2    0.79    1.19
  18  -3   2   -1.08    1.18
  18   3  -2    1.59    1.19
 -18   3   2    1.00    1.08
 -18  -3  -2    1.24    1.17
 -18   4  -2    2.21    1.22
 -18  -4   2    0.12    1.02
  18   4   2    0.79    1.16
  18  -4  -2    0.54    1.12
 -18  -4  -2    0.77    1.18
 -18   4   2    1.28    1.06
  18  -4   2    0.45    1.28
  18   4  -2    0.47    1.21
  18  -5  -2    4.41    1.31
 -18  -5   2   10.01    1.59
  18   5   2    9.63    1.74
 -18   5  -2    5.46    1.40
 -18  -5  -2    4.21    1.47
  18   5  -2    6.28    1.56
  18  -5   2    5.20    1.63
 -18  -6   2    0.54    1.23
  18  -6  -2    1.70    1.35
  18   6   2    0.83    1.31
 -18   6  -2    2.90    1.37
  18   6  -2    2.43    1.35
 -18  -6  -2   -0.79    1.13
  18  -6   2    1.72    1.36
 -18  -7   2    5.03    1.56
 -18   7  -2    3.72    1.53
  18   7   2    3.78    1.43
  18  -7   2    1.66    1.60
 -18  -7  -2    3.27    1.45
  18   7  -2    3.75    1.47
 -18   8  -2   -0.03    1.40
 -18  -8   2    1.56    1.48
  18   8   2    0.00    1.27
 -18  -8  -2   -0.63    1.15
  18   8  -2    2.06    1.38
 -18   8   2    3.20    1.46
  18  -8   2    0.11    1.38
  18   9   2    1.25    1.36
 -18   9  -2   -1.25    1.51
 -18  -9   2    1.74    1.57
 -18  -9  -2   -0.68    1.36
 -18   9   2    0.85    1.49
  18   9  -2    3.63    1.52
 -19   0  -2    3.92    1.28
  19   0   2    2.75    1.37
  19   0  -2   -0.39    1.17
 -19   0   2    0.20    1.07
  19  -1  -2   -0.06    1.15
 -19  -1   2   -0.19    1.09
  19   1   2   -2.78    1.01
 -19   1  -2    0.42    1.03
  19   1  -2    1.09    1.18
 -19  -1  -2   -1.12    1.02
 -19   1   2   -0.26    1.02
  19  -1   2   -0.73    1.03
  19   2   2    3.57    1.38
 -19   2  -2    1.92    1.14
  19  -2  -2    2.05    1.24
 -19  -2   2    0.40    1.06
  19   2  -2    4.05    1.33
 -19   2   2   -0.22    1.05
  19  -2   2    0.92    1.33
 -19  -2  -2    0.24    1.15
  19  -3  -2   -0.42    1.21
  19   3   2    1.16    1.25
 -19  -3   2    1.47    1.21
 -19  -3  -2   -0.57    1.13
 -19   3   2    0.22    1.05
  19  -3   2    1.62    1.30
  19   3  -2    2.42    1.29
 -19   4  -2    9.79    1.65
  19  -4  -2   10.32    1.86
  19   4   2   10.96    1.78
 -19  -4   2    9.63    1.76
  19   4  -2    9.19    1.81
 -19   4   2    9.98    1.59
  19  -4   2    6.85    1.75
 -19  -4  -2   13.66    1.92
 -19   4   2   12.63    1.72
  19  -5  -2    0.42    0.83
 -19   5  -2    1.45    0.77
 -19  -5   2    1.18    1.15
  19   5   2    0.80    1.28
  19  -5   2    0.78    1.42
 -19   5   2    2.42    0.76
 -19  -5  -2    2.38    1.33
  19   5  -2    0.11    1.16
 -19   6  -2    2.68    1.42
 -19  -6   2    3.27    1.43
  19   6   2    3.60    1.50
  19  -6  -2   -0.55    1.29
 -19  -6  -2    1.81    1.33
  19  -6   2    1.42    1.56
  19   6  -2    3.68    1.45
 -19   6   2    2.43    1.30
  19   7   2   -1.48    1.24
 -19   7  -2    0.55    1.40
 -19  -7   2    1.73    1.43
  19   7  -2   -1.04    1.18
 -19  -7  -2   -0.08    1.20
  19  -7   2   -2.65    1.31
 -19   7   2   -0.51    1.31
  19   8   2    1.01    1.37
 -19  -8   2    1.47    1.38
 -19   8  -2    1.77    1.52
 -19   8   2    3.07    1.51
  19   8  -2    0.61    1.40
 -19  -8  -2    2.91    1.49
  19  -8   2    0.50    1.51
  20   0   2    0.75    1.20
  20   0  -2   -0.18    1.23
 -20   0   2    0.49    1.10
 -20   0  -2    1.25    1.15
  20   1   2   29.21    2.75
  20  -1  -2   26.71    2.60
 -20   1  -2   31.01    2.33
 -20  -1   2   28.12    2.52
  20  -1   2   29.44    2.72
 -20  -1  -2   28.43    2.48
  20   1  -2   28.53    2.64
 -20   1   2   28.54    2.49
 -20   2  -2    1.17    1.10
  20   2   2    1.79    1.31
 -20  -2   2    0.88    1.25
  20  -2  -2    1.27    1.28
  20  -2   2   -0.08    1.18
 -20  -2  -2    1.08    1.21
 -20   2   2    1.38    1.18
  20   2  -2    1.00    1.25
 -20  -3   2    2.83    1.35
  20  -3  -2    2.86    1.46
  20   3   2    1.65    1.32
  20   3  -2    2.45    1.40
  20  -3   2    2.92    1.53
 -20  -3  -2    2.43    1.37
 -20   3   2    3.24    1.29
 -20  -4   2    1.76    1.32
  20   4   2    0.02    1.18
  20  -4  -2    0.93    1.32
  20   4  -2    0.98    1.22
  20  -4   2    1.03    1.41
 -20  -4  -2    0.51    1.23
  20   5   2    7.05    1.79
 -20  -5   2    8.61    1.79
 -20   5  -2    7.64    1.74
  20  -5   2   11.48    2.15
 -20  -5  -2    9.75    1.82
 -20   5   2    9.86    1.70
  20   5  -2    6.67    1.78
  20   6   2   -0.68    1.30
 -20   6  -2    1.07    1.28
 -20  -6   2    0.31    1.28
  20  -6   2    1.27    1.62
 -20  -6  -2    1.94    1.35
 -20   6   2    4.53    1.47
  20   6  -2    0.35    1.38
 -20  -7   2    9.18    1.91
  20   7   2    7.35    1.87
 -20   7  -2    5.68    1.77
 -20  -7  -2    4.97    1.67
  20  -7   2    6.26    1.91
  20   7  -2    1.85    1.59
 -20   7   2    9.58    1.88
 -21   0   2    0.61    1.23
  21   0   2   -0.61    1.35
  21   0  -2    0.54    1.30
 -21   0  -2   -1.33    1.06
 -21  -1   2    2.19    1.31
 -21   1  -2    1.21    1.15
  21  -1  -2    0.32    1.26
  21   1   2    0.90    1.29
  21  -1   2    0.25    1.38
 -21  -1  -2   -1.12    1.08
 -21   1   2   -0.48    1.13
  21   1  -2   -0.05    1.34
  21  -2  -2    1.20    1.30
  21   2   2    0.74    1.37
 -21  -2   2   -0.29    1.12
 -21  -2  -2    2.94    1.33
  21   2  -2    1.85    1.44
  21  -2   2    1.64    1.50
 -21   2   2   -0.26    1.14
  21  -3  -2    1.49    1.46
  21   3   2   -0.36    1.38
 -21  -3   2   -0.01    1.24
 -21   3   2    0.42    1.21
  21   3  -2   -1.89    1.19
  21  -3   2   -1.59    1.39
 -21  -3  -2   -0.07    1.15
 -21  -4   2   -1.63    1.23
  21  -4  -2    0.58    1.43
  21   4   2    1.54    1.49
  21   4  -2   -1.09    1.16
  21  -4   2    1.31    1.51
 -21  -4  -2   -0.55    1.23
 -21  -5   2    1.07    1.42
  21   5   2   -0.88    1.18
  21  -5  -2   -0.47    0.54
 -21  -5  -2    2.38    1.47
  21  -5   2    2.58    1.64
  21   5  -2   -0.91    1.35
 -21  -6   2    0.90    1.45
  21   6   2   -1.33    1.30
  21   6  -2    0.99    1.41
  21  -6   2    0.82    1.58
 -21  -6  -2   -0.74    1.24
  22   0   2   -0.78    1.20
 -22   0  -2    1.95    1.28
  22   0  -2    1.64    1.48
 -22   0   2    0.24    1.27
  22  -1  -2    2.75    1.51
 -22  -1   2   -0.33    1.23
 -22   1  -2   -0.85    1.09
  22   1   2   -0.54    1.28
  22   1  -2   -1.04    1.21
 -22   1   2   -0.98    1.24
  22  -1   2    0.41    1.48
 -22  -1  -2    0.92    1.27
  22  -2  -2   -0.04    1.39
  22   2   2    1.09    1.43
 -22  -2   2    1.53    1.36
  22   2  -2   -1.01    1.22
  22  -2   2   -0.65    1.42
 -22  -2  -2    2.45    1.40
 -22   2   2   -0.26    1.13
  22  -3  -2   -0.50    1.43
 -22  -3   2   -0.81    1.25
  22   3   2   -0.01    1.30
  22  -3   2   -0.44    1.37
 -22  -3  -2    0.56    1.21
  22   3  -2    1.04    1.49
 -22  -4   2    0.12    1.37
  22   4   2   -1.46    1.22
  22  -4  -2    1.31    1.53
 -22  -4  -2    1.11    1.39
  22   4  -2    0.97    1.33
  22  -4   2   -3.46    1.33
  22   5   2    0.31    1.39
 -22  -5   2    3.46    1.49
  22  -5   2    3.34    1.73
  22   5  -2    1.06    1.45
 -22  -5  -2    2.66    1.43
  23   0  -2   -0.84    1.38
 -23   0  -2    1.54    1.32
 -23   0   2    0.02    1.30
  23   0   2    2.40    1.58
 -23  -1   2    0.63    1.39
  23   1   2   -0.01    1.33
  23  -1  -2    1.36    1.46
 -23  -1  -2   -0.36    1.23
  23  -1   2   -1.71    1.44
 -23   1   2    0.95    1.34
  23   1  -2   -0.32    1.40
  23  -2  -2   -0.07    1.54
  23   2   2   -0.88    1.33
 -23  -2   2    2.88    1.48
  23  -2   2   -0.73    1.52
  23   2  -2   -3.47    1.24
 -23  -2  -2    0.20    1.37
 -23   2   2    1.27    1.32
  23  -3  -2   -1.39    1.43
 -23  -3   2    0.24    1.38
  23   3   2   -1.12    1.45
  23  -3   2   -2.73    1.46
 -23  -3  -2    1.08    1.43
  23   3  -2    0.03    1.39
  23  -4  -2    1.28    1.56
  23   4   2   -0.18    1.58
 -23  -4   2    0.31    1.46
  23   4  -2    4.88    1.68
  23  -4   2   -0.63    1.49
 -23  -4  -2    1.35    1.51
   0   0   3    0.38    0.14
   0   0  -3    0.48    0.21
   0   0   3    0.02    0.09
   0   1   3   -0.19    0.11
   0  -1   3    0.14    0.25
   0  -1  -3    0.16    0.23
   0  -1  -3   -0.13    0.20
   0  -1   3    0.05    0.15
   0   1  -3   -0.24    0.20
   0   2  -3  263.12    8.74
   0  -2  -3  269.05    8.61
   0  -2   3  262.03    8.59
   0  -2  -3  257.93    8.71
   0  -2   3  266.67    8.78
   0  -2  -3  262.21    8.74
   0  -3   3   -0.15    0.44
   0  -3   3    0.26    0.29
   0  -3  -3    0.61    0.37
   0  -3  -3    0.15    0.40
   0   3  -3   -0.21    0.41
   0  -3  -3    0.03    0.33
   0  -4  -3   15.85    0.96
   0  -4   3   16.56    1.13
   0  -4  -3   16.38    1.08
   0  -4  -3   14.49    0.99
   0  -4   3   15.80    0.88
   0   4  -3   16.50    1.11
   0  -5   3   -0.85    0.37
   0   5  -3    0.40    0.61
   0  -5  -3    0.07    0.48
   0  -5  -3   -0.46    0.49
   0  -5  -3    0.20    0.53
   0  -5   3    0.07    0.57
   0  -6  -3    1.78    0.65
   0  -6   3    2.59    0.80
   0  -6  -3    1.66    0.63
   0  -6   3    3.08    0.59
   0   6  -3    0.06    0.67
   0  -6  -3    1.79    0.66
   0  -7   3    0.48    0.56
   0  -7  -3    0.29    0.64
   0  -7  -3   -0.88    0.65
   0  -7  -3   -0.16    0.35
   0   7  -3   -0.37    0.73
   0  -7   3   -0.24    0.73
   0  -8   3   19.85    1.80
   0  -8  -3   15.06    1.47
   0  -8  -3   19.29    1.61
   0  -8   3   19.20    1.46
   0   8  -3   19.53    1.74
   0  -9  -3    1.25    0.95
   0  -9  -3    0.17    0.82
   0  -9   3   -1.37    0.96
   0   9  -3   -0.10    0.99
   0  -9   3    0.18    0.74
   0  -9  -3   -0.32    0.67
   0 -10   3   50.22    2.65
   0  10  -3   47.72    2.88
   0 -10   3   50.55    2.89
   0 -10  -3   55.17    2.84
   0 -10  -3   55.86    2.90
   0 -11   3   -1.11    0.98
   0  11  -3   -0.05    1.08
   0 -11  -3   -0.43    1.02
   0 -11  -3   -0.91    0.98
   0 -11  -3    0.14    0.49
   0 -12  -3   -1.34    0.72
   0 -12  -3    1.11    1.15
   0 -12  -3    0.68    1.17
   0 -12   3    0.25    1.18
   0  12  -3    0.92    1.16
   0  13  -3    1.43    1.35
   0 -13   3    1.35    1.30
   0 -14   3    2.75    1.52
  -1   0   3    0.02    0.12
  -1   0  -3   -0.06    0.18
   1   0   3   -0.31    0.15
  -1   0  -3    0.14    0.15
   1   0  -3   -0.10    0.17
  -1   0   3    0.21    0.18
   1   1   3    3.67    0.30
  -1   1  -3    2.59    0.35
  -1  -1   3    2.88    0.34
  -1  -1   3    2.34    0.30
   1  -1  -3    2.86    0.36
   1   1  -3    4.12    0.37
   1  -1   3    2.96    0.22
  -1   1   3    3.93    0.41
   1  -1   3    3.84    0.43
  -1  -1  -3    3.52    0.35
  -1  -1  -3    2.46    0.30
   1   2   3  539.99   17.77
  -1   2  -3  561.13   17.91
   1  -2  -3  539.73   17.70
  -1  -2   3  548.78   17.76
   1  -2  -3  557.34   17.88
  -1  -2   3  552.46   17.88
  -1  -2  -3  556.52   17.81
   1   2  -3  535.56   17.80
   1  -2   3  539.29   17.91
  -1   2   3  544.92   17.90
  -1  -2  -3  556.55   17.87
   1  -2   3  541.14   17.64
  -1   3  -3    7.46    0.77
   1  -3  -3    6.80    0.69
   1  -3  -3    6.56    0.68
  -1  -3   3    7.48    0.56
  -1  -3   3    7.32    0.72
   1  -3  -3    7.06    0.56
  -1  -3  -3    5.98    0.63
   1  -3   3    6.27    0.50
   1   3  -3    6.60    0.66
   1  -3   3    7.40    0.74
  -1  -3  -3    6.18    0.62
  -1  -3  -3    6.74    0.60
  -1   4  -3    3.59    0.69
  -1  -4   3    3.41    0.50
   1  -4  -3    2.08    0.48
   1  -4  -3    2.87    0.57
   1  -4  -3    3.07    0.54
  -1  -4   3    2.66    0.61
   1  -4   3    3.61    0.43
   1  -4   3    3.10    0.67
  -1  -4  -3    2.67    0.53
  -1  -4  -3    3.36    0.55
   1   4  -3    4.34    0.64
  -1  -4  -3    3.80    0.61
  -1  -5   3    2.21    0.70
   1  -5  -3    4.27    0.73
  -1  -5   3    2.92    0.57
  -1   5  -3    2.41    0.76
   1  -5  -3    2.97    0.62
  -1  -5  -3    2.05    0.66
  -1  -5  -3    3.25    0.66
  -1  -5  -3    3.74    0.67
   1  -5   3    4.28    0.54
   1   5  -3    3.77    0.75
   1  -5   3    3.92    0.79
   1  -6  -3   23.79    1.55
  -1  -6   3   23.01    1.30
  -1  -6   3   22.86    1.61
   1  -6  -3   22.17    1.37
  -1   6  -3   21.47    1.47
  -1  -6  -3   19.90    1.46
  -1  -6  -3   23.30    1.51
   1  -6   3   21.24    1.22
   1  -6   3   23.15    1.64
  -1  -6  -3   23.27    1.43
   1   6  -3   23.12    1.46
  -1   7  -3   47.75    2.52
   1  -7  -3   49.48    2.51
   1  -7  -3   48.30    2.31
  -1  -7   3   48.47    2.57
   1  -7  -3   49.33    2.37
  -1  -7   3   46.66    2.24
  -1  -7  -3   48.90    2.38
   1  -7   3   47.88    2.56
   1  -7   3   49.84    2.16
   1   7  -3   44.77    2.37
  -1  -7  -3   49.72    2.42
  -1  -7  -3   50.92    2.38
   1  -8  -3    8.89    1.30
  -1  -8   3   10.67    1.36
  -1   8  -3    8.95    1.34
   1  -8  -3    8.15    1.16
  -1  -8   3    7.37    1.03
   1  -8  -3   10.20    1.25
  -1  -8  -3    8.14    1.18
   1  -8   3    5.21    1.15
   1   8  -3    8.65    1.28
  -1  -8  -3    7.29    1.16
  -1  -8  -3    8.46    1.14
   1  -8   3    8.25    1.02
  -1   9  -3   14.49    1.70
   1  -9  -3   14.97    1.54
   1  -9  -3   16.76    1.63
  -1  -9   3   17.86    1.52
  -1  -9   3   16.43    1.71
   1  -9  -3   13.52    1.66
  -1  -9  -3   13.94    1.49
   1  -9   3   15.70    1.75
   1   9  -3   17.85    1.73
   1  -9   3   16.35    1.43
  -1  -9  -3   13.83    1.56
  -1 -10   3   15.55    1.50
   1 -10  -3   10.88    1.60
   1 -10  -3   16.22    1.68
  -1 -10   3   15.12    1.78
  -1  10  -3   12.69    1.72
   1 -10  -3   16.34    1.71
   1 -10   3   12.72    1.71
   1  10  -3   16.83    1.77
  -1 -10  -3   13.46    1.62
  -1 -10  -3   13.48    1.51
   1 -11  -3    4.15    1.21
  -1 -11   3    2.92    1.21
  -1  11  -3    3.37    1.34
   1 -11  -3    4.65    1.35
   1  11  -3    4.99    1.30
  -1 -11  -3    6.85    1.27
   1 -11   3    4.51    1.27
  -1 -11  -3    2.94    1.24
  -1 -11  -3    5.43    1.27
   1 -12  -3    3.69    1.21
  -1 -12   3    2.56    1.34
   1 -12  -3    4.42    1.50
  -1  12  -3    3.42    1.36
   1 -12   3    3.38    1.26
   1  12  -3    1.31    1.20
  -1 -12  -3    1.65    1.18
  -1 -12  -3    0.76    1.24
  -1 -12  -3    3.27    1.30
  -1  13  -3    1.63    1.35
  -1 -13   3    3.88    1.51
   1 -13   3    2.94    1.43
  -1 -13  -3    1.25    1.25
  -1  14  -3    5.25    1.73
  -1 -14   3    4.14    1.64
   1 -14   3   -0.41    1.39
  -1  14   3    5.02    1.54
  -2   0  -3    0.00    0.19
  -2   0  -3    0.07    0.12
  -2   0   3   -0.15    0.25
   2   0   3    0.39    0.26
   2   0  -3   -0.27    0.18
   2   0  -3    0.04    0.22
  -2   1  -3  230.86    7.71
   2  -1  -3  237.44    7.71
   2   1   3  228.04    7.66
  -2  -1   3  230.00    7.68
  -2   1  -3  232.12    7.50
  -2  -1   3  233.79    7.67
   2  -1  -3  238.91    7.54
  -2  -1  -3  234.69    7.64
  -2  -1  -3  230.51    7.67
  -2   1   3  233.88    7.73
   2   1  -3  223.28    7.64
   2  -2  -3   39.42    1.55
   2   2   3   41.85    1.68
  -2   2  -3   44.33    1.81
  -2  -2   3   38.60    1.72
   2  -2  -3   40.88    1.71
  -2  -2  -3   41.02    1.70
   2  -2   3   38.34    1.90
  -2   2   3   43.17    1.84
  -2  -2  -3   43.95    1.62
   2   2  -3   41.77    1.64
   2  -3  -3   94.39    3.28
   2   3   3   91.58    3.37
   2  -3  -3   94.85    3.48
  -2  -3   3   95.31    3.35
  -2   3  -3   96.08    3.51
  -2  -3   3   91.21    3.45
   2   3  -3   92.79    3.33
  -2   3   3   95.19    3.48
   2  -3   3   92.16    3.52
  -2  -3  -3   93.41    3.42
   2  -3   3   93.81    3.16
  -2  -3  -3   97.09    3.32
  -2  -4   3   31.94    1.51
   2  -4  -3   34.65    1.70
  -2   4  -3   32.79    1.71
   2  -4  -3   34.02    1.50
  -2  -4   3   32.83    1.70
  -2  -4  -3   33.81    1.66
  -2  -4  -3   35.06    1.52
  -2   4   3   34.73    1.68
   2  -4   3   33.91    1.35
   2   4  -3   32.45    1.50
   2  -4   3   31.34    1.67
   2  -5  -3  121.14    4.49
  -2  -5   3  117.85    4.50
  -2  -5   3  116.55    4.26
  -2   5  -3  112.81    4.51
   2  -5  -3  124.04    4.31
   2   5  -3  116.03    4.32
  -2  -5  -3  124.03    4.32
  -2  -5  -3  118.76    4.42
   2  -5   3  116.41    4.13
   2  -5   3  115.64    4.48
  -2   6  -3    1.42    0.79
  -2  -6   3    1.64    0.57
   2  -6  -3    1.64    0.63
  -2  -6   3    2.91    0.82
   2  -6  -3    1.91    0.71
  -2  -6  -3    1.76    0.66
   2   6  -3    1.48    0.70
  -2  -6  -3    2.01    0.65
   2  -6   3    1.50    0.71
   2  -6   3    3.22    0.56
   2  -7  -3    5.55    0.90
  -2  -7   3    6.29    0.89
  -2  -7   3    4.72    1.03
   2  -7  -3    5.85    1.08
  -2   7  -3    6.28    1.09
  -2  -7  -3    6.07    0.93
   2  -7   3    5.45    1.09
   2   7  -3    6.79    1.03
   2  -7   3    6.78    0.81
  -2  -7  -3    5.89    1.00
  -2  -8   3   41.35    2.42
   2  -8  -3   44.38    2.29
  -2  -8   3   45.59    2.28
  -2   8  -3   38.90    2.48
   2  -8  -3   38.80    2.48
   2   8  -3   40.29    2.31
   2  -8   3   46.71    2.50
  -2  -8  -3   42.35    2.38
   2  -8   3   39.48    2.06
  -2  -8  -3   42.88    2.37
   2  -9  -3    4.39    1.09
   2  -9  -3    4.08    1.24
  -2  -9   3    5.56    1.32
  -2  -9   3    6.18    1.05
  -2   9  -3    6.20    1.35
   2  -9   3    4.72    1.21
   2  -9   3    6.41    1.05
  -2   9   3    7.21    1.27
  -2  -9  -3    6.20    1.16
  -2  -9  -3    5.03    1.13
   2   9  -3    6.68    1.24
  -2  10  -3    5.63    1.25
  -2 -10   3    4.40    1.29
  -2 -10   3    4.97    1.08
   2 -10  -3    5.42    1.36
   2 -10  -3    3.82    1.08
   2 -10   3    7.14    1.38
  -2  10   3    5.04    1.20
  -2 -10  -3    4.89    1.16
  -2 -10  -3    6.58    1.30
   2  10  -3    4.94    1.25
   2 -11  -3   13.63    1.59
  -2  11  -3   11.98    1.84
   2 -11  -3   11.23    1.70
  -2 -11   3   10.22    1.67
   2 -11   3    8.97    1.60
  -2  11   3   11.06    1.61
  -2 -11  -3   11.39    1.59
   2  11  -3   12.93    1.67
   2 -12  -3   -0.20    1.21
   2 -12  -3    1.12    1.09
  -2  12  -3    0.68    1.27
  -2 -12   3    0.05    1.19
  -2 -12  -3   -1.30    0.93
   2 -12   3    0.20    1.18
  -2  13  -3    5.22    1.64
  -2 -13   3    6.04    1.63
   2  13   3    2.78    1.30
   2 -13   3    3.42    1.45
  -2  14  -3    3.92    1.76
  -2 -14   3    2.87    1.57
   2 -14   3    5.94    1.69
  -2  14   3    8.87    1.83
  -3   0  -3   -0.21    0.31
   3   0  -3   -0.65    0.33
  -3   0   3    0.00    0.38
  -3   0  -3    0.16    0.36
   3   0   3   -0.35    0.36
   3   0  -3    0.19    0.31
  -3   1  -3   44.54    1.58
  -3   1  -3   48.19    1.84
   3  -1  -3   45.64    1.77
   3   1   3   44.24    1.78
   3  -1  -3   46.27    1.65
  -3  -1   3   42.14    1.80
  -3  -1  -3   45.95    1.79
   3   1  -3   38.04    1.77
  -3  -1  -3   41.44    1.73
   3  -1   3   46.12    1.88
   3   1  -3   44.39    1.65
  -3   1   3   47.28    1.89
  -3  -2   3  291.07    9.64
   3   2   3  287.12    9.62
  -3  -2   3  289.51    9.66
   3  -2  -3  296.76    9.69
  -3   2  -3  285.33    9.38
  -3   2  -3  295.95    9.74
   3  -2  -3  280.96    9.52
  -3  -2  -3  283.48    9.48
  -3   2   3  290.51    9.68
  -3  -2  -3  291.24    9.66
   3  -2   3  297.34    9.77
   3   2  -3  292.81    9.50
   3  -3  -3  185.03    6.43
  -3   3  -3  186.31    6.48
  -3  -3   3  185.37    6.33
  -3   3  -3  186.01    6.09
   3   3   3  178.77    6.33
  -3  -3   3  183.23    6.41
   3  -3  -3  192.29    6.27
   3  -3   3  186.02    6.51
  -3  -3  -3  189.68    6.21
  -3   3   3  180.66    6.41
  -3  -3  -3  189.05    6.41
   3   3  -3  185.29    6.22
  -3  -4   3  126.42    4.50
  -3   4  -3  118.78    4.53
   3  -4  -3  127.05    4.53
   3  -4  -3  120.77    4.29
   3   4   3  125.04    4.43
  -3   4  -3  117.58    4.14
  -3  -4  -3  121.48    4.25
  -3   4   3  125.20    4.48
   3  -4   3  122.06    4.54
  -3  -4  -3  115.61    4.41
   3   4  -3  119.55    4.27
   3   5   3    2.21    0.66
   3  -5  -3    4.20    0.67
  -3  -5   3    3.18    0.60
   3  -5  -3    2.91    0.78
  -3   5  -3    3.73    0.53
  -3  -5   3    2.98    0.81
   3  -5   3    2.77    0.76
  -3  -5  -3    3.73    0.61
  -3   5   3    3.12    0.70
   3   5  -3    4.06    0.66
  -3  -5  -3    3.09    0.72
   3  -6  -3   26.43    1.54
   3  -6  -3   28.58    1.82
  -3  -6   3   27.61    1.57
  -3  -6   3   28.16    1.72
  -3   6  -3   28.87    1.46
  -3  -6  -3   28.29    1.72
  -3   6   3   28.53    1.73
   3   6  -3   25.68    1.52
  -3  -6  -3   28.63    1.54
   3  -6   3   30.76    1.86
   3  -7  -3    1.30    0.89
  -3   7  -3   -0.33    0.89
  -3  -7   3    1.50    0.85
   3  -7  -3    0.12    0.71
  -3  -7   3    0.64    0.66
  -3   7  -3    0.09    0.54
   3   7  -3   -0.29    0.68
   3  -7   3    0.24    0.86
  -3  -7  -3    1.36    0.80
  -3  -7  -3    0.28    0.66
  -3  -7  -3    1.71    0.72
  -3   7   3   -0.56    0.66
  -3  -8   3    0.86    0.96
   3  -8  -3   -0.18    0.76
  -3   8  -3   -0.51    1.01
   3  -8  -3   -0.63    0.86
  -3   8  -3    0.14    0.61
  -3  -8   3    1.53    0.76
  -3  -8  -3    0.84    0.85
   3   8  -3    1.11    0.85
  -3  -8  -3   -0.45    0.80
  -3   8   3    0.11    0.86
  -3  -8  -3    0.46    0.77
   3  -8   3    0.43    0.91
   3  -9  -3   52.46    2.94
  -3  -9   3   49.04    2.79
   3  -9  -3   54.40    2.71
  -3  -9   3   46.90    2.55
  -3   9  -3   52.06    2.99
  -3  -9  -3   46.99    2.70
  -3  -9  -3   51.53    2.66
  -3  -9  -3   46.84    2.70
   3   9  -3   44.30    2.55
   3  -9   3   49.13    2.78
  -3   9   3   52.65    2.86
  -3 -10   3    4.63    1.05
   3 -10  -3    6.90    1.43
  -3 -10   3    6.51    1.34
   3 -10  -3    7.66    1.26
  -3  10  -3    7.78    1.53
  -3  10   3    6.34    1.31
   3  10  -3    6.66    1.28
  -3 -10  -3    6.45    1.27
   3 -10   3    8.66    1.51
  -3 -10  -3    7.63    1.30
   3 -11  -3    0.66    1.22
  -3 -11   3   -0.34    0.86
  -3  11  -3    0.55    1.23
   3 -11  -3    1.64    1.04
  -3 -11   3    2.27    1.25
  -3 -11  -3    1.13    1.01
   3 -11   3    0.98    1.17
  -3  11   3    0.98    1.08
   3  11  -3    1.92    1.09
  -3  12  -3    0.51    1.26
   3  12   3    0.88    1.07
  -3 -12   3    0.12    1.10
   3 -12  -3   -1.09    1.19
  -3 -12  -3   -0.28    0.81
   3 -12   3    1.15    1.21
   3  13   3    6.68    1.48
   3 -13  -3    2.58    1.55
  -3 -13   3    1.81    1.46
  -3  13  -3    3.09    1.60
  -3 -13  -3    2.74    1.16
   3 -13   3    3.27    1.44
  -3  14  -3    3.24    1.62
  -3 -14   3   -0.01    1.27
  -3  14   3    0.59    1.39
   3 -14   3    1.28    1.45
   4   0  -3    0.02    0.35
   4   0  -3    0.23    0.39
   4   0   3    1.05    0.52
  -4   0   3   -0.48    0.45
  -4   0  -3    0.25    0.39
  -4   0  -3    0.11    0.41
   4  -1  -3   44.36    1.77
  -4  -1   3   44.34    1.89
   4  -1  -3   47.34    1.87
  -4   1  -3   44.38    1.67
   4   1   3   45.15    1.95
  -4   1   3   45.80    1.93
   4  -1   3   44.83    1.93
   4   1  -3   45.97    1.67
  -4  -1  -3   45.78    1.82
  -4  -1  -3   46.61    1.74
   4   1  -3   45.41    1.87
  -4  -2   3   55.77    2.25
  -4   2  -3   57.02    2.35
   4   2   3   56.62    2.27
   4  -2  -3   58.72    2.30
   4  -2  -3   59.21    2.16
  -4   2  -3   57.39    2.01
   4   2  -3   55.41    2.07
   4   2  -3   59.45    2.30
   4  -2   3   57.93    2.36
  -4   2   3   59.18    2.30
  -4  -2  -3   53.62    2.23
  -4  -2  -3   57.01    2.03
  -4  -3   3   34.51    1.63
  -4   3  -3   37.25    1.72
  -4   3  -3   33.76    1.31
   4   3   3   34.87    1.60
   4  -3  -3   33.75    1.52
   4  -3  -3   35.67    1.67
  -4  -3   3   33.89    1.65
  -4  -3  -3   33.70    1.37
   4  -3   3   35.48    1.84
  -4  -3  -3   36.95    1.69
   4   3  -3   34.99    1.39
  -4   3   3   35.28    1.65
   4   4   3   31.69    1.68
   4  -4  -3   32.06    1.71
  -4  -4   3   35.52    1.68
   4  -4  -3   33.60    1.56
  -4  -4   3   34.94    1.74
  -4   4  -3   33.23    1.33
   4  -4   3   30.53    1.76
  -4  -4  -3   32.82    1.66
  -4  -4  -3   33.40    1.43
  -4   4   3   30.01    1.67
   4   4  -3   33.59    1.44
   4  -5  -3   21.31    1.51
  -4   5  -3   20.03    1.07
   4  -5  -3   20.80    1.26
  -4  -5   3   22.17    1.46
   4   5   3   22.66    1.37
  -4  -5   3   18.32    1.29
   4  -5   3   18.89    1.51
  -4  -5  -3   19.90    1.43
  -4  -5  -3   19.18    1.12
  -4   5   3   23.62    1.45
   4   5  -3   19.87    1.20
   4  -6  -3    4.48    0.92
   4  -6  -3    3.62    0.76
   4   6   3    4.30    0.85
  -4   6  -3    5.59    0.66
  -4  -6   3    4.89    0.93
  -4   6   3    4.16    0.85
  -4  -6  -3    4.39    0.73
   4   6  -3    5.10    0.77
   4  -6   3    5.05    0.93
  -4  -6  -3    4.81    0.89
   4  -7  -3    7.07    1.24
   4   7   3    7.68    1.08
   4  -7  -3    6.72    1.02
  -4  -7   3    6.45    1.14
  -4   7  -3    7.27    0.87
   4  -7   3    6.64    1.18
   4   7  -3    6.96    0.97
  -4  -7  -3    6.41    0.90
  -4   7   3    9.29    1.18
  -4  -7  -3    7.68    1.12
  -4   8  -3   45.02    2.20
   4  -8  -3   49.01    2.78
  -4  -8   3   48.52    2.45
  -4  -8   3   42.39    2.58
   4   8   3   43.41    2.53
   4  -8  -3   51.64    2.48
  -4   8  -3   43.53    2.65
   4  -8   3   44.13    2.70
   4   8  -3   46.56    2.31
  -4  -8  -3   47.47    2.35
  -4   8   3   52.80    2.68
  -4  -8  -3   42.03    2.44
   4   9   3   -0.17    0.90
   4  -9  -3   -0.72    0.87
  -4  -9   3    0.59    1.04
  -4   9  -3   -0.15    1.14
  -4  -9   3    0.86    0.85
   4  -9  -3   -2.30    0.92
  -4  -9  -3   -1.05    0.80
   4   9  -3   -0.74    0.78
   4  -9   3    0.13    0.93
  -4   9   3    1.46    1.00
  -4  -9  -3    0.58    0.94
  -4 -10   3    1.03    0.89
   4 -10  -3    2.85    1.06
   4  10   3    3.34    1.15
  -4  10  -3    0.78    1.25
   4 -10  -3    1.68    1.22
  -4 -10   3    1.39    1.18
   4  10  -3    1.02    0.92
  -4 -10  -3    0.69    0.98
   4 -10   3   -1.12    1.00
  -4  10   3    2.33    1.01
   4 -11  -3    0.29    1.03
   4 -11  -3    0.72    1.21
  -4  11  -3   -0.24    1.18
  -4 -11   3    0.01    1.16
   4  11   3    0.08    0.97
  -4 -11   3    1.01    0.94
  -4 -11  -3    1.04    0.94
   4 -11   3   -1.63    0.97
  -4 -12   3    1.44    1.27
   4 -12  -3    3.37    1.49
   4  12   3    2.65    1.23
  -4  12  -3    0.41    1.36
   4 -12   3    0.45    1.22
  -4 -12  -3    1.87    1.21
   4 -13  -3   -1.51    1.33
  -4  13  -3    0.21    1.38
  -4 -13   3    0.59    1.29
   4  13   3    0.99    1.20
   4 -13   3   -0.31    1.22
  -4 -13  -3    1.44    1.17
   4  14   3    5.53    1.57
  -4  14  -3    4.15    1.80
  -4  14   3    3.10    1.60
   4 -14   3    3.57    1.56
  -5   0  -3    0.14    0.35
   5   0  -3   -0.11    0.33
   5   0  -3   -0.11    0.28
  -5   0  -3    0.10    0.37
  -5   0   3   -0.53    0.41
   5   0   3    0.33    0.46
   5  -1  -3  122.54    4.26
  -5   1  -3  121.05    4.18
   5  -1  -3  124.11    4.29
  -5  -1   3  119.26    4.37
   5   1   3  120.14    4.37
  -5  -1  -3  122.17    4.32
   5   1  -3  125.14    4.32
  -5   1   3  121.99    4.36
  -5  -1  -3  125.59    4.15
   5   1  -3  121.26    4.12
   5  -1   3  123.29    4.39
   5  -2  -3   53.61    2.25
  -5   2  -3   56.85    2.02
   5  -2  -3   57.12    2.15
  -5   2  -3   53.56    2.30
   5   2   3   53.71    2.27
  -5  -2   3   54.02    2.27
   5   2  -3   53.85    2.24
   5   2  -3   54.40    1.94
  -5  -2  -3   54.35    1.96
  -5  -2  -3   55.47    2.23
   5  -2   3   55.04    2.37
  -5   2   3   55.82    2.27
   5  -3  -3  172.62    6.06
  -5   3  -3  172.97    6.11
  -5  -3   3  174.20    6.00
   5  -3  -3  169.58    5.90
  -5   3  -3  166.48    5.69
   5   3   3  170.00    5.99
   5  -3   3  175.15    6.16
  -5   3   3  170.94    5.98
  -5  -3  -3  173.96    5.67
   5   3  -3  170.96    6.04
  -5  -3  -3  171.14    6.00
   5   3  -3  163.07    5.68
  -5  -4   3    3.10    0.74
  -5   4  -3    4.10    0.48
   5  -4  -3    3.39    0.75
   5  -4  -3    5.67    0.75
  -5  -4   3    4.39    0.73
   5   4   3    3.76    0.69
   5  -4   3    3.18    0.81
  -5   4   3    4.96    0.73
  -5  -4  -3    4.66    0.50
  -5  -4  -3    3.57    0.70
   5   4  -3    5.00    0.53
  -5  -5   3   21.11    1.44
  -5  -5   3   23.82    1.61
   5   5   3   22.65    1.44
  -5   5  -3   21.54    1.09
   5  -5  -3   22.55    1.38
   5  -5  -3   22.55    1.52
  -5   5   3   21.50    1.44
  -5  -5  -3   23.45    1.47
  -5  -5  -3   21.92    1.15
   5  -5   3   24.32    1.61
   5   5  -3   22.77    1.20
  -5  -6   3    0.20    0.81
   5   6   3    0.08    0.67
  -5   6  -3    0.90    0.46
   5  -6  -3   -0.27    0.81
   5  -6  -3    0.46    0.60
  -5  -6   3    0.54    0.64
  -5   6   3    0.67    0.66
  -5  -6  -3    0.59    0.70
   5  -6   3   -0.05    0.73
   5   6  -3    0.33    0.56
  -5  -6  -3    0.23    0.50
   5   7   3   31.16    1.97
   5  -7  -3   31.13    2.16
  -5  -7   3   31.52    2.17
  -5  -7   3   33.19    1.96
   5  -7  -3   33.86    1.90
  -5   7  -3   30.50    1.61
   5  -7   3   32.53    2.19
  -5   7   3   31.91    2.07
  -5  -7  -3   33.55    1.75
   5   7  -3   32.46    1.78
  -5  -7  -3   32.65    1.99
  -5  -8   3    4.79    0.88
  -5  -8   3    4.09    1.19
  -5   8  -3    6.70    1.43
   5   8   3    4.97    1.13
   5  -8  -3    9.54    1.19
   5  -8  -3    6.29    1.36
   5  -8   3    6.25    1.24
   5   8  -3    7.21    1.03
  -5  -8  -3    5.32    0.97
  -5  -8  -3    6.83    1.23
  -5   8   3    6.99    1.18
   5  -9  -3    2.07    0.96
  -5   9  -3    4.09    1.30
  -5  -9   3    0.80    0.45
   5   9   3    5.04    1.21
  -5  -9   3    3.31    1.17
   5  -9  -3    3.49    1.27
   5   9  -3    6.64    1.10
  -5   9   3    2.58    1.06
   5  -9   3    3.09    1.21
  -5  -9  -3    5.45    1.18
  -5 -10   3   -0.45    0.82
  -5 -10   3    1.12    1.06
   5 -10  -3   -1.91    0.90
  -5  10  -3    1.88    1.20
   5 -10  -3   -0.11    0.92
   5  10   3    0.03    0.97
  -5  10   3    0.01    0.95
   5 -10   3   -0.61    1.03
  -5 -10  -3    0.24    0.85
  -5  11  -3    2.42    1.43
   5 -11  -3   -0.84    0.96
   5 -11  -3   -0.91    1.18
  -5 -11   3   -0.95    1.04
  -5 -11   3   -0.87    0.84
   5  11   3    1.40    1.10
   5 -11   3   -1.88    1.02
  -5 -11  -3    1.02    1.07
  -5  12  -3    0.97    1.41
   5 -12  -3   -1.09    1.25
  -5 -12   3    0.02    1.08
   5  12   3    1.81    1.18
  -5 -12   3   -1.52    1.02
  -5 -12  -3    1.45    1.15
   5 -12   3   -0.95    1.11
   5 -13  -3    2.68    1.61
   5  13   3    2.02    1.27
  -5  13  -3    2.47    1.58
   5 -13   3    0.75    1.32
  -5 -13  -3    1.68    1.29
  -5  14  -3   -0.60    1.49
   5  14   3   -0.39    1.23
   5  14  -3    2.53    1.44
  -5  14   3    2.46    1.61
   5 -14   3    1.63    1.47
   6   0  -3   -0.03    0.11
  -6   0  -3    0.52    0.39
  -6   0  -3   -0.37    0.36
   6   0   3   -0.09    0.43
   6   0  -3   -0.17    0.34
  -6   0   3    0.29    0.48
   6  -1  -3   37.56    1.61
   6   1   3   33.53    1.68
  -6  -1   3   37.80    1.75
   6  -1  -3   36.02    1.58
  -6   1  -3   37.18    1.54
  -6   1  -3   35.64    1.67
  -6   1   3   34.48    1.66
  -6  -1  -3   34.71    1.60
   6  -1   3   35.59    1.76
  -6  -1  -3   34.92    1.43
   6   1  -3   35.35    1.39
   6   1  -3   34.45    1.61
   6  -2  -3  186.15    6.13
  -6   2  -3  176.45    5.99
   6   2   3  178.22    6.25
  -6  -2   3  171.38    6.22
  -6   2  -3  175.90    6.27
   6  -2  -3  178.29    6.21
   6  -2   3  183.74    6.32
   6   2  -3  176.97    6.22
   6   2  -3  171.18    5.86
  -6   2   3  178.63    6.22
  -6  -2  -3  180.57    5.90
  -6  -2  -3  180.99    6.22
   6  -3  -3    9.81    0.88
  -6   3  -3    9.76    0.68
  -6   3  -3    7.50    0.94
   6   3   3    8.75    0.89
   6  -3  -3    8.92    0.92
  -6  -3   3    9.71    0.95
   6  -3   3    7.18    0.96
  -6  -3  -3    8.74    0.56
  -6   3   3    9.72    0.91
   6   3  -3    7.76    0.58
  -6  -3  -3    9.68    0.95
   6   3  -3    8.32    0.91
  -6   4  -3   38.52    1.62
   6  -4  -3   41.87    1.98
   6   4   3   42.26    2.03
   6  -4  -3   39.04    2.05
  -6  -4   3   38.89    1.99
  -6   4   3   40.58    1.93
   6   4  -3   39.56    1.56
  -6  -4  -3   38.61    1.52
   6   4  -3   38.76    2.01
  -6  -4  -3   38.03    1.99
   6  -4   3   39.57    2.21
   6   5   3   18.61    1.41
  -6  -5   3   18.66    1.41
  -6   5  -3   16.94    0.98
   6  -5  -3   17.68    1.34
   6  -5  -3   15.08    1.37
  -6  -5  -3   17.84    1.36
  -6   5   3   17.89    1.36
   6  -5   3   17.60    1.54
   6   5  -3   17.33    0.99
  -6  -5  -3   16.85    0.98
   6   5  -3   18.00    1.50
   6  -6  -3   27.41    1.95
  -6  -6   3   24.74    1.64
   6  -6  -3   25.97    1.66
  -6   6  -3   26.05    1.34
   6   6   3   27.16    1.81
   6   6  -3   25.60    1.37
   6  -6   3   26.95    1.97
  -6   6   3   26.00    1.64
  -6  -6  -3   25.99    1.71
  -6  -6  -3   26.35    1.34
  -6  -7   3    3.05    1.05
   6  -7  -3    3.30    0.90
   6   7   3    5.22    1.06
   6  -7  -3    2.48    1.09
  -6  -7   3    4.01    0.95
  -6   7  -3    2.99    0.63
  -6   7   3    2.65    0.93
  -6  -7  -3    2.33    0.89
   6   7  -3    3.10    0.74
   6  -7   3    2.37    1.03
  -6  -7  -3    3.41    0.71
  -6  -8   3    7.30    1.14
  -6   8  -3    8.30    1.57
   6  -8  -3   11.59    1.54
   6   8   3    7.97    1.27
   6  -8  -3    8.50    1.20
  -6  -8   3    7.45    1.45
  -6  -8  -3    8.04    1.31
  -6   8   3    8.48    1.25
   6  -8   3    5.30    1.32
   6   9   3   41.99    2.65
  -6   9  -3   45.17    2.99
   6  -9  -3   48.62    2.92
  -6  -9   3   47.78    2.77
  -6  -9   3   45.57    2.59
   6  -9  -3   49.47    2.67
  -6   9   3   47.59    2.67
   6  -9   3   44.76    2.81
  -6  -9  -3   49.38    2.80
   6 -10  -3   10.73    1.75
  -6 -10   3    4.30    0.95
   6 -10  -3   10.18    1.38
   6  10   3    8.41    1.48
  -6  10  -3    7.32    1.67
  -6 -10  -3   12.08    1.55
   6 -10   3    9.44    1.60
   6 -11  -3   -0.78    1.05
  -6  11  -3    0.80    1.25
   6  11   3    2.00    1.13
  -6 -11   3   -0.23    0.77
  -6 -11  -3   -0.01    1.02
   6 -11   3    1.83    1.19
   6  12   3    1.50    1.15
  -6 -12   3    3.72    1.29
  -6  12  -3    3.90    1.65
   6 -12  -3    1.98    1.48
   6  12  -3    3.88    1.37
  -6 -12  -3    4.00    1.34
   6 -12   3    2.84    1.39
  -6  13  -3    2.88    1.67
   6  13   3    0.61    1.20
   6 -13  -3    1.90    1.62
   6 -13   3    0.08    1.29
   6  13  -3    3.19    1.34
  -6 -13  -3    0.93    1.25
  -6  14  -3    0.53    1.65
   6  14   3    0.00    1.20
  -6 -14  -3   -0.44    1.33
   6 -14   3   -1.45    1.30
  -6  14   3    1.16    1.64
   6  14  -3    1.38    1.29
  -7   0  -3    0.09    0.43
  -7   0  -3    0.68    0.43
   7   0  -3    0.26    0.37
   7   0  -3   -0.34    0.37
  -7   0   3   -0.15    0.51
   7   0   3    0.88    0.53
   7  -1  -3   14.76    1.00
  -7   1  -3   14.61    0.96
   7   1   3   15.94    1.21
   7  -1  -3   15.41    1.08
  -7  -1   3   14.62    1.12
  -7   1  -3   14.73    1.11
  -7   1   3   13.04    1.09
   7   1  -3   14.77    1.07
  -7  -1  -3   14.23    1.10
  -7  -1  -3   15.16    0.87
   7   1  -3   16.66    0.86
   7  -1   3   15.46    1.17
  -7  -2   3   37.90    1.86
  -7   2  -3   40.56    1.65
  -7   2  -3   39.89    1.90
   7  -2  -3   40.09    1.85
   7   2   3   36.95    1.88
   7  -2  -3   38.90    1.78
  -7   2   3   40.48    1.90
   7  -2   3   37.45    1.96
   7   2  -3   40.47    1.92
  -7  -2  -3   39.65    1.84
  -7  -2  -3   32.52    1.48
   7   2  -3   38.79    1.43
   7  -3  -3   40.95    1.95
   7  -3  -3   40.55    2.06
  -7  -3   3   45.12    2.11
   7   3   3   39.88    2.07
  -7   3  -3   41.61    2.12
  -7   3  -3   42.96    1.77
   7  -3   3   45.40    2.19
  -7  -3  -3   39.47    1.98
  -7  -3  -3   40.65    1.48
  -7   3   3   41.88    1.99
   7   3  -3   44.21    2.11
   7   3  -3   39.65    1.47
  -7   4  -3   55.33    2.19
   7  -4  -3   56.25    2.49
   7  -4  -3   59.63    2.66
  -7  -4   3   52.68    2.49
   7   4   3   58.76    2.61
  -7  -4  -3   55.58    1.97
   7   4  -3   54.08    1.99
  -7   4   3   57.02    2.48
   7  -4   3   54.07    2.68
  -7  -4  -3   59.38    2.62
   7   4  -3   58.62    2.58
  -7   5  -3   -0.17    0.44
  -7  -5   3   -0.53    0.59
   7   5   3   -0.84    0.54
   7  -5  -3    0.42    0.66
   7  -5  -3   -0.26    0.75
  -7   5   3    0.23    0.57
   7   5  -3    0.07    0.62
  -7  -5  -3    0.43    0.35
   7  -5   3    0.86    0.84
  -7  -5  -3    0.58    0.64
   7   5  -3   -0.34    0.38
   7  -6  -3    2.62    0.94
  -7  -6   3    3.49    0.92
   7   6   3    4.49    0.98
  -7   6  -3    3.99    0.65
   7  -6  -3    3.84    0.87
  -7   6   3    5.17    0.89
  -7  -6  -3    4.80    0.61
   7   6  -3    3.78    0.96
  -7  -6  -3    4.83    0.97
   7   6  -3    4.93    0.63
   7  -6   3    4.19    1.10
   7  -7  -3   73.69    3.49
  -7  -7   3   69.28    3.30
   7   7   3   67.10    3.26
   7  -7  -3   72.13    3.23
  -7  -7  -3   71.47    3.39
  -7   7   3   71.20    3.22
   7  -7   3   73.63    3.57
   7   7  -3   72.91    3.47
   7  -8  -3    8.23    1.49
  -7   8  -3   11.30    1.70
   7  -8  -3    8.10    1.20
   7   8   3    6.21    1.31
  -7  -8   3    9.37    1.31
   7   8  -3    9.09    1.47
  -7   8   3    8.47    1.24
   7  -8   3    8.33    1.40
  -7  -8  -3    8.03    1.34
  -7  -9   3   16.15    1.71
  -7   9  -3   15.30    1.92
   7  -9  -3   16.87    1.96
   7  -9  -3   16.32    1.63
   7   9   3   13.73    1.63
   7  -9   3   16.62    1.87
   7   9  -3   16.81    1.87
  -7   9   3   15.84    1.56
  -7  -9  -3   14.72    1.70
  -7  10  -3   10.72    1.88
   7 -10  -3    9.55    1.75
  -7 -10   3   12.23    1.59
   7  10   3   11.72    1.62
   7 -10  -3   10.58    1.45
  -7 -10  -3   10.93    1.65
   7 -10   3    8.49    1.59
   7  10  -3   11.32    1.65
  -7  11  -3   -0.31    1.20
   7 -11  -3   -0.41    1.25
   7  11   3   -0.17    1.01
  -7 -11   3    0.80    1.01
  -7 -11  -3   -0.29    1.06
   7 -11   3   -0.66    1.06
   7  11  -3    2.15    1.20
   7 -12  -3    0.02    1.39
   7  12   3    3.80    1.32
  -7  12  -3    2.32    1.66
   7 -12   3    4.97    1.56
  -7 -12  -3    5.16    1.47
   7  12  -3    4.15    1.45
  -7  13  -3    3.15    1.80
   7  13   3    2.93    1.43
   7 -13  -3    1.32    1.68
   7  13  -3    3.05    1.40
  -7 -13  -3    3.33    1.47
   7 -13   3    1.14    1.38
   8   0   3   -0.11    0.60
  -8   0  -3    0.53    0.52
  -8   0  -3    0.38    0.48
   8   0  -3   -0.06    0.54
   8   0  -3    0.10    0.42
  -8   0   3    0.09    0.55
  -8  -1   3  210.61    7.27
   8  -1  -3  205.71    7.11
   8   1   3  200.40    7.26
  -8   1  -3  213.96    7.20
   8  -1  -3  200.68    7.15
  -8   1  -3  212.40    7.09
  -8  -1  -3  207.74    7.19
   8  -1   3  205.19    7.28
   8   1  -3  206.46    7.21
   8   1  -3  207.36    6.90
  -8  -1  -3  202.84    6.90
  -8   1   3  200.40    7.21
   8  -2  -3   23.00    1.39
  -8   2  -3   22.76    1.25
   8   2   3   22.20    1.55
  -8  -2   3   23.00    1.44
   8  -2  -3   23.66    1.42
  -8   2   3   22.82    1.50
  -8  -2  -3   20.41    1.46
   8   2  -3   22.91    1.44
   8  -2   3   25.15    1.55
  -8  -2  -3   20.82    1.07
   8   2  -3   21.93    0.97
  -8   3  -3   85.50    3.60
   8   3   3   89.48    3.59
  -8   3  -3   86.15    3.26
   8  -3  -3   88.52    3.48
  -8  -3   3   88.48    3.58
   8  -3  -3   86.06    3.56
  -8  -3  -3   91.28    3.61
  -8   3   3   89.79    3.51
   8   3  -3   87.08    3.58
   8  -3   3   91.56    3.72
   8  -4  -3   25.38    1.69
   8   4   3   24.58    1.62
  -8   4  -3   25.12    1.36
   8  -4  -3   26.28    1.66
  -8  -4   3   25.83    1.72
   8   4  -3   27.02    1.76
  -8   4   3   24.72    1.60
  -8  -4  -3   29.46    1.77
   8  -4   3   27.79    1.94
   8   5   3    4.57    0.98
  -8   5  -3    3.63    0.65
   8  -5  -3    5.07    0.96
   8  -5  -3    3.67    1.01
  -8  -5   3    3.81    0.87
   8  -5   3    4.78    1.05
   8   5  -3    2.92    0.87
  -8  -5  -3    3.15    0.86
  -8   5   3    3.79    0.87
   8  -6  -3    0.20    0.81
   8   6   3    1.37    0.83
  -8   6  -3    0.23    0.58
  -8  -6   3    0.84    0.84
   8  -6  -3    1.83    1.03
   8   6  -3    1.68    0.91
  -8  -6  -3    1.48    0.87
   8  -6   3    2.33    0.98
  -8   6   3    1.67    0.82
  -8  -7   3    2.79    1.01
   8   7   3    3.24    1.08
   8  -7  -3    2.95    1.12
  -8   7  -3    2.87    1.18
   8  -7  -3    3.36    1.02
  -8  -7  -3    5.13    1.16
  -8   7   3    2.41    0.94
   8   7  -3    3.62    1.15
   8  -7   3    0.93    1.05
   8  -8  -3   19.67    1.77
   8   8   3   22.25    1.95
  -8   8  -3   21.05    2.09
  -8  -8   3   21.41    1.89
   8  -8  -3   19.47    2.01
   8  -8   3   18.43    1.93
  -8  -8  -3   19.81    1.95
  -8   8   3   21.73    1.77
   8   8  -3   23.13    2.11
  -8  -9   3   19.64    1.91
   8  -9  -3   20.13    1.82
   8  -9  -3   20.99    2.15
  -8   9  -3   20.14    2.20
   8   9   3   18.90    1.92
  -8   9   3   20.77    1.77
  -8  -9  -3   18.46    1.97
   8   9  -3   22.06    2.09
   8  -9   3   20.90    2.04
   8  10   3    3.10    1.14
  -8  10  -3    3.53    1.39
  -8 -10   3    3.78    1.16
   8 -10  -3    3.55    1.43
  -8 -10  -3    2.50    1.19
   8  10  -3    4.48    1.33
   8 -10   3    3.97    1.31
  -8  11  -3    2.53    1.48
   8 -11  -3    0.85    1.38
  -8 -11   3    0.49    1.04
   8  11   3    1.51    1.09
   8 -11   3    3.34    1.31
  -8 -11  -3    1.36    1.17
   8  11  -3    0.60    1.18
  -8 -12   3    0.27    1.12
   8 -12  -3   -0.11    1.39
   8  12   3    0.13    1.16
  -8  12  -3    1.81    1.57
   8  12  -3    0.70    1.19
   8 -12   3   -0.32    1.21
  -8 -12  -3   -1.59    1.11
   8  13   3    5.24    1.51
  -8  13  -3    3.90    1.92
   8 -13  -3    6.75    2.01
  -8 -13  -3    7.84    1.76
   8  13  -3    6.84    1.68
   8 -13   3    4.41    1.60
   9   0  -3   -0.23    0.46
  -9   0   3    0.85    0.63
  -9   0  -3    0.09    0.52
   9   0   3   -1.08    0.56
  -9   0  -3   -0.24    0.52
   9   0  -3    0.25    0.54
  -9  -1   3    0.73    0.61
   9  -1  -3    0.02    0.20
  -9   1  -3    0.93    0.57
  -9   1  -3    0.43    0.62
   9  -1  -3    0.50    0.54
   9   1   3    0.68    0.61
   9  -1   3    0.33    0.58
  -9  -1  -3    0.51    0.54
   9   1  -3   -0.09    0.38
   9   1  -3   -0.11    0.53
  -9   1   3    0.19    0.64
  -9  -1  -3    0.42    0.43
  -9  -2   3   57.24    2.59
   9  -2  -3   57.69    2.47
   9  -2  -3   53.85    2.44
  -9   2  -3   54.76    2.30
   9   2   3   57.38    2.63
  -9   2   3   54.69    2.51
   9   2  -3   50.50    2.50
  -9  -2  -3   54.64    2.05
  -9  -2  -3   55.80    2.49
   9   2  -3   55.13    1.99
   9  -2   3   53.27    2.56
  -9   3  -3   70.44    2.82
   9  -3  -3   76.88    3.15
   9   3   3   70.91    3.17
  -9   3  -3   69.77    3.15
   9  -3  -3   76.74    3.09
  -9  -3   3   70.72    3.13
  -9   3   3   71.65    3.06
   9   3  -3   74.57    3.18
   9  -3   3   70.36    3.19
  -9  -3  -3   71.39    3.15
   9  -4  -3    5.54    0.95
  -9   4  -3    5.33    0.74
  -9   4  -3    4.07    0.95
   9  -4  -3    4.06    0.98
  -9  -4   3    4.05    0.88
   9   4   3    4.56    0.91
   9  -4   3    6.88    1.16
  -9  -4  -3    5.55    0.95
   9   4  -3    4.70    0.95
  -9   4   3    5.22    0.91
   9  -5  -3    1.92    0.84
  -9   5  -3    0.50    0.89
  -9  -5   3    0.69    0.85
  -9   5  -3    1.25    0.60
   9   5   3    1.37    0.82
   9  -5  -3    1.44    0.94
   9  -5   3    1.43    1.03
   9   5  -3    0.29    0.76
  -9  -5  -3    1.43    0.87
  -9   5   3    1.95    0.80
   9   6   3    9.26    1.34
   9  -6  -3    7.93    1.20
   9  -6  -3    7.58    1.29
  -9   6  -3    6.98    0.87
  -9   6  -3    8.81    1.42
  -9  -6   3    6.63    1.21
  -9  -6  -3    8.34    1.26
   9  -6   3    7.73    1.44
  -9   6   3    7.23    1.11
   9   6  -3    8.25    1.25
   9  -7  -3   -0.20    0.85
  -9   7  -3    0.04    1.05
   9   7   3    1.28    0.91
   9  -7  -3    0.49    1.12
  -9  -7   3   -0.24    0.86
  -9   7   3   -0.62    0.81
   9   7  -3    0.28    0.94
  -9  -7  -3    0.03    0.87
   9  -7   3    0.60    1.08
  -9  -8   3   20.99    1.91
   9  -8  -3   18.92    1.74
   9   8   3   17.30    1.81
  -9   8  -3   16.76    1.95
   9  -8  -3   16.11    1.87
  -9   8   3   19.27    1.69
   9  -8   3   13.40    1.79
   9   8  -3   18.87    1.87
  -9  -8  -3   18.54    1.83
   9  -9  -3   29.50    2.21
  -9  -9   3   30.30    2.30
   9  -9  -3   34.83    2.62
   9   9   3   32.21    2.32
  -9   9  -3   26.83    2.61
   9  -9   3   34.86    2.40
  -9  -9  -3   34.02    2.44
   9   9  -3   28.13    2.49
   9 -10  -3   13.17    1.92
  -9  10  -3   15.74    2.17
  -9 -10   3   12.98    1.74
   9  10   3   14.28    1.80
   9 -10   3   11.73    1.77
  -9 -10  -3   15.20    1.88
   9  10  -3   12.76    1.80
  -9 -11   3    0.96    1.17
   9 -11  -3    2.01    1.43
   9  11   3    1.61    1.09
  -9  11  -3    0.27    1.40
   9 -11   3   -0.46    1.14
   9  11  -3   -0.41    1.04
  -9 -11  -3   -0.66    1.08
   9 -12  -3    3.73    1.74
   9  12   3    4.65    1.47
  -9  12  -3    3.30    1.64
  -9 -12   3    4.49    1.43
   9  12  -3    4.28    1.44
  -9 -12  -3    5.61    1.50
   9 -12   3    4.63    1.57
  -9 -13   3    0.83    1.25
   9  13   3    0.54    1.31
  -9  13  -3    2.90    1.87
   9  13  -3    1.45    1.30
   9 -13   3    0.18    1.32
  -9 -13  -3    1.60    1.42
  10   0  -3    0.34    0.58
 -10   0  -3    0.23    0.57
  10   0   3   -0.44    0.61
  10   0  -3   -0.31    0.49
 -10   0  -3   -1.12    0.47
 -10   0   3   -0.32    0.65
 -10  -1   3    0.45    0.65
  10  -1  -3    0.83    0.59
  10   1   3    0.42    0.69
  10  -1  -3    0.29    0.42
 -10   1  -3    0.98    0.59
 -10   1  -3    0.31    0.64
  10   1  -3    1.43    0.48
 -10   1   3    1.33    0.76
  10   1  -3    1.79    0.68
 -10  -1  -3    0.81    0.65
 -10  -1  -3    0.88    0.49
  10  -1   3   -0.13    0.60
 -10   2  -3    0.27    0.68
  10   2   3    1.36    0.77
  10  -2  -3    0.34    0.63
 -10  -2   3    1.47    0.71
  10  -2  -3    0.78    0.65
 -10   2  -3    0.82    0.61
  10  -2   3    0.47    0.76
 -10   2   3    1.00    0.73
  10   2  -3    0.60    0.69
  10   2  -3    0.85    0.36
 -10  -2  -3    0.46    0.40
 -10  -2  -3    1.00    0.71
 -10   3  -3   33.39    1.98
 -10  -3   3   30.58    1.90
  10  -3  -3   31.83    1.93
 -10   3  -3   33.72    1.67
  10   3   3   31.32    2.04
  10  -3  -3   30.78    1.89
 -10   3   3   33.86    1.94
  10  -3   3   34.32    2.08
 -10  -3  -3   27.36    1.91
  10   3  -3   32.16    1.91
  10   4   3    2.61    0.93
 -10  -4   3    1.51    0.88
 -10   4  -3    1.96    0.69
  10  -4  -3    2.10    0.85
  10  -4  -3    2.60    0.95
 -10   4  -3    0.93    0.92
  10  -4   3    1.90    1.01
 -10  -4  -3    1.23    0.80
 -10   4   3    1.01    0.77
  10   4  -3    1.12    0.79
 -10   5  -3    0.45    0.64
 -10   5  -3   -0.65    0.95
 -10  -5   3    0.99    0.90
  10  -5  -3    1.27    0.94
  10  -5  -3    0.37    0.83
  10   5   3    0.82    0.91
 -10   5   3    0.74    0.86
  10  -5   3    0.46    0.98
  10   5  -3    0.08    0.80
 -10  -5  -3    0.85    0.83
  10  -6  -3    2.71    1.06
 -10  -6   3    1.95    0.95
  10  -6  -3    0.21    1.04
  10   6   3    0.69    0.92
 -10   6  -3    1.71    1.19
 -10   6   3    1.01    0.88
 -10  -6  -3    1.10    1.00
  10  -6   3    0.83    1.16
  10   6  -3    0.64    0.91
  10   7   3   -0.02    1.02
 -10   7  -3    1.40    1.21
  10  -7  -3    0.46    0.90
  10  -7  -3    0.51    1.13
 -10  -7   3    2.21    1.04
  10   7  -3    1.56    0.99
 -10  -7  -3   -0.51    0.83
 -10   7   3   -0.28    0.89
  10  -7   3    0.30    1.09
  10  -8  -3   10.39    1.63
 -10  -8   3   16.08    1.76
  10   8   3   11.75    1.57
 -10   8  -3   14.51    1.87
  10  -8  -3   15.21    1.64
 -10  -8  -3   11.27    1.54
 -10   8   3   10.54    1.40
  10  -8   3   13.77    1.76
  10   8  -3   14.55    1.79
  10  -9  -3    9.33    1.43
  10  -9  -3    9.35    1.67
 -10   9  -3    9.49    1.74
  10   9   3    9.84    1.53
 -10  -9   3   12.44    1.66
  10   9  -3    7.05    1.51
 -10  -9  -3   10.04    1.60
  10  -9   3   10.69    1.71
 -10 -10   3    7.61    1.45
  10  10   3    3.42    1.29
 -10  10  -3    5.64    1.70
  10 -10  -3    3.66    1.48
 -10 -10  -3    4.11    1.38
  10 -10   3    4.01    1.36
  10  10  -3    4.16    1.31
  10 -11  -3   -0.25    1.20
 -10  11  -3   -1.05    1.38
  10  11   3    1.12    1.08
 -10 -11   3   -0.60    1.07
  10 -11   3   -0.12    1.19
 -10 -11  -3   -1.50    1.10
  10  11  -3   -0.55    1.15
  10 -12  -3    0.27    1.53
 -10 -12   3    0.76    1.27
 -10  12  -3    0.35    1.57
  10  12   3    1.24    1.30
  10 -12   3   -1.07    1.18
 -10 -12  -3   -0.77    1.05
  10  12  -3    0.33    1.27
  10  13   3    1.55    1.42
 -10  13  -3    2.52    1.71
 -10 -13   3   -0.78    1.20
  10  13  -3    1.70    1.42
 -10 -13  -3    1.42    1.29
 -11   0   3    0.49    0.77
  11   0  -3    0.28    0.56
 -11   0  -3   -0.39    0.64
  11   0   3   -1.58    0.61
 -11   0  -3    0.16    0.57
  11   0  -3   -0.41    0.60
 -11   1  -3    7.91    0.99
  11  -1  -3    9.41    1.09
 -11  -1   3    6.16    1.00
 -11   1  -3    6.79    0.91
  11  -1  -3    8.46    0.94
  11   1   3    8.02    1.10
 -11  -1  -3    6.22    0.97
  11  -1   3    7.31    1.08
  11   1  -3    6.56    1.01
 -11  -1  -3    7.94    0.78
 -11   1   3    8.35    1.08
  11   1  -3    7.78    0.76
  11  -2  -3   58.67    2.78
 -11   2  -3   64.00    2.76
  11  -2  -3   68.78    2.86
 -11  -2   3   67.01    3.00
  11   2   3   63.35    3.00
 -11   2  -3   57.23    2.82
 -11  -2  -3   61.16    2.36
  11   2  -3   64.05    2.99
  11  -2   3   67.98    3.16
  11   2  -3   65.52    2.35
 -11   2   3   59.99    2.85
 -11  -2  -3   66.07    2.98
 -11   3  -3   23.42    1.76
  11  -3  -3   23.39    1.79
 -11   3  -3   24.75    1.55
 -11  -3   3   24.27    1.76
  11   3   3   26.03    1.86
  11  -3  -3   25.46    1.78
 -11   3   3   26.31    1.82
 -11  -3  -3   24.06    1.76
  11   3  -3   27.65    1.93
  11  -3   3   27.28    2.06
  11   4   3   36.16    2.28
 -11  -4   3   31.57    2.10
 -11   4  -3   35.78    2.26
  11  -4  -3   34.06    2.24
 -11   4  -3   32.04    1.79
  11  -4  -3   35.48    2.21
 -11   4   3   32.27    2.13
 -11  -4  -3   33.39    2.11
  11  -4   3   37.22    2.31
  11   4  -3   35.28    2.15
 -11  -5   3   16.29    1.64
 -11   5  -3   17.27    1.30
  11  -5  -3   20.17    1.86
 -11   5  -3   18.44    1.84
  11   5   3   17.24    1.67
  11  -5  -3   14.04    1.60
 -11  -5  -3   11.89    1.50
  11  -5   3   20.70    2.01
 -11   5   3   17.32    1.57
  11   5  -3   16.69    1.70
 -11  -6   3    3.22    1.06
  11  -6  -3    4.25    1.17
  11   6   3    2.55    1.13
  11  -6  -3    3.91    1.29
 -11   6  -3    3.11    1.22
 -11   6   3    1.54    1.01
 -11  -6  -3    2.17    1.08
  11  -6   3    2.86    1.28
  11   6  -3    2.04    1.03
  11  -7  -3    1.39    1.03
 -11  -7   3    0.30    0.99
  11  -7  -3   -0.83    1.02
  11   7   3    1.83    1.01
 -11   7  -3    1.54    1.23
  11   7  -3    1.72    0.98
 -11  -7  -3    1.09    1.00
  11  -7   3    0.20    1.06
 -11   7   3    0.47    0.90
 -11   8  -3    3.96    1.36
  11   8   3    3.69    1.27
 -11  -8   3    3.60    1.21
  11  -8  -3    3.89    1.30
  11  -8  -3    5.90    1.23
  11   8  -3    5.76    1.30
 -11  -8  -3    4.79    1.25
  11  -8   3    4.31    1.35
  11   9   3    0.06    1.02
 -11   9  -3    2.58    1.32
 -11  -9   3    1.03    1.04
  11  -9  -3    1.99    1.25
 -11  -9  -3    1.23    1.06
  11  -9   3    0.89    1.23
  11   9  -3    0.84    1.05
  11  10   3   -1.40    1.06
 -11  10  -3    2.09    1.50
  11 -10  -3    1.65    1.38
 -11 -10   3    1.88    1.09
 -11 -10  -3    0.80    1.19
  11 -10   3    2.32    1.27
  11  10  -3    1.82    1.22
 -11  11  -3    4.90    1.74
  11  11   3    3.51    1.34
 -11 -11   3    4.35    1.47
  11 -11  -3    3.79    1.63
 -11 -11  -3    4.09    1.44
  11  11  -3    4.87    1.48
  11 -11   3    2.05    1.35
 -11 -12   3    0.35    1.27
  11  12   3    0.36    1.17
 -11  12  -3    1.89    1.73
  11 -12  -3   -0.78    1.33
  11  12  -3   -0.28    1.27
 -11 -12  -3    0.54    1.37
  11 -12   3   -0.78    1.31
  12   0  -3   -0.41    0.61
  12   0  -3    0.14    0.78
 -12   0  -3    0.12    0.74
 -12   0  -3   -0.07    0.67
 -12   0   3    0.75    0.88
  12   0   3    0.52    0.78
  12  -1  -3    9.58    1.11
  12   1   3   10.59    1.30
  12  -1  -3    9.54    1.20
 -12   1  -3   11.37    1.21
 -12   1  -3    9.83    1.16
 -12  -1   3    8.54    1.20
 -12  -1  -3   12.56    0.97
 -12   1   3   10.86    1.29
  12   1  -3   10.77    0.94
  12  -1   3    8.76    1.30
  12   1  -3   11.02    1.33
 -12  -1  -3   10.86    1.22
 -12   2  -3    7.64    1.05
 -12  -2   3    7.73    1.19
 -12   2  -3    6.99    1.14
  12  -2  -3    8.63    1.16
  12   2   3    8.05    1.19
 -12   2   3    8.26    1.24
  12   2  -3    6.64    1.15
  12  -2   3    8.91    1.36
 -12  -2  -3    8.74    1.21
 -12   3  -3    5.30    0.95
  12   3   3    8.22    1.27
 -12   3  -3    9.53    1.09
  12  -3  -3   10.29    1.32
  12  -3  -3   10.89    1.34
 -12  -3   3   10.80    1.39
  12   3  -3   12.33    1.44
 -12  -3  -3    9.87    1.29
 -12   3   3   10.59    1.32
  12  -3   3   11.12    1.46
  12  -4  -3    8.05    1.28
  12   4   3    6.07    1.18
 -12   4  -3    6.25    0.93
  12  -4  -3    6.31    1.26
 -12  -4   3    5.70    1.14
 -12   4  -3    4.19    1.23
 -12   4   3    5.42    1.12
  12  -4   3    5.14    1.31
 -12  -4  -3    7.03    1.22
  12   4  -3    5.88    1.17
  12  -5  -3   26.55    2.13
  12   5   3   21.61    2.00
  12  -5  -3   25.43    2.17
 -12  -5   3   26.21    2.03
 -12   5  -3   29.56    1.74
 -12   5  -3   23.35    2.16
  12  -5   3   28.72    2.39
 -12  -5  -3   29.87    2.22
 -12   5   3   24.75    1.96
  12   5  -3   33.52    2.27
  12  -6  -3    0.21    0.98
 -12   6  -3    0.61    1.16
 -12  -6   3    1.82    0.97
  12  -6  -3   -0.16    1.00
  12   6   3   -0.13    0.89
 -12   6   3   -0.28    0.90
 -12  -6  -3    2.21    1.05
  12  -6   3    0.81    1.09
  12   6  -3    2.52    1.03
  12  -7  -3    0.03    0.99
 -12   7  -3    1.05    1.25
  12   7   3    0.54    0.98
 -12  -7   3    2.48    1.09
  12  -7  -3   -0.07    0.93
 -12   7   3   -0.24    0.93
  12  -7   3    1.09    1.17
 -12  -7  -3    0.69    0.94
  12   7  -3    1.55    1.09
  12  -8  -3    0.15    1.00
  12   8   3   -0.29    0.99
 -12  -8   3   -0.74    0.89
 -12   8  -3    1.08    1.34
  12  -8  -3   -1.89    1.11
 -12  -8  -3    1.05    1.03
  12  -8   3   -0.13    1.03
  12   8  -3    0.61    1.07
  12   9   3   -0.50    0.98
 -12  -9   3    0.16    1.11
  12  -9  -3   -1.02    0.99
 -12   9  -3   -0.06    1.32
  12   9  -3   -0.46    0.99
 -12  -9  -3   -0.32    1.07
  12  -9   3   -1.40    1.13
  12 -10  -3    3.00    1.46
 -12 -10   3    5.52    1.48
 -12  10  -3    5.87    1.69
  12  10   3    3.50    1.35
  12 -10   3    4.16    1.47
 -12 -10  -3    1.47    1.25
  12  10  -3    1.75    1.22
  12  11   3    4.87    1.51
  12 -11  -3    5.56    1.80
 -12 -11   3    3.46    1.50
 -12  11  -3    3.18    1.80
  12 -11   3    6.98    1.66
 -12 -11  -3    6.39    1.66
  12  11  -3    6.84    1.57
 -12 -12   3    1.29    1.38
  12  12   3   -0.40    1.23
 -12  12  -3    3.54    1.94
  12 -12  -3   -2.41    1.44
 -12 -12  -3    0.79    1.36
  12 -12   3   -1.39    1.04
  12  12  -3    0.99    1.31
  13   0   3    1.65    0.92
 -13   0  -3    0.44    0.67
  13   0  -3   -1.74    0.59
 -13   0  -3   -0.96    0.75
  13   0  -3   -1.34    0.72
 -13   0   3   -0.84    0.87
  13  -1  -3    4.12    0.94
  13   1   3    3.88    1.14
 -13   1  -3    3.12    0.94
  13  -1  -3    4.78    1.09
 -13  -1   3    2.47    1.02
 -13   1  -3    4.67    0.99
  13  -1   3    2.37    1.06
  13   1  -3    3.87    0.74
  13   1  -3    4.48    1.07
 -13  -1  -3    3.75    1.00
 -13  -1  -3    4.68    0.77
 -13   1   3    4.42    1.12
 -13   2  -3    2.83    0.99
 -13  -2   3    4.64    1.10
  13  -2  -3    2.17    0.96
  13  -2  -3    0.62    0.62
  13   2   3    2.80    1.02
 -13   2  -3    2.87    0.89
 -13  -2  -3    2.12    0.98
  13   2  -3    4.19    1.13
  13  -2   3    2.13    1.08
 -13   2   3    1.73    1.00
  13   3   3    0.75    0.94
  13  -3  -3    0.93    0.89
 -13  -3   3    2.04    1.04
 -13   3  -3    0.03    0.65
 -13   3  -3   -0.02    0.74
  13  -3  -3    1.69    0.99
 -13   3   3   -0.30    0.92
 -13  -3  -3    1.83    0.94
  13  -3   3    1.59    1.12
  13   3  -3    1.30    0.99
 -13  -4   3   30.75    2.19
  13   4   3   30.66    2.21
 -13   4  -3   29.72    2.20
  13  -4  -3   29.61    2.21
  13  -4  -3   33.20    2.29
 -13   4  -3   29.02    1.83
 -13  -4  -3   33.03    2.18
  13   4  -3   28.49    2.12
 -13   4   3   30.58    2.14
  13  -4   3   32.17    2.43
 -13   5  -3    4.67    1.29
  13  -5  -3    3.66    1.16
  13  -5  -3    3.59    1.21
  13   5   3    4.07    1.22
 -13  -5   3    2.99    1.05
  13  -5   3    2.48    1.30
 -13   5   3    2.66    1.09
  13   5  -3    3.68    1.19
 -13  -5  -3    2.50    1.13
  13  -6  -3    1.09    1.08
 -13   6  -3    2.88    1.23
 -13  -6   3    1.79    0.99
  13   6   3    0.91    0.96
  13  -6  -3    0.93    1.08
  13   6  -3   -1.01    0.86
 -13  -6  -3    0.63    1.00
 -13   6   3    2.35    1.06
  13  -6   3   -0.27    1.03
 -13  -7   3    1.28    1.08
  13   7   3    0.87    0.99
 -13   7  -3    1.32    1.25
  13  -7  -3    1.66    1.21
  13  -7  -3    1.88    1.09
  13   7  -3    3.95    1.22
  13  -7   3    2.06    1.23
 -13  -7  -3    1.15    1.13
 -13   7   3    0.14    0.99
  13   8   3    0.22    1.12
 -13  -8   3    1.53    1.07
  13  -8  -3   -0.38    1.07
 -13   8  -3   -1.47    1.24
 -13  -8  -3    0.91    1.03
  13  -8   3   -0.32    1.13
  13   8  -3   -0.17    1.04
 -13  -9   3    1.51    1.17
 -13   9  -3    1.59    1.34
  13   9   3    0.06    1.03
  13  -9  -3   -1.18    1.20
 -13  -9  -3    0.40    1.04
  13   9  -3    1.83    1.20
  13  -9   3    0.17    1.24
 -13 -10   3    5.04    1.48
 -13  10  -3    2.33    1.46
  13  10   3    6.24    1.54
  13 -10  -3    5.49    1.61
  13 -10   3    4.08    1.54
 -13 -10  -3    8.03    1.69
  13  10  -3    1.90    1.36
 -13 -11   3    0.29    1.28
  13 -11  -3    2.26    1.49
  13  11   3    0.14    1.29
 -13  11  -3    0.97    1.65
  13 -11   3    0.14    1.27
 -13 -11  -3   -0.37    1.27
  13  11  -3    1.09    1.25
 -13 -12   3    3.54    1.57
  13  12   3    3.05    1.45
 -13  12  -3    4.47    1.94
  13  12  -3    3.12    1.45
 -13 -12  -3    5.93    1.72
  14   0   3   -0.24    0.90
 -14   0  -3   -0.22    0.89
 -14   0   3   -0.85    0.88
  14   0  -3   -1.53    0.80
  14   0  -3   -0.06    0.74
 -14   0  -3    0.98    0.79
  14  -1  -3   -0.34    0.91
 -14   1  -3    0.69    0.89
  14  -1  -3   -1.05    0.79
 -14  -1   3    0.17    1.00
  14   1   3    0.08    0.94
 -14   1  -3   -0.28    0.80
  14  -1   3    1.41    1.05
 -14  -1  -3   -0.99    0.87
 -14   1   3    0.67    1.02
  14   1  -3    0.40    1.00
 -14   2  -3    5.10    1.08
  14  -2  -3    8.80    1.30
  14  -2  -3    8.53    1.37
 -14  -2   3    9.45    1.44
  14   2   3    8.71    1.43
 -14   2  -3    8.80    1.31
  14   2  -3    8.09    1.35
  14  -2   3    6.34    1.40
 -14   2   3    6.86    1.24
 -14  -2  -3    9.56    1.40
  14  -3  -3    2.26    1.03
 -14  -3   3    4.06    1.13
 -14   3  -3    4.23    1.14
  14  -3  -3    1.45    0.85
 -14   3  -3    2.93    0.94
  14   3   3    2.82    1.09
  14  -3   3    2.86    1.16
 -14  -3  -3    1.07    1.04
  14   3  -3    0.94    1.06
 -14   3   3    2.46    1.07
  14  -4  -3   11.76    1.59
 -14   4  -3   11.62    1.58
  14   4   3    8.79    1.46
  14  -4  -3   11.99    1.57
 -14  -4   3    9.44    1.46
 -14   4  -3   13.07    1.30
  14   4  -3   14.08    1.66
 -14   4   3   11.61    1.48
  14  -4   3   13.02    1.75
 -14  -4  -3   14.09    1.66
  14  -5  -3    2.26    1.13
 -14   5  -3    1.35    1.16
  14   5   3    1.18    0.99
  14  -5  -3    0.16    1.05
 -14  -5   3    0.85    1.05
  14   5  -3    2.80    1.08
  14  -5   3    1.71    1.22
 -14   5   3    2.35    1.03
 -14  -5  -3    1.98    1.12
 -14  -6   3    2.74    1.10
  14  -6  -3    3.73    1.28
  14  -6  -3    2.45    1.25
 -14   6  -3    2.82    1.24
  14   6   3    3.58    1.22
  14   6  -3    5.96    1.30
  14  -6   3    4.17    1.46
 -14  -6  -3    3.10    1.25
 -14   6   3    3.30    1.09
 -14  -7   3    6.26    1.45
  14  -7  -3    6.20    1.45
  14   7   3    7.89    1.47
 -14   7  -3    6.14    1.58
  14  -7  -3    6.15    1.54
  14  -7   3    6.37    1.53
 -14  -7  -3    6.80    1.41
  14   7  -3    8.03    1.45
  14   8   3    2.39    1.23
 -14   8  -3    1.70    1.40
 -14  -8   3   -1.64    1.03
  14  -8  -3    2.90    1.44
  14   8  -3    1.90    1.12
 -14  -8  -3   -0.77    0.99
  14  -8   3    1.41    1.23
  14   9   3   -1.31    1.07
 -14   9  -3   -1.35    1.31
  14  -9  -3    0.65    1.34
 -14  -9   3    0.15    1.19
 -14  -9  -3   -0.76    1.13
  14   9  -3   -1.34    0.98
  14  -9   3    0.41    1.25
 -14 -10   3    0.56    1.24
  14  10   3    0.87    1.17
  14 -10  -3    0.38    1.49
 -14  10  -3    2.65    1.66
  14 -10   3    2.45    1.52
  14  10  -3   -0.84    1.22
 -14 -10  -3    1.12    1.34
 -14 -11   3   -1.07    1.25
  14  11   3    1.74    1.32
  14 -11  -3   -0.15    1.43
 -14  11  -3    0.86    1.50
  14  11  -3    1.11    1.28
  14 -11   3    0.02    1.30
 -14 -11  -3    0.77    1.28
 -15   0  -3    0.88    0.94
 -15   0   3    2.39    1.11
  15   0  -3    1.86    1.06
  15   0   3   -0.06    0.96
 -15   1  -3    0.28    0.91
  15  -1  -3   -1.09    0.89
  15  -1  -3   -0.15    0.81
  15   1   3   -0.22    0.96
 -15  -1   3    0.28    1.03
 -15   1  -3   -0.48    0.84
  15  -1   3   -0.08    1.01
  15   1  -3   -1.08    0.94
 -15  -1  -3   -0.41    0.90
 -15   1   3    0.48    1.00
 -15   2  -3    1.04    0.89
  15  -2  -3    0.23    0.87
 -15  -2   3    0.66    1.00
 -15   2  -3   -1.51    0.90
  15   2   3   -0.21    0.94
  15  -2  -3    0.42    0.88
  15   2  -3    2.23    1.06
  15  -2   3    2.49    1.10
 -15  -2  -3    0.61    1.02
 -15   2   3   -0.62    0.85
  15  -3  -3   -0.52    0.32
  15   3   3    2.23    1.05
 -15  -3   3   -0.78    0.86
 -15   3  -3   -0.06    0.96
 -15   3  -3    1.01    0.88
  15  -3  -3   -0.68    0.91
  15  -3   3    2.35    1.20
  15   3  -3    1.03    1.06
 -15  -3  -3   -0.14    0.90
 -15   3   3    0.77    0.97
  15  -4  -3    2.23    1.14
 -15  -4   3    0.22    0.93
  15   4   3    0.14    0.97
 -15   4  -3   -0.63    0.92
  15  -4  -3    0.04    0.98
 -15   4   3    0.18    0.94
 -15  -4  -3    0.56    1.05
  15   4  -3    1.35    1.02
  15  -4   3    0.04    1.11
 -15   5  -3    1.18    1.13
  15   5   3    2.05    1.20
  15  -5  -3    0.75    1.07
  15  -5  -3    1.90    1.16
 -15  -5   3    1.29    1.08
 -15  -5  -3    1.14    1.13
  15  -5   3    5.18    1.39
 -15   5   3    1.91    1.05
  15   5  -3    1.22    1.14
  15   6   3   -0.11    0.97
 -15  -6   3   -0.90    1.04
  15  -6  -3   -0.37    1.13
 -15   6  -3    0.28    1.18
  15  -6  -3    0.73    1.13
  15   6  -3    0.83    1.03
 -15  -6  -3    0.45    1.00
  15  -6   3    0.20    1.24
 -15   6   3    0.25    1.00
  15  -7  -3    1.96    1.36
 -15   7  -3   -0.09    1.30
 -15  -7   3    0.79    1.15
  15   7   3    1.25    1.20
  15  -7  -3    2.43    1.20
  15   7  -3    0.79    1.07
  15  -7   3    1.56    1.23
 -15  -7  -3    2.79    1.29
 -15  -8   3    0.55    1.21
  15  -8  -3    0.22    1.33
  15   8   3    1.07    1.13
 -15   8  -3    0.51    1.39
 -15  -8  -3   -1.16    0.98
  15   8  -3   -0.34    1.06
  15  -8   3   -0.17    1.24
 -15   9  -3    1.88    1.57
  15   9   3    4.32    1.45
  15  -9  -3    3.69    1.66
 -15  -9   3    3.60    1.34
 -15  -9  -3    4.35    1.51
  15  -9   3    4.21    1.55
  15   9  -3    3.18    1.33
  15  10   3   -0.32    1.24
 -15  10  -3   -0.92    1.49
 -15 -10   3   -0.62    1.17
  15 -10  -3    1.59    1.59
 -15 -10  -3    0.85    1.26
  15  10  -3    2.30    1.42
  15 -10   3    1.22    1.45
 -15 -11   3    1.66    1.47
 -15  11  -3    2.41    1.81
  15  11   3    0.86    1.42
 -15 -11  -3    3.90    1.65
  15  11  -3    1.02    1.29
 -16   0  -3   -0.67    0.79
 -16   0   3    0.78    0.91
  16   0  -3    1.40    1.11
  16   0   3    0.15    0.97
  16  -1  -3    4.49    1.18
 -16  -1   3    6.71    1.35
 -16   1  -3    4.30    1.17
  16   1   3    4.56    1.33
  16   1  -3    4.83    1.26
  16  -1   3    5.46    1.32
 -16   1   3    4.61    1.26
 -16  -1  -3    4.10    1.16
 -16   2  -3    2.46    1.00
 -16  -2   3    2.84    1.11
  16   2   3    2.72    1.15
 -16   2  -3    2.61    1.04
  16  -2  -3    3.63    1.11
  16  -2  -3    3.04    1.16
 -16  -2  -3    2.74    1.15
  16  -2   3    4.78    1.33
  16   2  -3    2.10    1.09
 -16   2   3    2.59    1.11
  16  -3  -3    8.33    1.44
 -16   3  -3    9.06    1.46
 -16  -3   3    7.80    1.47
 -16   3  -3    8.52    1.26
  16   3   3    5.96    1.40
  16  -3   3    8.55    1.65
 -16  -3  -3    9.89    1.53
  16   3  -3    8.94    1.57
 -16   3   3    7.41    1.38
  16  -4  -3    0.38    1.07
  16  -4  -3    0.15    1.10
  16   4   3    1.20    1.08
 -16   4  -3    0.28    0.45
 -16  -4   3    1.19    1.17
  16  -4   3    2.36    1.18
  16   4  -3   -0.36    0.95
 -16   4   3    3.47    1.17
 -16  -4  -3    0.63    0.98
  16   5   3    3.12    1.25
 -16  -5   3    8.15    1.45
  16  -5  -3    4.77    1.41
  16  -5  -3    7.64    1.52
 -16   5  -3    4.53    1.41
 -16   5   3    7.13    1.31
  16   5  -3    5.77    1.43
 -16  -5  -3    6.26    1.45
  16  -5   3    7.43    1.66
  16   6   3   -1.93    0.99
  16  -6  -3   -0.19    1.04
 -16  -6   3   -0.30    1.01
  16  -6  -3    0.47    1.18
 -16   6  -3   -0.66    1.04
 -16  -6  -3    2.64    1.23
  16   6  -3   -0.21    1.07
  16  -6   3    0.23    1.30
  16   7   3    2.21    1.22
  16  -7  -3   -0.19    1.24
 -16  -7   3    0.99    1.24
 -16   7  -3   -1.39    1.16
  16   7  -3    1.51    1.26
 -16  -7  -3    0.72    1.08
  16  -7   3    1.08    1.35
  16  -8  -3    3.76    1.53
 -16  -8   3    0.67    1.24
  16   8   3    1.35    1.31
 -16   8  -3    0.74    1.47
 -16  -8  -3    1.57    1.30
  16   8  -3    2.45    1.38
  16  -8   3    1.36    1.41
 -16  -9   3    7.21    1.63
  16  -9  -3    2.01    1.45
 -16   9  -3    2.62    1.64
  16   9   3    4.01    1.55
  16   9  -3    4.77    1.52
  16  -9   3    4.56    1.54
 -16  -9  -3    3.50    1.42
 -16  10  -3   -2.04    1.42
 -16 -10   3    0.88    1.41
  16 -10  -3    2.77    1.58
  16  10   3    2.02    1.33
  16  10  -3   -0.13    1.35
  16 -10   3    2.95    1.57
 -16 -10  -3   -1.34    1.32
  17   0  -3    2.07    1.14
  17   0   3    1.35    1.08
 -17   0  -3   -0.85    0.83
 -17   0   3    1.10    1.13
  17  -1  -3    1.79    1.14
  17   1   3    0.00    1.03
 -17   1  -3    0.80    0.99
 -17  -1   3   -0.10    1.04
 -17   1   3    2.90    1.18
 -17  -1  -3   -0.36    0.98
  17   1  -3    0.04    0.96
  17  -1   3   -0.58    1.07
 -17   2  -3    8.22    1.30
 -17  -2   3    7.26    1.48
  17  -2  -3    7.94    1.36
  17  -2  -3   10.41    1.57
 -17   2  -3    7.46    1.33
  17   2   3    7.39    1.47
 -17   2   3    8.44    1.43
  17   2  -3    5.27    1.37
  17  -2   3    6.26    1.55
 -17  -2  -3   10.55    1.58
  17  -3  -3    3.45    1.25
  17  -3  -3    2.85    1.06
 -17   3  -3    4.77    1.26
  17   3   3    4.93    1.34
 -17   3  -3    3.43    1.06
 -17  -3   3    5.58    1.39
  17  -3   3    3.66    1.34
 -17   3   3    4.01    1.26
  17   3  -3    2.85    1.21
 -17  -3  -3    4.11    1.30
  17   4   3   -1.19    0.96
  17  -4  -3    1.97    1.17
 -17   4  -3   -0.60    1.05
 -17  -4   3    2.72    1.21
  17  -4  -3   -0.16    1.09
  17   4  -3   -0.32    1.13
 -17   4   3    0.80    1.03
 -17  -4  -3    0.34    1.15
  17  -4   3    0.87    1.24
  17  -5  -3   -0.32    1.11
 -17  -5   3    2.69    1.27
  17  -5  -3    1.16    1.19
 -17   5  -3   -1.28    1.12
  17   5   3    1.35    1.13
 -17   5   3    2.25    1.19
  17  -5   3    0.31    1.29
  17   5  -3   -0.36    1.10
 -17  -5  -3   -0.70    1.08
 -17   6  -3   -0.13    1.29
  17  -6  -3    1.49    1.28
  17   6   3    1.08    1.19
  17  -6  -3    1.03    1.29
 -17  -6   3    2.55    1.27
  17  -6   3   -0.14    1.27
  17   6  -3    0.42    1.18
 -17  -6  -3   -0.41    1.06
 -17   7  -3    4.12    1.56
  17   7   3    0.73    1.31
 -17  -7   3    2.67    1.26
  17  -7  -3    1.30    1.46
 -17  -7  -3    1.81    1.20
  17   7  -3    0.38    1.26
  17  -7   3    2.17    1.47
 -17  -8   3   10.41    1.91
  17   8   3    9.51    1.73
  17  -8  -3   10.46    2.02
 -17   8  -3   11.36    2.03
  17  -8   3    7.01    1.81
  17   8  -3   12.24    1.95
 -17  -8  -3    8.00    1.70
  17   9   3    0.87    1.29
 -17   9  -3    2.07    1.64
  17  -9  -3    0.14    1.50
 -17  -9   3    0.15    1.28
  17  -9   3    2.36    1.57
 -17  -9  -3    0.97    1.37
  17   9  -3    1.01    1.33
 -17  10  -3    2.93    1.79
 -17 -10   3    0.90    1.49
  17  10   3    1.00    1.28
 -17 -10  -3   -1.43    1.26
  17  10  -3    0.36    1.39
 -18   0   3   -0.66    1.03
 -18   0  -3   -0.11    0.99
  18   0  -3    1.36    1.22
  18   0   3   -0.93    0.99
  18   1   3   13.79    1.82
 -18  -1   3    8.40    1.56
 -18   1  -3   11.48    1.56
  18  -1  -3   14.91    1.80
  18  -1   3   11.81    1.74
 -18   1   3    7.83    1.54
  18   1  -3   14.12    1.89
 -18  -1  -3   10.28    1.61
  18   2   3    1.52    1.18
 -18  -2   3    0.63    1.05
  18  -2  -3   -0.64    1.09
 -18   2  -3    1.74    1.03
  18  -2   3    0.07    1.19
 -18  -2  -3    1.70    1.05
 -18   2   3   -0.98    1.01
  18   2  -3   -0.38    1.09
 -18  -3   3   13.40    1.84
 -18   3  -3   12.98    1.72
  18  -3  -3   12.86    1.76
  18   3   3   10.50    1.78
  18  -3  -3   15.16    1.94
 -18  -3  -3   17.46    1.95
 -18   3   3   13.58    1.71
  18  -3   3   19.22    2.24
  18   3  -3   13.28    1.88
  18  -4  -3    0.88    1.17
 -18   4  -3   -1.29    1.05
 -18  -4   3    0.71    1.19
  18  -4  -3    0.19    1.00
  18   4   3    1.92    1.17
  18   4  -3   -2.26    1.07
 -18   4   3    0.26    1.13
  18  -4   3   -1.18    1.11
 -18  -4  -3   -0.43    1.12
  18   5   3    6.45    1.51
  18  -5  -3    3.55    1.42
  18  -5  -3    6.92    1.61
 -18   5  -3    7.40    1.59
 -18  -5   3    5.39    1.52
  18  -5   3    7.88    1.77
 -18   5   3    7.69    1.43
 -18  -5  -3    7.21    1.52
  18   5  -3    4.04    1.45
  18  -6  -3    0.94    1.35
  18   6   3    4.05    1.39
 -18   6  -3    4.28    1.46
 -18  -6   3    2.34    1.38
 -18  -6  -3    2.16    1.26
  18   6  -3    0.73    1.29
  18  -6   3    3.40    1.57
  18   7   3   -0.18    1.30
 -18   7  -3   -1.28    1.23
  18  -7  -3   -0.84    1.33
 -18  -7   3   -0.20    1.26
  18   7  -3   -0.80    1.27
 -18  -7  -3   -1.32    1.03
  18  -7   3   -1.35    1.39
 -18   8  -3    4.09    1.67
 -18  -8   3    1.04    1.30
  18   8   3    0.22    1.30
 -18  -8  -3    0.78    1.23
  18  -8   3    1.05    1.51
  18   8  -3   -0.51    1.13
  18   9   3    3.69    1.61
 -18  -9   3    5.82    1.64
 -18   9  -3    3.21    1.69
 -18  -9  -3    1.52    1.37
  18  -9   3    2.80    1.64
  18   9  -3    3.44    1.57
 -19   0   3    0.51    1.12
  19   0   3    2.47    1.31
 -19   0  -3   -0.14    1.05
  19   0  -3   -1.11    1.01
 -19   1  -3    1.05    1.09
 -19  -1   3   -0.87    1.08
  19   1   3    0.70    1.20
  19  -1  -3    0.53    1.20
 -19  -1  -3    0.69    1.07
  19   1  -3   -0.86    1.04
 -19   1   3    1.75    1.22
  19  -1   3   -1.02    1.09
 -19  -2   3   10.06    1.73
 -19   2  -3   13.76    1.66
  19  -2  -3   10.82    1.81
  19   2   3   11.87    1.92
 -19  -2  -3   12.17    1.78
  19  -2   3   13.52    1.97
 -19   2   3   12.15    1.69
  19   2  -3   13.52    1.90
  19  -3  -3    1.66    1.26
  19   3   3    0.76    1.20
 -19  -3   3   -1.11    0.97
 -19  -3  -3    0.25    1.19
  19  -3   3   -2.33    1.21
  19   3  -3   -1.99    1.05
 -19   3   3   -1.23    0.98
  19   4   3    1.95    1.33
 -19   4  -3    3.72    1.36
  19  -4  -3    0.59    0.77
 -19  -4   3    3.20    1.40
  19  -4   3    1.78    1.42
  19   4  -3    2.72    1.33
 -19   4   3    1.22    1.13
 -19  -4  -3    2.83    1.33
 -19  -5   3   -0.43    1.07
  19  -5  -3    0.77    1.33
 -19   5  -3    0.61    0.64
  19   5   3    0.95    1.30
 -19  -5  -3    1.87    1.19
  19   5  -3    0.97    1.25
  19  -5   3    2.93    1.52
 -19  -6   3    0.91    1.21
 -19   6  -3    1.02    1.32
  19   6   3   -1.87    1.06
  19   6  -3    0.98    1.24
  19  -6   3    1.45    1.53
 -19  -6  -3   -1.25    1.17
 -19   7  -3    0.55    1.45
  19   7   3    1.93    1.41
 -19  -7   3    0.25    1.29
  19   7  -3   -1.64    1.15
  19  -7   3   -0.65    1.46
 -19  -7  -3   -0.28    1.32
 -19   8  -3    2.06    1.52
  19   8   3    3.05    1.59
 -19  -8   3    1.73    1.49
  19  -8   3   -0.47    1.49
 -19  -8  -3    3.43    1.60
  19   8  -3    2.37    1.49
 -20   0   3    0.21    1.13
 -20   0  -3    0.10    1.15
  20   0   3   -0.16    1.22
  20   0  -3   -1.40    1.07
  20  -1  -3    3.21    1.33
  20   1   3    0.53    1.28
 -20  -1   3    3.32    1.36
 -20   1  -3    4.96    1.32
  20  -1   3    4.98    1.50
 -20  -1  -3    1.41    1.24
  20   1  -3    3.79    1.46
 -20   1   3    2.03    1.23
 -20  -2   3    2.54    1.26
  20   2   3    2.81    1.45
  20  -2  -3    3.40    1.46
  20   2  -3    0.43    1.31
 -20  -2  -3   -0.15    1.19
  20  -2   3    3.46    1.57
 -20   2   3    1.88    1.29
  20  -3  -3    6.61    1.68
 -20  -3   3    7.18    1.52
  20   3   3    5.58    1.69
 -20   3   3    7.58    1.52
  20   3  -3    9.07    1.79
  20  -3   3    5.08    1.75
 -20  -3  -3    7.15    1.59
  20  -4  -3    0.17    0.58
  20   4   3    0.63    1.20
 -20  -4   3   -1.61    1.15
  20  -4   3   -0.18    1.28
 -20   4   3    1.86    1.16
 -20  -4  -3    0.89    1.24
  20   4  -3    0.03    1.21
 -20   5  -3    2.60    1.36
 -20  -5   3   -0.69    1.25
  20   5   3    1.04    1.42
 -20  -5  -3    1.79    1.34
  20  -5   3    0.71    1.49
  20   5  -3    4.49    1.59
 -20   5   3    1.36    1.23
 -20   6  -3    1.41    1.43
 -20  -6   3    1.75    1.31
  20   6   3    0.41    1.39
 -20  -6  -3   -0.45    1.32
 -20   6   3    1.11    1.22
  20   6  -3    1.56    1.54
  20  -6   3   -0.12    1.43
 -20  -7   3    4.97    1.68
  20   7   3    2.96    1.66
 -20   7  -3    5.12    1.79
 -20  -7  -3    4.28    1.58
  20   7  -3    6.33    1.85
 -20   7   3    6.57    1.75
  20  -7   3    6.98    2.01
 -21   0   3   -0.04    1.17
 -21   0  -3   -0.25    1.11
  21   0   3   -2.35    1.04
  21   0  -3    0.29    1.19
  21   1   3    0.59    1.29
  21  -1  -3    2.49    1.47
 -21  -1   3    1.23    1.25
 -21   1  -3    0.94    1.18
 -21   1   3    3.31    1.36
  21   1  -3    1.26    1.32
  21  -1   3    0.50    1.29
 -21  -1  -3    2.61    1.32
  21   2   3    2.49    1.50
 -21  -2   3    1.03    1.31
  21  -2  -3    0.61    1.26
 -21  -2  -3    0.11    1.14
 -21   2   3    0.42    1.18
  21  -2   3   -1.84    1.18
  21   2  -3    2.19    1.31
  21  -3  -3    3.93    1.59
 -21  -3   3    2.98    1.49
  21   3   3    2.79    1.57
 -21  -3  -3    6.39    1.58
  21   3  -3    2.45    1.43
 -21   3   3    3.23    1.43
  21  -3   3    1.84    1.56
 -21  -4   3    0.57    1.32
  21  -4  -3    0.09    0.62
  21   4   3    0.40    1.44
 -21  -4  -3   -0.20    1.28
  21  -4   3    0.94    1.57
  21   4  -3   -1.38    1.33
 -21  -5   3    0.76    1.37
  21   5   3    0.38    1.30
  21  -5   3   -0.50    1.52
 -21  -5  -3   -0.68    1.15
  21   5  -3    0.90    1.34
  21   6   3   -0.39    1.46
 -21  -6   3    0.79    1.37
 -21  -6  -3    0.42    1.33
  21  -6   3   -1.13    1.51
  21   6  -3    0.16    1.38
 -22   0   3   -1.24    1.18
  22   0  -3   -0.84    1.16
 -22   0  -3   -0.12    1.17
  22   0   3    0.40    1.46
 -22  -1   3    3.12    1.45
  22   1   3   -0.05    1.27
  22  -1  -3   -0.49    1.37
  22   1  -3   -0.40    1.37
  22  -1   3    0.69    1.40
 -22   1   3    1.16    1.28
 -22  -1  -3    0.86    1.28
 -22  -2   3    0.04    1.28
  22   2   3   -1.47    1.38
  22  -2  -3    0.18    1.43
 -22  -2  -3    0.90    1.21
  22  -2   3    1.91    1.45
 -22   2   3    1.05    1.22
  22   2  -3    0.08    1.41
  22   3   3   -0.02    1.38
 -22  -3   3    3.30    1.51
  22  -3  -3    4.68    1.73
 -22   3   3    3.41    1.39
  22   3  -3    0.39    1.45
 -22  -3  -3    3.12    1.50
  22  -3   3    1.79    1.67
  22   4   3   -0.34    1.39
 -22  -4   3    1.09    1.41
  22  -4   3    0.60    1.60
 -22  -4  -3    0.31    1.36
  22   4  -3    2.74    1.59
  22   5   3    1.30    1.45
 -22  -5   3   -1.24    1.29
  22  -5   3   -2.09    1.51
  22   5  -3    1.47    1.58
 -22  -5  -3   -0.77    1.33
  23   0  -3   -1.18    1.35
 -23   0  -3    0.76    1.30
  23   0   3   -2.31    1.22
 -23   0   3   -0.21    1.26
  23   1   3    2.16    1.59
  23  -1  -3   -1.34    1.25
 -23  -1   3    1.66    1.47
  23   1  -3    1.58    1.44
  23  -1   3   -1.98    1.44
 -23  -1  -3    2.49    1.41
 -23   1   3    1.20    1.31
 -23  -2   3    0.97    1.35
  23  -2  -3    0.23    1.52
  23   2   3   -1.05    1.39
  23  -2   3    2.38    1.71
 -23  -2  -3    0.60    1.38
  23   2  -3   -0.35    1.44
 -23   2   3   -0.21    1.25
 -23  -3   3    4.88    1.62
  23   3   3    2.45    1.60
  23  -3  -3    1.80    1.71
 -23  -3  -3    2.22    1.52
  23  -3   3    2.81    1.85
  23   3  -3    5.11    1.79
   0   0  -4  373.99   12.63
   0   0   4  397.46   12.53
   0   1   4    0.35    0.18
   0   1  -4    0.06    0.35
   0  -1   4    0.52    0.25
   0  -1   4    0.01    0.35
   0  -1  -4   -0.13    0.28
   0   2   4  280.42    9.24
   0  -2   4  282.75    9.24
   0  -2  -4  278.06    9.42
   0  -2  -4  290.59    9.40
   0   2  -4  285.61    9.42
   0  -2   4  283.03    9.45
   0  -3  -4    0.07    0.38
   0   3  -4    0.03    0.40
   0  -3   4   -0.07    0.26
   0  -3   4   -0.24    0.45
   0  -3  -4   -0.05    0.42
   0  -3  -4    0.09    0.32
   0  -4  -4  317.56   10.60
   0  -4  -4  308.07   10.60
   0   4  -4  323.01   10.64
   0  -4   4  316.76   10.68
   0  -4  -4  312.98   10.44
   0  -4   4  313.23   10.37
   0  -5   4   -0.34    0.35
   0  -5  -4   -0.62    0.43
   0  -5  -4   -0.50    0.47
   0   5  -4   -0.26    0.58
   0  -5   4    0.41    0.62
   0  -5  -4    0.08    0.55
   0  -6  -4   49.21    2.28
   0   6  -4   46.23    2.30
   0  -6  -4   47.67    2.29
   0  -6   4   48.38    2.02
   0  -6  -4   45.61    2.13
   0  -6   4   48.73    2.37
   0  -7  -4   -0.72    0.65
   0  -7   4   -0.28    0.82
   0   7  -4    0.04    0.78
   0  -7  -4    0.40    0.73
   0  -7  -4   -1.20    0.61
   0  -7   4    0.17    0.53
   0  -8  -4    3.19    0.91
   0  -8  -4    2.95    0.95
   0  -8   4    3.84    1.08
   0  -8  -4    2.21    0.98
   0   8  -4    4.28    1.11
   0  -8   4    4.33    0.87
   0  -9  -4   -0.13    0.83
   0  -9   4    0.46    1.08
   0   9  -4    0.04    1.04
   0  -9  -4   -0.36    0.88
   0  -9  -4    0.00    0.52
   0  -9   4   -0.48    0.71
   0 -10  -4   18.63    1.79
   0 -10   4   23.07    2.12
   0  10  -4   18.87    1.96
   0 -11  -4   -0.28    1.02
   0 -11   4   -0.10    1.00
   0  11  -4    0.01    1.14
   0 -11  -4   -0.24    0.46
   0 -11  -4   -0.65    0.91
   0 -12  -4    2.93    1.19
   0  12  -4    3.65    1.38
   0 -12   4    1.54    1.31
   0 -12  -4    0.33    0.71
   0 -13  -4   -0.83    1.20
   0 -13   4    0.49    1.36
   0  13  -4    0.70    1.29
   0 -14   4    3.29    1.47
   1   0   4  176.88    5.74
  -1   0  -4  173.37    5.71
  -1   0   4  173.13    5.66
  -1   0  -4  178.16    5.81
   1   0  -4  172.95    5.80
  -1   0   4  163.34    5.76
  -1   1  -4   72.69    2.56
   1  -1  -4   69.42    2.51
  -1  -1   4   70.43    2.46
  -1  -1   4   69.23    2.48
   1   1   4   69.50    2.40
   1   1  -4   70.93    2.52
  -1   1   4   68.22    2.55
   1  -1   4   67.05    2.34
  -1  -1  -4   68.48    2.49
   1  -1   4   69.58    2.55
   1  -2  -4    9.61    0.53
  -1  -2   4    8.33    0.75
   1   2   4    8.58    0.64
  -1   2  -4    8.67    0.76
   1  -2  -4    8.27    0.74
  -1  -2   4    9.33    0.67
   1   2  -4   10.14    0.74
   1  -2   4    8.15    0.47
  -1  -2  -4    8.72    0.72
   1  -2   4    8.48    0.86
  -1   2   4   10.90    0.86
   1  -3  -4   44.44    1.71
  -1  -3   4   44.96    1.96
   1  -3  -4   45.17    1.92
  -1   3  -4   46.07    1.98
   1   3   4   44.26    1.79
   1  -3  -4   48.25    1.93
  -1  -3   4   46.69    1.77
  -1  -3  -4   45.78    1.84
   1  -3   4   43.49    1.97
   1   3  -4   46.68    1.89
   1  -3   4   46.33    1.63
  -1  -3  -4   45.96    1.94
  -1   4  -4    0.77    0.59
  -1  -4   4    0.47    0.34
   1  -4  -4    0.70    0.37
  -1  -4   4    1.06    0.54
   1  -4  -4    1.13    0.55
   1  -4  -4    0.39    0.47
  -1  -4  -4    1.28    0.48
  -1  -4  -4    0.70    0.43
   1  -4   4    0.37    0.31
   1  -4   4    0.24    0.53
  -1  -4  -4    1.03    0.47
   1   4  -4    0.48    0.51
   1  -5  -4   16.76    1.29
  -1  -5   4   16.37    1.30
  -1   5  -4   15.20    1.30
   1  -5  -4   17.99    1.18
  -1  -5   4   16.86    1.07
   1  -5  -4   17.11    1.08
  -1  -5  -4   15.39    1.18
   1  -5   4   17.34    0.95
  -1  -5  -4   15.98    1.24
   1  -5   4   16.83    1.34
   1   5  -4   15.88    1.19
  -1  -5  -4   17.78    1.14
   1  -6  -4    3.92    0.80
   1  -6  -4    4.58    0.74
  -1  -6   4    4.32    0.93
   1  -6  -4    5.09    0.84
  -1  -6   4    4.24    0.65
  -1   6  -4    3.28    0.86
   1  -6   4    3.86    0.60
  -1  -6  -4    3.80    0.80
  -1  -6  -4    3.46    0.76
  -1  -6  -4    4.10    0.75
   1   6  -4    5.37    0.89
   1  -6   4    4.32    0.87
   1  -7  -4    7.61    0.98
  -1  -7   4    5.82    0.85
  -1  -7   4    6.96    1.11
   1  -7  -4    7.14    1.11
  -1   7  -4    7.87    1.18
   1  -7  -4    6.76    0.92
   1   7  -4    6.81    1.09
  -1  -7  -4    7.90    1.07
   1  -7   4    6.86    1.17
  -1  -7  -4    7.95    1.05
  -1  -7  -4    7.49    1.08
   1  -7   4    8.98    0.88
  -1  -8   4   10.16    1.42
  -1   8  -4   13.12    1.47
   1  -8  -4   12.12    1.30
   1  -8  -4    8.00    1.32
  -1  -8   4   11.30    1.17
  -1  -8  -4   11.75    1.34
  -1  -8  -4   12.32    1.35
  -1  -8  -4   12.61    1.41
   1   8  -4   12.04    1.41
   1  -8   4   11.14    1.46
   1  -8   4   11.40    1.11
   1  -9  -4    8.51    1.32
   1  -9  -4    8.82    1.41
  -1  -9   4    9.20    1.45
  -1  -9   4    9.82    1.21
   1  -9  -4    8.25    1.24
  -1   9  -4   12.27    1.57
   1  -9   4   10.16    1.15
  -1  -9  -4    8.14    1.34
  -1  -9  -4   10.85    1.37
   1  -9   4    9.50    1.46
   1   9  -4    9.11    1.41
  -1  -9  -4    9.75    1.38
  -1  10  -4    1.14    1.14
   1 -10  -4    2.46    1.18
  -1 -10   4    0.38    1.08
   1 -10  -4   -0.55    0.86
  -1 -10   4   -1.81    0.72
   1  10  -4    2.06    1.04
  -1 -10  -4    1.25    0.97
  -1 -10  -4    1.44    0.96
   1 -10   4    0.51    1.05
  -1 -10  -4   -0.54    0.99
   1 -11  -4    1.64    1.13
  -1 -11   4    1.29    1.11
   1 -11  -4    0.82    1.15
  -1  11  -4    4.58    1.36
   1 -11   4    2.55    1.18
  -1 -11  -4    0.19    0.42
   1  11  -4    3.08    1.29
  -1 -11  -4    0.75    1.05
  -1 -11  -4    2.17    1.17
  -1 -12   4    1.28    1.25
   1 -12  -4    1.15    1.27
  -1  12  -4   -0.76    1.18
   1 -12  -4    0.36    1.10
  -1 -12  -4    0.45    1.11
  -1 -12  -4    0.44    1.11
   1 -12   4    2.59    1.23
  -1 -12  -4    0.58    1.07
  -1  12   4    2.09    1.18
   1  12  -4    1.23    1.18
   1 -13  -4    2.32    1.52
  -1  13  -4    1.94    1.34
  -1 -13   4    1.26    1.41
   1 -13   4   -0.71    1.27
  -1  14  -4   -0.62    1.55
  -1 -14   4   -0.35    1.42
   1 -14   4    1.60    1.48
  -2   0   4   88.27    2.98
   2   0   4   86.53    3.09
  -2   0  -4   86.18    3.01
   2   0  -4   90.53    3.11
  -2   0   4   90.17    3.15
  -2  -1   4    8.20    0.63
  -2  -1   4    6.05    0.58
  -2   1  -4    7.61    0.44
   2   1   4    7.53    0.59
   2  -1  -4    6.70    0.61
  -2   1  -4    7.33    0.69
   2  -1  -4    6.63    0.43
   2  -1   4    7.07    0.70
  -2  -1  -4    6.73    0.58
  -2   1   4    8.47    0.73
  -2  -1  -4    8.40    0.66
   2   1  -4    7.97    0.69
   2   2   4    1.22    0.41
   2  -2  -4   -0.03    0.27
  -2  -2   4    0.80    0.37
   2  -2  -4    0.67    0.44
  -2   2  -4    0.80    0.50
  -2  -2   4    0.07    0.46
  -2  -2  -4    1.49    0.44
  -2  -2  -4    0.01    0.37
   2  -2   4    0.65    0.56
   2   2  -4    0.45    0.44
  -2   2   4    1.19    0.51
   2  -3  -4    6.06    0.49
   2   3   4    4.98    0.55
   2  -3  -4    5.34    0.69
  -2  -3   4    5.76    0.57
  -2  -3   4    6.55    0.70
  -2   3  -4    5.26    0.73
   2  -3   4    5.61    0.38
   2   3  -4    7.34    0.65
  -2  -3  -4    5.52    0.56
  -2   3   4    5.28    0.71
   2  -3   4    4.47    0.71
  -2  -3  -4    5.88    0.68
  -2   4  -4   20.13    1.35
   2  -4  -4   20.05    1.30
  -2  -4   4   18.86    1.28
   2  -4  -4   20.12    1.06
   2   4   4   19.17    1.16
  -2  -4   4   19.95    1.11
   2   4  -4   19.46    1.15
   2  -4   4   20.88    0.92
  -2   4   4   23.38    1.38
  -2  -4  -4   19.27    1.21
  -2  -4  -4   22.17    1.20
   2  -4   4   22.15    1.45
  -2   5  -4   37.31    2.09
  -2  -5   4   42.42    1.89
  -2  -5   4   40.70    2.08
   2  -5  -4   44.17    2.07
   2  -5  -4   42.36    1.83
   2  -5   4   44.42    2.15
  -2   5   4   43.57    2.12
   2   5  -4   40.50    1.90
  -2  -5  -4   44.54    1.93
  -2  -5  -4   42.56    2.06
   2  -5   4   42.51    1.69
  -2   6  -4    1.43    0.80
  -2  -6   4    1.37    0.57
  -2  -6   4    2.59    0.78
   2  -6  -4    1.23    0.57
   2  -6  -4    1.37    0.73
   2   6  -4    1.52    0.69
   2  -6   4    2.28    0.52
  -2  -6  -4    2.09    0.67
  -2  -6  -4    1.61    0.67
   2  -6   4    1.68    0.75
  -2  -6  -4    1.08    0.64
  -2   7  -4    5.21    1.16
   2  -7  -4    8.19    0.98
  -2  -7   4    6.50    1.11
  -2  -7   4    5.48    0.84
   2  -7  -4    5.35    1.07
  -2  -7  -4    6.21    1.00
  -2  -7  -4    6.06    0.99
   2   7  -4    7.49    1.07
   2  -7   4    7.62    0.82
  -2  -7  -4    6.41    1.03
   2  -7   4    8.12    1.24
  -2   8  -4   19.76    1.85
   2  -8  -4   19.44    1.81
   2  -8  -4   23.33    1.62
  -2  -8   4   18.91    1.49
  -2  -8   4   18.45    1.83
  -2  -8  -4   18.37    1.69
   2   8  -4   15.81    1.56
  -2   8   4   22.52    1.85
  -2  -8  -4   17.86    1.58
   2  -8   4   17.98    1.76
  -2  -8  -4   18.46    1.60
   2  -8   4   19.03    1.34
  -2  -9   4    8.98    1.16
   2  -9  -4    7.10    1.18
  -2  -9   4    7.53    1.37
   2  -9  -4    8.67    1.43
  -2   9  -4    9.14    1.52
  -2   9   4    9.07    1.39
   2   9  -4    7.24    1.26
   2  -9   4    8.00    1.40
  -2  -9  -4    9.94    1.38
  -2  -9  -4    9.91    1.32
  -2  -9  -4    8.99    1.36
  -2 -10   4    7.05    1.41
  -2  10  -4    5.02    1.37
  -2 -10   4    6.71    1.15
   2 -10  -4    8.58    1.51
   2 -10  -4    6.49    1.20
  -2  10   4    6.32    1.29
   2 -10   4    7.94    1.40
  -2 -10  -4    6.52    1.27
  -2 -10  -4    7.03    1.34
  -2 -10  -4    5.93    1.28
   2  10  -4    6.03    1.31
  -2  11  -4    0.17    1.19
  -2 -11   4   -1.43    0.94
   2 -11  -4    0.04    0.96
   2 -11  -4   -1.98    1.02
   2 -11   4    0.36    1.05
  -2 -11  -4   -0.79    1.03
  -2 -11  -4    1.54    1.08
   2  11  -4   -1.06    1.02
  -2  11   4   -0.15    0.94
  -2 -12   4    0.83    1.25
   2  12   4   -0.54    0.98
   2 -12  -4    2.20    1.30
  -2  12  -4   -0.33    1.29
  -2 -12  -4    0.28    0.67
   2 -12   4    1.15    1.29
   2  13   4   -0.53    1.09
   2 -13  -4   -0.79    1.27
  -2  13  -4    0.78    1.37
  -2 -13   4    0.47    1.35
  -2 -13  -4    1.19    1.24
   2 -13   4    0.69    1.32
  -2  14  -4    1.80    1.63
  -2 -14   4    2.68    1.62
   2 -14   4   -0.32    1.32
   3   0  -4   18.51    0.99
   3   0  -4   18.28    0.94
   3   0   4   18.38    1.06
  -3   0  -4   19.50    0.92
  -3   0   4   20.31    1.23
   3  -1  -4  135.46    4.51
  -3  -1   4  136.02    4.64
   3   1   4  130.49    4.67
  -3   1  -4  136.49    4.73
  -3   1  -4  138.61    4.48
  -3  -1   4  140.46    4.73
   3  -1  -4  138.83    4.68
   3  -1   4  139.26    4.76
  -3   1   4  134.11    4.73
  -3  -1  -4  127.74    4.65
   3   1  -4  139.27    4.62
  -3  -1  -4  130.90    4.65
   3  -2  -4    7.67    0.74
  -3   2  -4    7.91    0.78
  -3  -2   4    8.04    0.69
   3   2   4    7.46    0.68
  -3  -2   4    6.35    0.68
   3  -2  -4    8.32    0.55
   3  -2   4    9.32    0.87
   3   2  -4    7.91    0.63
  -3  -2  -4    7.11    0.70
  -3   2   4    8.47    0.80
  -3  -2  -4    8.60    0.66
   3   3   4   15.21    1.02
   3  -3  -4   17.27    0.88
  -3   3  -4   16.27    1.18
   3  -3  -4   15.68    1.05
  -3  -3   4   16.75    1.09
   3   3  -4   15.83    0.92
  -3   3   4   17.11    1.18
  -3  -3  -4   18.59    1.07
   3  -3   4   17.69    1.29
  -3  -3  -4   17.39    0.95
   3  -4  -4    7.82    0.88
  -3   4  -4    7.81    0.58
   3   4   4    7.05    0.79
  -3  -4   4    8.32    0.92
  -3  -4   4    9.00    0.78
   3  -4  -4    8.82    0.73
  -3   4  -4    6.85    0.95
  -3  -4  -4    9.19    0.88
  -3  -4  -4    9.11    0.75
  -3   4   4    7.45    0.90
   3  -4   4    8.73    1.03
   3   4  -4    9.13    0.80
  -3  -5   4   31.32    1.75
   3   5   4   32.57    1.68
   3  -5  -4   30.47    1.52
   3  -5  -4   31.51    1.81
  -3   5  -4   30.97    1.76
  -3  -5   4   28.63    1.60
  -3   5  -4   28.40    1.32
  -3   5   4   31.91    1.77
  -3  -5  -4   31.41    1.75
  -3  -5  -4   29.05    1.52
   3   5  -4   31.90    1.58
   3  -5   4   30.70    1.80
  -3  -6   4   54.92    2.44
  -3   6  -4   53.47    2.20
   3  -6  -4   54.88    2.60
  -3  -6   4   53.98    2.67
   3   6   4   60.75    2.55
  -3   6  -4   55.53    2.70
   3  -6  -4   55.69    2.36
  -3  -6  -4   54.88    2.53
   3   6  -4   55.83    2.45
  -3   6   4   57.57    2.64
   3  -6   4   50.66    2.61
  -3  -6  -4   57.04    2.42
   3  -7  -4    8.55    1.22
  -3  -7   4    7.43    1.19
  -3   7  -4    9.71    1.37
   3   7   4   10.49    1.16
  -3  -7   4    8.61    1.03
   3  -7  -4    8.58    1.04
  -3   7   4    9.27    1.21
   3  -7   4   10.82    1.36
   3   7  -4    8.65    1.08
  -3  -7  -4    8.33    1.05
  -3  -7  -4    9.65    1.20
   3  -8  -4    0.47    0.76
  -3   8  -4    2.15    0.69
   3  -8  -4    0.09    1.00
  -3  -8   4   -0.43    0.69
  -3  -8   4   -0.78    1.00
  -3   8  -4    0.72    1.09
  -3  -8  -4   -0.47    0.82
   3   8  -4   -0.06    0.75
  -3  -8  -4    0.68    0.84
  -3   8   4    0.56    0.89
   3  -8   4    0.11    0.92
  -3  -9   4    0.61    1.06
   3  -9  -4    0.40    0.98
  -3   9  -4    1.58    1.16
   3  -9  -4    0.22    0.84
  -3  -9   4    0.27    0.75
   3   9   4    1.79    0.98
  -3  -9  -4    1.08    0.93
   3   9  -4    0.20    0.93
  -3  -9  -4    0.99    0.94
   3  -9   4   -1.01    0.89
  -3   9   4    0.77    0.96
   3 -10  -4    2.42    1.20
   3  10   4    0.44    0.93
   3 -10  -4   -0.20    0.92
  -3 -10   4    1.66    1.21
  -3 -10   4   -0.06    0.80
  -3  10  -4    0.92    1.09
   3  10  -4    0.82    1.06
   3 -10   4    0.18    1.07
  -3 -10  -4    0.02    0.96
  -3  10   4    0.72    0.98
  -3 -10  -4    1.63    1.04
  -3 -11   4    6.48    1.50
   3 -11  -4    2.53    1.25
   3  11   4    8.39    1.42
   3 -11  -4    4.83    1.19
  -3  11  -4    5.81    1.46
  -3  11   4    5.59    1.37
  -3 -11  -4    5.77    1.32
   3 -11   4    8.83    1.59
  -3 -12   4    0.93    1.26
   3  12   4    1.31    1.09
   3 -12  -4   -0.96    1.19
  -3  12  -4   -0.13    1.23
  -3 -12  -4   -1.55    1.00
   3 -12   4    0.56    1.21
  -3  13  -4   -0.55    1.37
   3  13   4    0.60    1.17
   3 -13  -4   -1.61    1.31
  -3 -13   4    0.02    1.33
   3 -13   4    0.47    1.19
  -3 -13  -4   -0.11    0.98
  -3  14  -4    0.85    1.52
  -3 -14   4   -1.18    1.26
   3 -14   4   -0.79    1.40
   4   0  -4   15.81    0.94
  -4   0   4   15.54    1.06
  -4   0  -4   14.78    0.94
   4   0  -4   16.13    0.95
   4   0   4   15.23    1.03
  -4   0  -4   15.05    0.85
  -4   1  -4    0.17    0.27
  -4   1  -4    0.90    0.49
   4  -1  -4    0.84    0.39
   4   1   4    0.59    0.41
  -4  -1   4    0.71    0.45
   4  -1  -4    0.63    0.32
   4   1  -4    0.27    0.24
  -4  -1  -4    0.32    0.36
  -4  -1  -4    0.54    0.41
   4   1  -4    0.44    0.34
  -4   1   4    0.68    0.47
   4  -1   4   -0.18    0.46
  -4   2  -4   30.71    1.15
  -4   2  -4   32.84    1.54
  -4  -2   4   30.25    1.44
   4  -2  -4   31.83    1.51
  -4  -2   4   31.67    1.50
   4   2   4   32.08    1.49
   4  -2  -4   30.59    1.31
  -4   2   4   30.21    1.48
   4   2  -4   30.76    1.34
   4  -2   4   32.89    1.60
  -4  -2  -4   30.88    1.49
  -4  -2  -4   30.71    1.31
   4  -3  -4   10.33    0.75
  -4   3  -4    8.43    0.93
   4  -3  -4    9.56    0.91
  -4  -3   4    8.68    0.80
   4   3   4   10.39    0.86
  -4  -3   4   10.19    0.94
  -4   3  -4    8.78    0.50
  -4  -3  -4    9.72    0.68
  -4  -3  -4   10.42    0.90
   4  -3   4   10.35    1.05
   4   3  -4    8.90    0.68
  -4   3   4   11.09    0.93
   4  -4  -4    1.69    0.63
  -4   4  -4    2.38    0.33
  -4  -4   4    2.22    0.72
   4  -4  -4    2.46    0.53
  -4   4  -4    1.60    0.70
   4   4   4    2.14    0.62
  -4  -4   4    2.19    0.57
   4   4  -4    2.26    0.50
   4  -4   4    2.59    0.80
  -4   4   4    2.70    0.67
  -4  -4  -4    2.47    0.66
  -4  -4  -4    3.68    0.52
  -4  -5   4    0.64    0.65
  -4   5  -4    1.12    0.76
  -4  -5   4   -0.05    0.21
   4  -5  -4   -0.34    0.46
  -4   5  -4    0.81    0.35
   4  -5  -4    0.42    0.62
   4   5   4    0.10    0.49
  -4  -5  -4    0.09    0.53
  -4  -5  -4   -0.10    0.45
   4  -5   4    1.36    0.70
  -4   5   4    1.23    0.64
   4   5  -4    0.71    0.53
   4  -6  -4    2.52    0.79
  -4  -6   4    2.57    0.90
   4  -6  -4    2.03    0.64
  -4   6  -4    1.77    0.49
   4   6   4    1.54    0.73
  -4   6  -4    1.62    0.83
  -4  -6   4    0.42    0.44
  -4  -6  -4    1.59    0.70
   4   6  -4    3.35    0.69
  -4  -6  -4    2.44    0.64
  -4   6   4    1.41    0.76
   4  -6   4    1.74    0.88
   4  -7  -4    1.50    0.95
  -4  -7   4    0.31    0.66
  -4  -7   4    0.79    0.88
  -4   7  -4   -0.21    0.93
   4   7   4    0.90    0.80
   4  -7  -4    0.88    0.72
  -4   7  -4    0.49    0.53
  -4   7   4   -0.09    0.77
  -4  -7  -4    0.76    0.68
  -4  -7  -4    1.32    0.77
   4  -7   4    0.52    0.90
   4   7  -4    0.15    0.70
   4  -8  -4   29.82    1.90
  -4   8  -4   30.69    2.16
   4  -8  -4   26.23    2.03
   4   8   4   25.74    1.98
  -4  -8   4   25.36    1.95
  -4  -8   4   29.29    2.27
  -4  -8  -4   30.49    1.87
   4  -8   4   27.18    2.09
  -4   8   4   28.32    2.08
  -4  -8  -4   31.72    2.00
   4   8  -4   29.33    1.92
   4  -9  -4   26.70    1.87
   4   9   4   26.72    1.94
  -4  -9   4   26.14    2.26
   4  -9  -4   26.17    2.28
  -4  -9   4   24.49    1.85
  -4   9  -4   25.24    2.29
  -4   9   4   26.79    2.17
   4   9  -4   25.58    1.94
  -4  -9  -4   27.10    1.89
  -4  -9  -4   26.72    2.16
   4  -9   4   27.61    2.28
  -4  10  -4    7.30    1.62
   4 -10  -4   10.66    1.43
   4 -10  -4   10.25    1.67
   4  10   4    9.75    1.46
  -4 -10   4    9.33    1.51
  -4 -10   4    8.92    1.30
   4  10  -4   11.62    1.46
  -4 -10  -4    9.10    1.46
   4 -10   4   10.00    1.60
  -4  10   4   11.87    1.60
  -4 -11   4    5.43    1.16
   4  11   4    3.42    1.19
  -4  11  -4    5.80    1.54
  -4 -11   4    5.16    1.37
   4 -11  -4    5.33    1.41
  -4  11   4    4.69    1.33
   4 -11   4    4.85    1.31
  -4 -11  -4    2.00    1.14
   4  12   4    4.45    1.32
  -4  12  -4    2.00    1.48
  -4 -12   4    3.43    1.40
   4 -12  -4    1.71    1.38
   4 -12   4    1.99    1.27
  -4 -12  -4   -0.46    1.11
   4  13   4   -1.10    1.15
  -4 -13   4    0.70    1.34
   4 -13  -4   -0.28    1.40
  -4  13  -4    0.35    1.40
   4 -13   4    0.69    1.35
  -4 -13  -4   -0.64    1.13
  -4  14  -4   -2.10    1.34
  -4 -14   4   -1.64    1.35
   4 -14   4   -0.73    1.35
   5   0  -4  219.35    7.18
  -5   0  -4  215.04    7.20
   5   0  -4  214.42    7.20
  -5   0  -4  213.74    7.18
   5   0   4  216.11    7.32
  -5   0   4  207.98    7.32
  -5   1  -4   27.41    1.16
   5   1   4   25.90    1.36
   5  -1  -4   27.84    1.22
   5  -1  -4   27.35    1.32
  -5  -1   4   24.93    1.38
   5   1  -4   22.15    1.22
   5   1  -4   28.16    1.17
   5  -1   4   28.09    1.44
  -5  -1  -4   28.28    1.24
  -5   1   4   29.30    1.47
  -5  -1  -4   27.81    1.33
  -5  -2   4   96.57    3.45
   5  -2  -4   92.91    3.26
  -5   2  -4   92.28    3.48
   5   2   4   86.05    3.38
   5  -2  -4   91.37    3.42
  -5   2  -4   90.07    3.12
  -5  -2  -4   91.70    3.40
   5   2  -4   87.88    3.41
   5  -2   4   93.97    3.51
  -5  -2  -4   91.17    3.18
   5   2  -4   90.29    3.16
  -5   2   4   89.40    3.45
   5  -3  -4   12.97    1.10
   5  -3  -4   12.55    0.98
   5   3   4   13.60    1.04
  -5  -3   4   12.70    1.03
  -5   3  -4   14.35    0.72
  -5   3  -4   13.74    1.16
  -5  -3  -4   15.39    0.80
   5  -3   4   14.30    1.21
   5   3  -4   13.74    0.89
  -5  -3  -4   12.70    1.05
  -5   3   4   15.53    1.14
  -5   4  -4   29.27    1.20
  -5  -4   4   31.90    1.65
   5   4   4   31.00    1.63
  -5   4  -4   28.00    1.74
   5  -4  -4   27.59    1.64
  -5  -4   4   28.41    1.71
   5  -4  -4   30.74    1.50
  -5  -4  -4   29.30    1.61
   5  -4   4   29.56    1.80
   5   4  -4   28.84    1.34
  -5  -4  -4   27.79    1.30
  -5   4   4   29.50    1.63
  -5   5  -4   49.34    1.93
   5   5   4   54.11    2.41
   5  -5  -4   51.44    2.45
   5  -5  -4   52.10    2.22
  -5  -5   4   52.50    2.43
  -5  -5   4   52.31    2.37
  -5   5  -4   49.85    2.54
  -5  -5  -4   52.18    2.41
  -5   5   4   52.54    2.42
   5  -5   4   47.95    2.49
  -5  -5  -4   54.10    2.09
   5   5  -4   51.52    2.10
  -5  -6   4   64.18    2.74
   5   6   4   59.91    2.72
   5  -6  -4   61.57    2.89
  -5   6  -4   58.38    2.28
   5  -6  -4   61.56    2.61
  -5  -6   4   60.95    2.84
  -5   6  -4   56.63    2.89
  -5   6   4   63.20    2.81
   5   6  -4   58.59    2.47
  -5  -6  -4   57.59    2.76
   5  -6   4   57.80    2.92
  -5  -6  -4   62.12    2.47
   5   7   4    5.48    1.01
  -5  -7   4    7.37    1.30
  -5   7  -4    6.96    0.75
   5  -7  -4    6.07    1.16
  -5   7  -4    7.70    1.28
   5  -7  -4    6.66    0.99
  -5  -7   4    3.60    0.72
   5   7  -4    6.10    0.89
  -5  -7  -4    8.74    0.97
  -5  -7  -4    6.98    1.14
  -5   7   4    5.26    1.03
   5  -7   4    8.14    1.33
   5   8   4    9.67    1.39
   5  -8  -4    9.97    1.52
  -5  -8   4    8.15    1.38
   5  -8  -4   11.05    1.27
  -5   8  -4   10.08    1.59
  -5  -8  -4    8.92    1.14
  -5   8   4    7.68    1.32
   5  -8   4    9.12    1.51
  -5  -8  -4    8.45    1.31
   5   8  -4    8.40    1.14
  -5  -9   4    5.16    1.05
  -5   9  -4    5.91    1.45
   5   9   4    3.23    1.12
   5  -9  -4    5.03    1.38
   5  -9  -4    3.25    0.97
  -5  -9   4    3.09    1.27
  -5   9   4    4.52    1.15
  -5  -9  -4    2.36    1.02
   5   9  -4    4.55    1.07
   5  -9   4    3.11    1.14
   5 -10  -4   -0.66    0.88
  -5  10  -4   -0.99    1.03
  -5 -10   4    0.96    0.92
  -5 -10   4    0.24    1.16
   5  10   4    1.72    1.04
   5 -10  -4    1.06    1.19
  -5 -10  -4    0.81    1.01
   5 -10   4   -0.61    1.05
  -5  10   4    1.28    1.07
  -5 -11   4    0.97    1.14
   5  11   4   -0.07    1.04
  -5  11  -4    0.82    1.23
   5 -11  -4   -0.05    1.24
  -5 -11   4   -0.95    0.86
  -5 -11  -4   -1.44    0.97
   5 -11   4    1.41    1.23
  -5  12  -4    0.45    1.44
   5 -12  -4   -0.26    1.31
   5  12   4    2.38    1.20
  -5 -12   4    0.99    1.31
   5 -12   4    1.60    1.29
  -5 -12  -4    0.34    1.15
   5 -13  -4   -2.37    1.32
  -5  13  -4    0.15    1.43
   5  13   4   -0.09    1.09
  -5 -13  -4   -0.26    1.19
   5 -13   4    0.42    1.26
  -5  14  -4    2.90    1.75
  -5 -14  -4    4.17    1.52
   5  14  -4    3.70    1.56
   5 -14   4    3.53    1.58
  -6   0  -4   81.29    3.06
   6   0  -4   85.16    3.04
  -6   0   4   80.57    3.20
   6   0   4   87.20    3.26
  -6   0  -4   84.54    3.07
   6   0  -4   84.29    3.10
   6   1   4   55.27    2.33
   6  -1  -4   55.42    2.20
  -6  -1   4   56.50    2.38
  -6   1  -4   57.13    2.12
   6  -1  -4   55.85    2.24
  -6   1   4   58.96    2.40
   6   1  -4   54.24    2.25
   6   1  -4   53.53    2.06
   6  -1   4   54.34    2.35
  -6  -1  -4   56.87    2.11
  -6  -1  -4   54.04    2.25
   6  -2  -4   23.76    1.39
  -6   2  -4   25.04    1.46
  -6   2  -4   23.92    1.11
  -6  -2   4   25.33    1.39
   6   2   4   26.88    1.42
   6  -2  -4   24.08    1.27
   6   2  -4   26.03    1.07
   6  -2   4   26.03    1.51
  -6  -2  -4   24.23    1.33
  -6  -2  -4   23.02    1.14
  -6   2   4   25.19    1.39
   6   2  -4   22.38    1.42
   6   3   4   29.94    1.59
   6  -3  -4   24.85    1.48
   6  -3  -4   30.05    1.61
  -6  -3   4   30.74    1.67
  -6   3  -4   28.91    1.71
  -6   3  -4   29.97    1.25
  -6  -3  -4   32.06    1.66
   6   3  -4   30.15    1.25
  -6   3   4   28.44    1.55
   6  -3   4   26.58    1.72
   6   3  -4   28.48    1.71
  -6  -3  -4   30.55    1.23
   6  -4  -4    2.17    0.64
  -6   4  -4    2.01    0.40
   6   4   4    1.92    0.64
  -6  -4   4    1.35    0.64
  -6   4  -4    0.95    0.71
   6  -4  -4    2.54    0.76
  -6  -4  -4    2.44    0.42
  -6  -4  -4    2.31    0.71
   6   4  -4    2.47    0.49
   6   4  -4    2.57    0.73
   6  -4   4    3.01    0.90
  -6   4   4    2.20    0.66
   6  -5  -4   13.63    1.31
   6  -5  -4   14.98    1.17
  -6   5  -4   14.43    0.89
  -6   5  -4   13.10    1.41
  -6  -5   4   15.89    1.31
   6   5   4   14.00    1.25
   6   5  -4   15.83    0.98
   6  -5   4   15.87    1.49
  -6   5   4   15.21    1.28
  -6  -5  -4   13.87    1.28
  -6  -5  -4   14.54    0.94
  -6  -6   4   65.68    2.96
  -6  -6   4   69.37    3.09
   6   6   4   66.95    3.00
   6  -6  -4   65.32    3.14
   6  -6  -4   66.24    2.83
  -6   6  -4   61.74    3.12
  -6   6  -4   64.85    2.46
   6   6  -4   64.81    2.59
   6  -6   4   65.69    3.15
  -6  -6  -4   67.30    2.59
  -6  -6  -4   60.52    2.96
  -6   6   4   65.93    2.92
   6  -7  -4    1.98    0.81
  -6  -7   4    1.80    0.84
   6   7   4    1.64    0.83
  -6  -7   4    2.54    1.00
   6  -7  -4    0.18    1.00
  -6   7  -4   -0.54    1.04
  -6   7   4    0.75    0.83
   6  -7   4    2.19    1.12
  -6  -7  -4    2.40    0.70
   6   7  -4    1.87    0.72
  -6  -7  -4    1.59    0.88
  -6  -8   4    1.37    1.11
  -6   8  -4    0.75    1.10
   6   8   4    4.18    1.14
   6  -8  -4    2.65    1.16
   6  -8  -4    3.05    0.95
  -6  -8   4    3.07    0.92
  -6  -8  -4    4.74    1.16
  -6   8   4    3.49    1.03
   6  -8   4    1.64    1.07
   6   9   4    6.99    1.31
  -6   9  -4    5.28    1.41
   6  -9  -4    6.56    1.14
   6  -9  -4    8.71    1.55
  -6  -9   4    3.61    0.87
  -6  -9   4    9.31    1.55
  -6  -9  -4    6.91    1.30
  -6   9   4    5.90    1.26
   6  -9   4    7.63    1.38
  -6  10  -4   -0.10    1.26
   6 -10  -4    0.87    0.97
   6  10   4    2.63    1.09
  -6 -10   4    0.31    1.09
  -6 -10   4    1.21    0.77
   6 -10  -4    0.90    1.22
  -6  10   4    2.53    1.11
   6 -10   4    1.41    1.08
  -6 -10  -4    1.47    1.10
  -6 -11   4   -0.50    0.89
   6 -11  -4    0.29    1.13
  -6  11  -4    1.29    1.41
   6  11   4    1.88    1.04
  -6 -11  -4    1.14    1.14
   6 -11   4    3.14    1.30
  -6 -12   4    1.04    1.04
   6  12   4    0.70    1.11
   6 -12  -4    0.11    1.38
  -6  12  -4   -0.34    1.34
  -6 -12  -4    1.19    1.20
   6 -12   4    1.01    1.26
   6  13   4    1.10    1.21
  -6  13  -4    1.96    1.62
   6 -13  -4    3.96    1.77
  -6 -13  -4    2.03    1.35
   6  13  -4    1.41    1.26
   6 -13   4    1.53    1.39
  -6  14  -4    1.35    1.76
   6  14   4    2.05    1.36
   6  14  -4    2.67    1.39
  -6 -14  -4    0.32    1.33
   6 -14   4    1.83    1.48
  -7   0   4   53.48    2.40
  -7   0  -4   56.39    2.23
   7   0   4   49.93    2.38
  -7   0  -4   55.37    2.19
   7   0  -4   56.47    2.17
  -7   1  -4   27.77    1.53
  -7  -1   4   31.48    1.71
   7   1   4   41.38    1.85
   7  -1  -4   30.81    1.52
  -7   1  -4   32.46    1.45
   7  -1  -4   30.35    1.53
  -7   1   4   29.76    1.62
   7  -1   4   30.66    1.75
  -7  -1  -4   29.81    1.37
  -7  -1  -4   29.87    1.57
   7   1  -4   30.73    1.34
   7   1  -4   30.79    1.61
  -7   2  -4   13.85    1.19
  -7   2  -4   14.94    0.92
  -7  -2   4   14.15    1.14
   7   2   4   13.04    1.14
   7  -2  -4   14.92    1.11
   7  -2  -4   14.63    1.14
  -7   2   4   13.24    1.14
  -7  -2  -4   12.35    0.90
   7   2  -4   14.78    0.79
  -7  -2  -4   15.12    1.11
   7   2  -4   14.36    1.12
   7  -2   4   14.05    1.22
  -7  -3   4   68.23    2.80
   7  -3  -4   62.03    2.67
   7   3   4   67.01    2.83
   7  -3  -4   66.36    2.80
  -7   3  -4   67.88    2.88
  -7   3  -4   67.27    2.45
  -7   3   4   66.35    2.80
   7   3  -4   64.39    2.31
   7  -3   4   67.63    2.95
   7   3  -4   63.83    2.79
  -7  -3  -4   64.96    2.78
  -7  -3  -4   63.67    2.32
  -7   4  -4   10.11    1.17
  -7  -4   4   11.30    1.10
   7   4   4   14.27    1.23
   7  -4  -4   11.29    1.04
  -7   4  -4   11.13    0.82
   7  -4  -4   12.30    1.24
  -7   4   4   12.39    1.13
   7  -4   4    9.84    1.22
   7   4  -4   12.27    0.76
  -7  -4  -4   11.57    0.70
  -7  -4  -4    9.90    1.06
   7   4  -4   11.43    1.19
   7  -5  -4    1.10    0.64
  -7   5  -4    0.49    0.44
   7  -5  -4   -0.95    0.65
  -7  -5   4    0.73    0.64
  -7   5  -4    0.31    0.87
   7   5   4    0.00    0.63
   7   5  -4   -1.05    0.62
  -7   5   4    0.46    0.65
   7  -5   4    0.40    0.81
  -7  -5  -4    0.63    0.41
   7   5  -4    0.87    0.46
  -7  -5  -4    1.05    0.73
   7  -6  -4   36.75    2.25
  -7   6  -4   39.04    2.35
   7  -6  -4   41.41    2.06
   7   6   4   37.18    2.21
  -7   6  -4   39.21    1.68
  -7  -6   4   42.11    2.25
  -7  -6  -4   38.37    1.72
  -7  -6  -4   37.62    2.17
   7   6  -4   38.96    1.73
  -7   6   4   40.94    2.16
   7  -6   4   37.14    2.34
   7   6  -4   41.34    2.39
  -7  -7   4   19.41    1.64
   7  -7  -4   19.32    1.54
  -7   7  -4   19.40    1.98
   7  -7  -4   17.52    1.87
   7   7   4   19.53    1.73
   7   7  -4   18.63    1.82
   7  -7   4   17.49    1.88
  -7   7   4   21.63    1.67
  -7  -7  -4   17.02    1.66
  -7  -8   4    3.21    0.95
   7  -8  -4    3.28    1.24
  -7   8  -4    3.57    1.26
   7  -8  -4    3.33    1.02
   7   8   4    3.47    1.11
   7   8  -4    4.39    1.19
  -7  -8  -4    5.27    1.22
  -7   8   4    4.01    1.08
   7  -8   4    3.24    1.16
  -7   9  -4   17.51    1.98
   7  -9  -4   15.76    1.57
   7  -9  -4   16.68    1.92
  -7  -9   4   13.69    1.56
   7   9   4   15.65    1.74
  -7  -9  -4   18.59    1.90
   7   9  -4   16.82    1.84
   7  -9   4   15.42    1.88
  -7   9   4   16.54    1.66
   7 -10  -4    1.53    1.29
   7  10   4   -0.16    0.93
  -7  10  -4   -0.20    1.31
  -7 -10   4    1.20    0.99
  -7 -10  -4    1.08    1.06
   7 -10   4   -0.10    1.07
   7  10  -4    2.15    1.13
   7  11   4    0.45    1.11
   7 -11  -4   -0.26    1.27
  -7 -11   4    0.59    0.46
  -7  11  -4    0.87    1.42
   7  11  -4    1.27    1.18
   7 -11   4    3.70    1.34
  -7 -11  -4    2.02    1.26
   7 -12  -4    2.19    1.54
   7  12   4    1.19    1.17
  -7 -12   4    2.62    1.18
  -7  12  -4    3.64    1.69
   7  12  -4    1.62    1.34
  -7 -12  -4    2.34    1.31
   7 -12   4    1.81    1.38
  -7  13  -4   -1.04    1.49
   7  13   4    0.64    1.24
   7 -13  -4   -1.32    1.47
  -7 -13  -4    2.57    1.43
   7 -13   4   -1.23    1.29
   7  13  -4    1.95    1.28
  -8   0  -4    6.88    0.77
   8   0   4    5.74    0.89
  -8   0   4    6.94    0.94
   8   0  -4    6.92    0.72
  -8   0  -4    7.83    0.77
   8   1   4   58.48    2.62
   8  -1  -4   59.64    2.46
  -8  -1   4   56.46    2.61
  -8   1  -4   61.13    2.39
   8  -1  -4   61.55    2.51
  -8   1  -4   61.76    2.53
  -8  -1  -4   60.46    2.54
  -8  -1  -4   58.15    2.28
  -8   1   4   58.83    2.58
   8   1  -4   61.04    2.57
   8   1  -4   58.41    2.25
   8  -1   4   56.92    2.62
  -8   2  -4    2.30    0.74
   8  -2  -4    1.49    0.58
   8  -2  -4    1.13    0.63
   8   2   4    1.71    0.68
  -8  -2   4    0.99    0.62
  -8   2  -4    2.17    0.51
  -8  -2  -4    1.60    0.48
   8  -2   4    0.96    0.68
  -8  -2  -4    1.41    0.60
   8   2  -4    2.07    0.71
   8   2  -4    1.96    0.37
  -8   2   4    1.35    0.65
   8   3   4   18.26    1.38
  -8  -3   4   19.26    1.47
   8  -3  -4   20.45    1.33
  -8   3  -4   19.03    1.47
  -8   3  -4   20.01    1.14
   8  -3  -4   19.09    1.35
  -8  -3  -4   19.68    0.87
  -8   3   4   20.71    1.46
  -8  -3  -4   20.30    1.48
   8   3  -4   17.71    1.41
   8   3  -4   18.21    0.85
   8  -3   4   20.09    1.59
   8  -4  -4    4.85    0.93
  -8  -4   4    2.86    0.77
   8  -4  -4    3.45    0.76
   8   4   4    3.41    0.84
  -8   4  -4    3.35    0.95
  -8   4  -4    4.14    0.58
  -8  -4  -4    3.32    0.38
  -8   4   4    3.49    0.83
   8   4  -4    4.95    0.86
  -8  -4  -4    4.85    0.85
   8   4  -4    3.98    0.37
   8  -4   4    5.03    1.02
   8   5   4    8.59    1.17
   8  -5  -4    8.15    1.21
  -8   5  -4    7.88    1.21
   8  -5  -4    9.09    1.08
  -8   5  -4    7.99    0.75
  -8  -5   4    9.42    1.12
  -8   5   4    6.45    1.03
   8  -5   4    8.94    1.34
   8   5  -4    8.10    1.14
  -8  -5  -4    8.81    0.60
  -8  -5  -4    8.52    1.16
   8   5  -4    8.23    0.61
  -8   6  -4    9.04    1.46
   8  -6  -4    8.02    1.36
   8  -6  -4   10.02    1.16
  -8  -6   4    7.14    1.11
   8   6   4   11.63    1.32
  -8  -6  -4   10.73    1.34
  -8   6   4    9.49    1.19
   8   6  -4    7.27    1.26
   8  -6   4    7.27    1.29
   8  -7  -4    7.61    1.37
  -8  -7   4    7.73    1.21
   8  -7  -4    8.62    1.23
  -8   7  -4    7.05    1.45
   8   7   4    9.07    1.28
  -8   7   4    8.42    1.26
   8   7  -4    8.43    1.34
   8  -7   4    7.47    1.46
  -8  -7  -4    9.13    1.37
   8  -8  -4    7.90    1.21
   8   8   4    8.93    1.40
  -8  -8   4    9.26    1.32
  -8   8  -4    5.53    1.47
   8  -8  -4    8.56    1.49
   8   8  -4    6.91    1.32
   8  -8   4    7.96    1.53
  -8   8   4    6.42    1.21
  -8  -8  -4    5.80    1.31
  -8  -9   4   -0.53    0.88
   8  -9  -4    1.41    0.87
   8   9   4   -0.30    0.96
  -8   9  -4    0.47    1.18
   8  -9  -4   -0.30    1.08
  -8  -9  -4    0.35    1.01
  -8   9   4    1.73    0.94
   8   9  -4    0.27    1.06
   8  -9   4   -0.32    0.98
  -8 -10   4    1.29    1.01
   8  10   4    2.38    1.09
  -8  10  -4   -0.20    1.29
   8 -10  -4    3.83    1.43
  -8 -10  -4    1.18    1.06
   8  10  -4    2.01    1.12
   8 -10   4    1.93    1.17
   8 -11  -4    2.62    1.47
   8  11   4    3.45    1.24
  -8 -11   4    7.92    1.48
  -8  11  -4    5.89    1.76
  -8 -11  -4    8.80    1.64
   8  11  -4    2.70    1.24
   8 -11   4    6.06    1.54
  -8 -12   4   -0.19    0.76
  -8  12  -4    2.12    1.61
   8 -12  -4    2.38    1.45
   8  12   4    1.57    1.15
   8  12  -4    1.74    1.25
   8 -12   4    0.64    1.23
  -8 -12  -4    0.30    1.12
   8 -13  -4    7.66    2.04
  -8  13  -4    9.44    2.20
   8  13   4    6.52    1.61
  -8 -13  -4    9.58    1.88
   8 -13   4    8.74    1.91
   8  13  -4    5.33    1.59
  -9   0   4    5.75    0.88
   9   0  -4    5.86    0.68
  -9   0  -4    6.37    0.73
   9   0  -4    2.46    0.60
  -9   0  -4    4.92    0.74
   9   0   4    7.76    0.98
  -9  -1   4   20.20    1.41
   9   1   4   17.46    1.36
  -9   1  -4   18.57    1.30
  -9   1  -4   19.61    1.27
   9  -1  -4   16.54    1.24
   9  -1  -4   18.96    1.36
   9   1  -4   18.56    1.06
   9  -1   4   18.22    1.47
  -9  -1  -4   19.27    1.35
  -9  -1  -4   18.27    1.07
   9   1  -4   18.81    1.31
  -9   1   4   19.33    1.40
  -9   2  -4    0.78    0.51
   9   2   4   -0.20    0.63
   9  -2  -4    1.87    0.63
  -9  -2   4    0.33    0.60
   9  -2  -4    1.41    0.68
  -9   2  -4    0.20    0.26
   9  -2   4    1.17    0.68
  -9  -2  -4    0.68    0.59
  -9   2   4    0.75    0.71
   9   2  -4    0.67    0.36
   9   2  -4    0.40    0.61
  -9  -2  -4    0.85    0.43
   9  -3  -4   13.38    1.18
  -9   3  -4   11.40    1.26
  -9   3  -4   12.70    0.96
  -9  -3   4   11.68    1.21
   9  -3  -4   13.59    1.22
   9   3   4   12.96    1.29
  -9  -3  -4   14.42    1.31
   9   3  -4   12.21    0.65
  -9  -3  -4   12.81    0.68
  -9   3   4   13.43    1.24
   9   3  -4   11.77    1.17
   9  -3   4   13.08    1.37
  -9  -4   4    8.03    1.10
   9   4   4   10.07    1.16
  -9   4  -4   10.38    0.87
  -9   4  -4   10.14    1.31
   9  -4  -4    9.45    1.23
   9  -4  -4    9.72    1.11
  -9  -4  -4   11.36    1.22
   9  -4   4   11.11    1.38
   9   4  -4    9.36    1.16
  -9   4   4   10.28    1.17
  -9   5  -4   17.01    1.14
  -9   5  -4   15.57    1.68
  -9  -5   4   16.15    1.54
   9   5   4   18.85    1.65
   9  -5  -4   18.83    1.74
   9  -5  -4   17.92    1.53
   9  -5   4   22.05    1.94
  -9  -5  -4   18.41    1.58
   9   5  -4   17.81    1.62
  -9   5   4   18.64    1.54
   9  -6  -4   25.17    1.79
   9   6   4   20.87    1.83
  -9   6  -4   26.05    2.21
  -9  -6   4   28.19    1.91
   9  -6  -4   24.32    2.09
   9   6  -4   26.26    1.96
   9  -6   4   24.58    2.18
  -9  -6  -4   26.10    1.92
  -9   6   4   24.72    1.84
   9  -7  -4   10.47    1.35
   9   7   4    9.43    1.38
  -9  -7   4   14.01    1.56
   9  -7  -4    7.68    1.49
  -9   7  -4   10.51    1.65
  -9   7   4    9.31    1.32
   9  -7   4    8.98    1.56
   9   7  -4   11.05    1.51
  -9  -7  -4   10.66    1.44
  -9  -8   4    0.88    0.87
   9   8   4    1.74    1.03
   9  -8  -4   -0.30    1.01
  -9   8  -4    0.05    1.04
   9  -8  -4    0.19    0.90
  -9   8   4    1.62    1.01
   9  -8   4    0.43    1.06
  -9  -8  -4    1.15    0.99
   9   8  -4    1.75    1.14
   9  -9  -4    3.50    1.28
  -9  -9   4    4.08    1.19
   9   9   4    3.50    1.13
  -9   9  -4    3.30    1.47
  -9  -9  -4    3.39    1.23
   9   9  -4    3.01    1.16
   9  -9   4    4.35    1.28
  -9   9   4    4.20    1.16
   9 -10  -4    4.48    1.48
  -9 -10   4    7.44    1.36
  -9  10  -4    3.98    1.46
   9  10   4    3.30    1.23
   9 -10   4    3.84    1.38
   9  10  -4    5.65    1.43
  -9 -10  -4    6.31    1.45
   9  11   4   13.20    1.82
   9 -11  -4    9.30    1.78
  -9 -11   4   14.16    1.85
  -9  11  -4   15.59    2.30
   9 -11   4   13.16    1.95
  -9 -11  -4   10.82    1.77
   9  11  -4   10.28    1.83
  -9 -12   4   13.03    1.84
   9 -12  -4    5.03    1.72
   9  12   4    5.08    1.50
  -9  12  -4    7.43    1.97
   9 -12   4    5.14    1.55
  -9 -12  -4    2.97    1.49
   9  12  -4    6.45    1.60
  -9 -13   4    1.08    1.17
   9 -13  -4   -0.11    1.56
   9  13   4    2.72    1.37
  -9  13  -4    1.21    1.73
  -9 -13  -4    0.66    1.31
   9 -13   4    1.02    1.40
   9  13  -4    0.79    1.29
 -10   0  -4   62.41    2.75
  10   0  -4   69.91    2.90
 -10   0  -4   64.79    2.65
 -10   0   4   67.46    2.92
  10   0   4   62.02    2.90
  10   0  -4   64.38    2.62
  10   1   4   40.83    2.24
  10  -1  -4   46.00    2.05
 -10  -1   4   43.97    2.31
  10  -1  -4   46.25    2.17
 -10   1  -4   44.22    2.04
 -10   1  -4   44.58    2.07
 -10  -1  -4   41.17    2.09
  10   1  -4   43.65    2.17
 -10  -1  -4   42.54    1.87
  10   1  -4   42.88    1.85
 -10   1   4   46.50    2.32
  10  -1   4   44.48    2.29
 -10   2  -4    1.81    0.63
 -10  -2   4    2.27    0.76
 -10   2  -4    1.35    0.72
  10  -2  -4    1.05    0.64
  10   2   4   -0.94    0.64
  10  -2  -4    1.74    0.71
 -10   2   4    0.69    0.75
  10   2  -4    1.05    0.73
  10   2  -4    1.56    0.42
  10  -2   4    0.50    0.78
 -10  -2  -4    2.29    0.78
 -10  -2  -4    1.09    0.46
  10  -3  -4    0.36    0.75
 -10   3  -4    1.08    0.85
  10   3   4   -0.55    0.70
 -10  -3   4    0.72    0.70
 -10   3  -4    0.40    0.55
  10  -3  -4    0.07    0.65
 -10  -3  -4    0.16    0.68
 -10  -3  -4    1.05    0.28
 -10   3   4    0.22    0.68
  10  -3   4    0.31    0.82
  10   3  -4   -0.94    0.68
 -10   4  -4   28.41    2.04
 -10  -4   4   34.40    2.00
  10  -4  -4   28.68    1.93
 -10   4  -4   31.75    1.61
  10   4   4   31.82    2.00
  10  -4  -4   29.75    1.92
 -10  -4  -4   34.72    2.10
  10   4  -4   33.01    1.99
 -10   4   4   31.77    1.99
  10  -4   4   34.22    2.19
  10  -5  -4   50.65    2.69
  10   5   4   51.54    2.65
 -10   5  -4   50.65    2.74
  10  -5  -4   50.24    2.59
 -10   5  -4   49.03    2.16
 -10  -5   4   51.38    2.64
 -10  -5  -4   47.12    2.57
  10  -5   4   46.62    2.81
 -10   5   4   52.23    2.59
  10   5  -4   47.33    2.60
 -10  -6   4   44.28    2.67
  10  -6  -4   46.81    2.53
  10  -6  -4   44.76    2.74
  10   6   4   43.62    2.53
 -10   6  -4   45.95    2.82
 -10   6   4   45.75    2.58
 -10  -6  -4   47.03    2.62
  10   6  -4   44.74    2.72
  10  -6   4   45.59    2.93
  10   7   4   47.07    2.78
  10  -7  -4   47.79    2.64
  10  -7  -4   50.06    2.90
 -10   7  -4   50.22    3.04
 -10  -7   4   49.19    2.73
  10   7  -4   54.47    2.88
 -10   7   4   47.84    2.67
  10  -7   4   49.53    3.03
 -10  -7  -4   49.97    2.81
 -10   8  -4    2.08    1.22
 -10  -8   4    1.82    1.06
  10  -8  -4   -0.93    1.07
  10   8   4    1.33    1.05
  10  -8  -4    1.61    0.94
 -10   8   4    1.48    1.03
 -10  -8  -4    0.22    0.92
  10  -8   4   -0.20    1.14
  10   8  -4    0.77    0.98
 -10  -9   4    1.89    1.11
 -10   9  -4    2.58    1.46
  10  -9  -4    2.09    1.25
  10   9   4    3.95    1.27
  10  -9   4    1.95    1.28
 -10  -9  -4    1.99    1.18
  10   9  -4    4.18    1.23
 -10  10  -4   -0.84    1.34
  10  10   4    0.20    0.97
 -10 -10   4   -0.75    0.98
  10 -10  -4   -0.74    1.21
  10  10  -4   -1.24    0.93
  10 -10   4    0.19    1.16
 -10 -10  -4    1.73    1.20
  10  11   4    3.70    1.37
  10 -11  -4    3.91    1.59
 -10 -11   4    6.62    1.51
 -10  11  -4    3.08    1.69
  10 -11   4    4.97    1.56
  10  11  -4    6.51    1.52
 -10 -11  -4    4.97    1.42
  10  12   4   -0.06    1.23
  10 -12  -4    0.58    1.52
 -10 -12   4    1.34    1.33
 -10  12  -4    2.90    1.73
  10 -12   4    1.54    1.37
  10  12  -4    1.78    1.43
 -10 -12  -4   -0.07    1.24
 -10 -13   4    0.60    1.30
 -10  13  -4    2.42    1.81
  10  13   4    1.04    1.35
  10 -13  -4    2.14    1.70
  10 -13   4    0.72    1.41
 -10 -13  -4   -2.20    1.25
  10  13  -4   -0.06    1.22
  11   0  -4   14.58    1.16
 -11   0   4   14.55    1.43
  11   0  -4   16.56    1.41
 -11   0  -4   14.51    1.29
 -11   0  -4   16.53    1.23
  11   0   4   17.54    1.56
 -11   1  -4    2.40    0.73
 -11   1  -4    0.50    0.67
  11  -1  -4    0.00    0.29
  11   1   4    1.72    0.82
 -11  -1   4    0.75    0.75
  11  -1  -4    1.24    0.66
 -11   1   4    1.18    0.78
  11   1  -4    2.21    0.56
 -11  -1  -4    1.68    0.58
  11   1  -4    1.61    0.82
  11  -1   4    0.85    0.85
 -11  -1  -4    0.99    0.73
 -11   2  -4    1.19    0.86
  11  -2  -4    5.02    0.91
 -11  -2   4    4.81    0.95
  11   2   4    3.12    0.94
  11  -2  -4    1.78    0.80
 -11   2  -4    3.68    0.77
  11   2  -4    3.58    0.54
 -11   2   4    3.08    0.87
  11  -2   4    3.94    1.00
 -11  -2  -4    3.30    0.92
 -11  -2  -4    4.19    0.60
  11   2  -4    1.92    0.81
  11   3   4    6.55    1.14
  11  -3  -4    9.38    1.20
 -11   3  -4    8.57    0.97
  11  -3  -4    7.81    1.10
 -11   3  -4    5.98    1.13
 -11  -3   4    8.18    1.21
 -11   3   4    5.02    1.08
 -11  -3  -4    7.94    1.15
  11  -3   4    8.19    1.34
  11   3  -4    9.02    1.18
 -11  -4   4   15.84    1.55
 -11   4  -4   19.01    1.31
 -11   4  -4   16.54    1.71
  11   4   4   18.85    1.73
  11  -4  -4   16.40    1.53
  11  -4  -4   15.33    1.59
  11  -4   4   16.80    1.80
 -11  -4  -4   17.78    1.69
  11   4  -4   17.91    1.66
 -11   4   4   14.78    1.51
 -11  -5   4   38.74    2.30
  11   5   4   36.58    2.30
  11  -5  -4   36.67    2.43
  11  -5  -4   35.03    2.30
 -11   5  -4   36.45    2.46
  11  -5   4   39.00    2.56
 -11   5   4   37.69    2.29
 -11  -5  -4   39.95    2.33
  11   5  -4   34.50    2.29
  11  -6  -4   27.46    2.13
 -11   6  -4   23.32    2.23
  11   6   4   31.10    2.32
 -11  -6   4   28.96    2.08
  11  -6  -4   29.36    2.39
 -11   6   4   25.74    1.99
  11  -6   4   26.00    2.40
  11   6  -4   28.29    2.09
 -11  -6  -4   31.84    2.13
  11  -7  -4    1.21    1.15
  11  -7  -4    0.08    0.94
  11   7   4    1.69    1.05
 -11  -7   4    3.49    1.12
 -11   7  -4    3.68    1.24
 -11  -7  -4    1.92    1.10
 -11   7   4    2.73    1.07
  11   7  -4    2.25    1.11
  11  -7   4    1.30    1.22
  11  -8  -4    0.34    0.96
  11   8   4   -1.20    0.86
 -11   8  -4   -0.17    1.10
  11  -8  -4    0.00    1.14
 -11  -8   4   -1.23    0.80
 -11   8   4   -0.61    0.93
  11   8  -4    0.52    0.94
  11  -8   4    0.64    1.17
 -11  -8  -4    0.65    1.04
  11  -9  -4   14.90    2.00
 -11   9  -4   14.60    2.09
  11   9   4   16.80    1.94
 -11  -9   4   17.49    1.95
 -11  -9  -4   21.35    2.13
  11  -9   4   13.86    2.01
  11   9  -4   17.47    1.99
  11 -10  -4   24.55    2.52
  11  10   4   17.59    2.06
 -11  10  -4   20.02    2.49
 -11 -10   4   20.52    2.16
 -11 -10  -4   20.59    2.21
  11 -10   4   16.23    2.14
  11  10  -4   21.27    2.26
  11 -11  -4    0.41    1.29
 -11  11  -4    2.93    1.64
  11  11   4   -0.07    1.10
 -11 -11   4    1.42    1.13
 -11 -11  -4    0.64    1.33
  11 -11   4    3.89    1.50
  11  11  -4    2.93    1.39
  11 -12  -4    1.89    1.65
 -11 -12   4    9.39    1.82
 -11  12  -4    6.26    1.95
  11  12   4    4.03    1.47
 -11 -12  -4    5.03    1.56
  11 -12   4    4.97    1.67
  11  12  -4    6.59    1.71
 -12   0   4   19.69    1.70
  12   0   4   21.19    1.77
  12   0  -4   18.62    1.62
  12   0  -4   19.63    1.34
 -12   0  -4   16.78    1.46
 -12   0  -4   21.25    1.48
 -12  -1   4  126.55    5.10
 -12   1  -4  132.31    4.98
  12  -1  -4  132.41    4.91
 -12   1  -4  133.36    4.95
  12   1   4  132.16    5.26
  12   1  -4  131.27    4.64
 -12   1   4  127.99    5.14
 -12  -1  -4  129.11    4.65
 -12  -1  -4  123.40    4.97
  12   1  -4  126.33    5.11
  12  -1   4  129.22    5.23
 -12  -2   4   62.97    3.15
  12   2   4   64.18    3.20
 -12   2  -4   58.61    2.95
 -12   2  -4   62.48    2.80
  12  -2  -4   64.78    2.93
  12  -2  -4   64.74    2.93
  12   2  -4   63.74    3.02
 -12  -2  -4   65.47    3.06
 -12   2   4   67.89    3.12
  12  -2   4   60.72    3.13
  12  -3  -4    6.61    1.16
 -12  -3   4    5.59    1.11
  12   3   4    7.03    1.24
 -12   3  -4    4.99    1.03
 -12   3  -4    4.76    0.87
  12  -3  -4    5.83    1.10
 -12   3   4    6.18    1.12
  12   3  -4    5.92    1.17
 -12  -3  -4    5.12    1.07
  12  -3   4    6.83    1.28
 -12  -4   4   11.54    1.44
  12  -4  -4   11.23    1.46
  12   4   4    9.75    1.42
  12  -4  -4   12.18    1.43
 -12   4  -4   11.29    1.56
 -12   4  -4   12.14    1.15
  12   4  -4    8.99    1.34
  12  -4   4   14.04    1.69
 -12   4   4   10.86    1.43
 -12  -4  -4   13.22    1.49
  12   5   4   33.76    2.42
  12  -5  -4   36.84    2.47
 -12  -5   4   36.03    2.33
 -12   5  -4   35.75    2.47
  12  -5  -4   31.94    2.28
 -12  -5  -4   35.95    2.33
  12   5  -4   36.44    2.50
 -12   5   4   34.04    2.38
  12  -5   4   41.40    2.64
 -12   6  -4    4.12    1.34
 -12  -6   4    3.63    1.17
  12   6   4    2.67    1.12
  12  -6  -4    3.29    1.22
  12  -6  -4    3.89    1.12
 -12  -6  -4    2.92    1.08
 -12   6   4    2.41    1.03
  12   6  -4    1.94    1.12
  12  -6   4    2.76    1.30
  12  -7  -4   10.44    1.66
  12   7   4   11.13    1.59
 -12  -7   4   11.16    1.54
 -12   7  -4   13.03    1.86
  12  -7  -4   10.47    1.47
  12   7  -4    8.96    1.47
  12  -7   4   10.04    1.67
 -12  -7  -4   10.75    1.60
 -12   7   4    9.90    1.40
  12  -8  -4   -1.02    1.14
  12   8   4    0.21    0.98
 -12   8  -4   -0.01    1.28
 -12  -8   4   -0.33    0.90
  12   8  -4    1.07    1.00
 -12  -8  -4   -0.26    1.03
  12  -8   4    0.74    1.17
 -12   9  -4    1.15    1.41
 -12  -9   4    1.43    1.10
  12   9   4    2.07    1.19
  12  -9  -4    1.56    1.30
 -12  -9  -4    1.79    1.17
  12  -9   4    3.49    1.31
  12   9  -4    3.06    1.30
 -12 -10   4    1.35    1.25
 -12  10  -4    3.79    1.64
  12 -10  -4    0.93    1.43
  12  10   4    3.23    1.34
  12  10  -4   -0.09    1.07
 -12 -10  -4    3.92    1.48
  12 -10   4    2.25    1.40
 -12  11  -4    5.99    1.83
 -12 -11   4    6.44    1.53
  12 -11  -4    2.53    1.64
  12  11   4    4.10    1.49
  12  11  -4    6.61    1.56
  12 -11   4    5.59    1.62
 -12 -11  -4    7.11    1.71
 -12 -12   4    2.75    1.47
  12  12   4    1.88    1.40
 -12  12  -4    1.41    1.78
  12 -12  -4   -0.83    1.53
 -12 -12  -4   -1.66    1.27
  12 -12   4    0.96    1.42
  12  12  -4    1.88    1.41
 -13   0   4    7.95    1.35
  13   0  -4    7.92    1.27
  13   0   4   11.31    1.44
  13   0  -4    9.07    1.03
 -13   0  -4   11.44    1.13
 -13   0  -4    9.72    1.21
  13  -1  -4   28.84    1.99
 -13  -1   4   29.39    2.08
  13   1   4   30.87    2.20
  13  -1  -4   35.44    1.98
 -13   1  -4   35.10    2.07
 -13   1  -4   30.91    1.95
  13  -1   4   33.06    2.22
  13   1  -4   35.17    2.28
  13   1  -4   32.46    1.70
 -13  -1  -4   32.78    2.02
 -13   1   4   34.86    2.29
 -13  -1  -4   35.07    1.73
 -13   2  -4    1.65    1.00
  13  -2  -4    2.18    0.91
 -13  -2   4    2.18    0.98
 -13   2  -4    1.79    0.87
  13   2   4    0.73    0.93
  13  -2  -4    1.71    0.91
  13  -2   4    3.24    1.16
  13   2  -4    1.79    1.03
 -13  -2  -4    2.08    0.92
 -13   2   4    2.25    1.07
  13   3   4    1.80    1.01
 -13   3  -4    1.25    0.58
  13  -3  -4    2.46    1.03
  13  -3  -4    0.79    0.94
 -13  -3   4    0.43    1.00
 -13   3  -4    2.24    0.86
 -13  -3  -4    0.78    0.90
 -13   3   4    2.20    1.06
  13  -3   4    3.36    1.24
  13   3  -4    1.80    1.04
  13  -4  -4   50.78    2.84
 -13   4  -4   50.93    2.90
  13   4   4   48.85    2.83
  13  -4  -4   53.85    2.90
 -13  -4   4   53.43    2.86
 -13   4  -4   52.03    2.45
 -13  -4  -4   52.24    2.84
  13  -4   4   48.73    2.95
  13   4  -4   48.41    2.89
 -13   4   4   56.76    2.88
  13  -5  -4    3.74    1.20
 -13   5  -4    4.81    1.31
  13   5   4    3.04    1.13
 -13  -5   4    5.62    1.24
  13  -5  -4    3.01    1.11
 -13  -5  -4    2.29    1.03
  13   5  -4    4.69    1.14
  13  -5   4    7.04    1.52
 -13   5   4    5.42    1.17
 -13   6  -4   19.83    2.07
  13  -6  -4   15.98    1.84
  13   6   4   17.90    1.86
  13  -6  -4   19.81    1.89
 -13  -6   4   17.24    1.88
  13   6  -4   20.63    1.98
  13  -6   4   18.17    2.14
 -13   6   4   16.55    1.75
 -13  -6  -4   17.36    1.91
  13  -7  -4    2.58    1.28
 -13   7  -4    1.20    1.22
  13   7   4   -0.21    1.02
 -13  -7   4   -0.62    0.97
  13  -7  -4   -1.05    0.89
 -13  -7  -4    1.08    1.01
 -13   7   4   -0.11    0.98
  13  -7   4   -0.44    1.08
  13   7  -4   -0.56    0.96
 -13   8  -4    2.12    1.32
 -13  -8   4    2.02    1.11
  13  -8  -4   -0.73    1.16
  13   8   4    1.46    1.15
  13   8  -4   -0.02    1.04
 -13  -8  -4    0.27    1.15
  13  -8   4   -0.15    1.18
  13   9   4    0.61    1.04
 -13  -9   4    1.21    1.15
  13  -9  -4   -0.37    1.24
 -13   9  -4   -0.74    1.35
  13  -9   4    0.18    1.23
  13   9  -4    0.07    1.01
 -13  -9  -4    0.64    1.15
  13 -10  -4    7.49    1.85
 -13  10  -4    6.13    1.75
 -13 -10   4    9.68    1.73
  13  10   4    4.95    1.50
  13 -10   4    5.02    1.66
  13  10  -4    3.51    1.37
 -13 -10  -4    7.54    1.71
 -13 -11   4    2.56    1.44
  13 -11  -4    0.88    1.53
 -13  11  -4    0.79    1.67
  13  11   4   -0.85    1.15
  13  11  -4   -0.76    1.16
  13 -11   4    1.12    1.36
 -13 -11  -4    2.08    1.40
  13 -12  -4    0.35    1.52
 -13 -12   4    1.39    1.39
  13  12   4    1.88    1.42
 -13  12  -4    3.70    1.73
 -13 -12  -4    1.95    1.44
  13 -12   4    0.69    1.45
  13  12  -4    1.40    1.43
  14   0  -4   33.06    2.17
 -14   0   4   36.00    2.36
 -14   0  -4   32.61    2.09
  14   0  -4   29.85    1.88
  14   0   4   33.33    2.27
 -14   0  -4   30.80    1.92
 -14   1  -4   33.17    2.07
 -14   1  -4   31.15    2.09
  14  -1  -4   33.93    2.30
  14  -1  -4   32.27    2.03
  14   1   4   35.30    2.34
 -14  -1   4   32.34    2.33
 -14   1   4   29.77    2.15
  14   1  -4   31.38    2.19
  14  -1   4   35.74    2.32
 -14  -1  -4   29.42    2.12
  14  -2  -4   25.52    1.99
 -14   2  -4   25.41    1.79
 -14   2  -4   26.33    1.84
  14   2   4   25.26    2.12
 -14  -2   4   23.05    2.07
 -14  -2  -4   28.20    2.06
 -14   2   4   23.89    2.03
  14   2  -4   25.44    2.13
  14  -2   4   26.10    2.28
  14   3   4    3.30    1.17
  14  -3  -4    2.68    1.06
  14  -3  -4    3.58    1.12
 -14   3  -4    1.10    0.84
 -14  -3   4    1.01    0.96
 -14   3  -4    0.73    1.00
 -14  -3  -4    1.00    0.94
 -14   3   4    1.93    1.05
  14   3  -4    0.34    0.96
  14  -3   4    1.14    1.17
 -14  -4   4   -0.14    0.89
 -14   4  -4    0.14    1.05
  14  -4  -4   -0.93    0.92
  14  -4  -4    0.94    1.00
  14   4   4    0.06    1.01
 -14  -4  -4    0.78    1.04
  14   4  -4   -0.85    0.85
 -14   4   4    0.34    0.98
  14  -4   4    0.09    1.00
 -14  -5   4   59.08    3.13
  14  -5  -4   48.72    2.98
 -14   5  -4   57.62    3.23
  14   5   4   57.58    3.24
  14  -5  -4   57.26    3.15
 -14   5   4   57.46    3.00
 -14  -5  -4   53.44    3.05
  14  -5   4   59.23    3.41
  14   5  -4   64.32    3.29
 -14  -6   4    0.00    1.02
 -14   6  -4    1.55    1.21
  14   6   4    2.23    1.16
  14  -6  -4    2.05    1.10
  14  -6  -4    1.09    1.17
 -14  -6  -4    1.25    1.09
  14   6  -4    0.43    1.01
 -14   6   4    1.22    1.03
  14  -6   4    1.61    1.29
 -14   7  -4   15.92    2.00
 -14  -7   4   16.37    1.89
  14  -7  -4   12.08    1.87
  14   7   4   13.84    1.77
  14   7  -4   14.84    1.87
  14  -7   4   17.00    2.20
 -14   7   4   15.56    1.70
 -14  -7  -4   13.48    1.78
  14   8   4    3.35    1.28
 -14  -8   4    2.52    1.31
  14  -8  -4    1.37    1.36
 -14   8  -4    2.15    1.46
 -14  -8  -4    2.19    1.27
  14   8  -4    0.49    1.17
  14  -8   4    2.07    1.28
  14  -9  -4    1.58    1.33
 -14   9  -4   -1.42    1.30
  14   9   4   -0.51    1.14
 -14  -9   4   -1.35    0.96
 -14  -9  -4   -0.45    1.05
  14  -9   4    1.07    1.34
  14   9  -4    1.85    1.30
  14  10   4    0.53    1.23
 -14  10  -4    1.39    1.61
 -14 -10   4   -0.90    1.15
  14 -10  -4   -2.05    1.29
 -14 -10  -4   -0.17    1.24
  14 -10   4   -0.92    1.28
  14  10  -4   -0.72    1.23
 -14  11  -4    4.04    1.82
  14  11   4    2.95    1.44
  14 -11  -4    1.99    1.72
 -14 -11   4    2.49    1.46
 -14 -11  -4    0.68    1.38
  14 -11   4    7.24    1.83
  14  11  -4    1.27    1.34
  15   0  -4   27.09    2.18
  15   0   4   25.40    2.26
 -15   0   4   23.43    2.07
 -15   0  -4   24.43    1.95
  15   1   4    2.82    1.22
 -15   1  -4    2.36    1.05
  15  -1  -4    2.76    1.08
 -15  -1   4    0.60    1.08
  15  -1  -4    3.73    0.98
 -15   1  -4    3.94    1.04
 -15  -1  -4    5.06    1.16
  15   1  -4    3.15    1.07
 -15   1   4    2.99    1.18
  15  -1   4    2.08    1.11
 -15  -2   4   13.06    1.59
 -15   2  -4   13.57    1.43
  15   2   4   13.52    1.70
 -15   2  -4   16.71    1.62
  15  -2  -4   13.73    1.53
  15   2  -4   14.50    1.72
  15  -2   4   12.69    1.70
 -15   2   4   14.31    1.67
 -15  -2  -4   17.39    1.75
 -15   3  -4    3.45    0.93
 -15  -3   4    5.04    1.18
  15  -3  -4    1.81    1.07
  15  -3  -4    3.16    1.20
  15   3   4    1.74    1.07
 -15   3  -4    3.45    1.18
  15   3  -4    4.18    1.24
 -15   3   4    2.75    1.12
  15  -3   4    3.54    1.32
 -15  -3  -4    2.33    1.03
  15   4   4    1.55    1.09
 -15  -4   4    2.97    1.21
  15  -4  -4    1.47    1.09
 -15   4  -4    3.44    1.22
  15  -4  -4    4.02    1.23
  15   4  -4    4.05    1.26
  15  -4   4    3.01    1.22
 -15  -4  -4    2.82    1.11
 -15   4   4    5.69    1.27
 -15   5  -4    2.97    1.26
  15  -5  -4    2.54    1.14
  15  -5  -4    4.61    1.30
  15   5   4    3.33    1.29
 -15  -5   4    3.66    1.16
 -15   5   4    3.22    1.20
  15   5  -4    2.34    1.12
  15  -5   4    2.18    1.36
 -15  -5  -4    3.34    1.27
  15  -6  -4    7.18    1.45
 -15   6  -4    8.86    1.68
  15   6   4    7.33    1.46
 -15  -6   4    7.55    1.45
  15  -6  -4    8.60    1.55
 -15   6   4    8.17    1.41
  15  -6   4   10.52    1.87
  15   6  -4    9.01    1.58
 -15  -6  -4    6.54    1.38
 -15  -7   4   -0.11    1.10
  15   7   4    1.32    1.23
  15  -7  -4    1.57    1.31
 -15   7  -4    1.73    1.20
  15   7  -4    1.95    1.21
  15  -7   4   -0.36    1.28
 -15  -7  -4    0.34    1.05
  15  -8  -4    0.16    1.35
  15   8   4    2.24    1.20
 -15  -8   4    3.04    1.32
 -15   8  -4    1.46    1.48
  15  -8   4    0.94    1.33
  15   8  -4    1.34    1.22
 -15  -8  -4    2.12    1.32
 -15  -9   4    7.50    1.76
  15  -9  -4    6.43    1.78
 -15   9  -4    5.37    1.80
  15   9   4    7.58    1.59
  15   9  -4    6.05    1.53
  15  -9   4    9.57    1.90
 -15  -9  -4    9.09    1.73
  15  10   4    4.84    1.47
 -15 -10   4    4.47    1.62
 -15  10  -4    4.57    1.86
  15 -10  -4    2.54    1.65
  15 -10   4    3.08    1.61
 -15 -10  -4    4.54    1.51
  15  10  -4    5.65    1.66
  15 -11  -4    2.10    1.72
 -15 -11   4    2.01    1.47
  15  11   4    2.61    1.39
 -15  11  -4    2.99    1.80
 -15 -11  -4    3.25    1.60
  15 -11   4    2.47    1.61
  15  11  -4    0.55    1.33
 -16   0  -4    0.67    0.94
  16   0   4   -0.69    0.90
  16   0  -4    0.10    1.02
 -16   0   4   -1.31    0.85
  16  -1  -4   18.15    1.91
  16   1   4   17.74    1.92
 -16   1  -4   19.72    1.79
 -16  -1   4   18.19    1.95
  16  -1   4   20.37    2.03
 -16  -1  -4   20.10    1.89
  16   1  -4   18.01    1.85
 -16   1   4   18.98    1.88
 -16   2  -4   12.25    1.43
  16  -2  -4   10.51    1.43
 -16  -2   4   12.94    1.68
 -16   2  -4    9.43    1.44
  16   2   4    7.35    1.43
 -16  -2  -4   11.38    1.55
  16   2  -4   10.78    1.57
  16  -2   4   12.13    1.72
 -16   2   4   12.38    1.62
  16  -3  -4    1.20    1.07
 -16  -3   4    0.50    0.96
  16   3   4    1.16    1.10
  16  -3  -4   -0.22    0.97
 -16   3  -4    0.72    1.06
 -16   3  -4    0.05    0.83
 -16   3   4    1.18    1.07
  16   3  -4   -0.27    0.92
 -16  -3  -4    0.18    1.01
  16  -3   4    0.56    1.18
  16   4   4   13.39    1.78
 -16  -4   4   13.69    1.73
  16  -4  -4   17.44    1.91
  16  -4  -4   12.35    1.66
  16   4  -4   13.49    1.81
 -16  -4  -4   14.27    1.78
  16  -4   4   12.86    1.87
 -16   4   4   12.88    1.66
 -16  -5   4   18.34    1.98
 -16   5  -4   16.36    1.94
  16  -5  -4   16.37    1.94
  16  -5  -4   14.79    1.86
  16   5   4   17.71    2.07
  16   5  -4   19.89    2.11
 -16   5   4   19.28    1.89
 -16  -5  -4   17.32    2.02
  16  -5   4   14.35    1.99
  16  -6  -4    9.24    1.64
  16  -6  -4    9.09    1.73
 -16   6  -4    7.32    1.66
  16   6   4   11.02    1.67
 -16  -6   4   11.82    1.72
  16   6  -4    9.54    1.70
 -16   6   4   10.24    1.54
 -16  -6  -4   10.18    1.70
  16  -6   4   14.76    2.03
  16  -7  -4    8.54    1.74
  16   7   4    6.53    1.49
 -16  -7   4    8.86    1.67
 -16   7  -4    8.08    1.75
  16  -7   4    6.89    1.79
 -16  -7  -4   11.44    1.78
  16   7  -4    6.37    1.59
 -16   8  -4    0.92    1.46
  16  -8  -4    2.84    1.53
 -16  -8   4    1.30    1.32
  16   8   4    1.36    1.24
  16   8  -4    1.77    1.35
  16  -8   4    2.76    1.49
 -16  -8  -4    0.27    1.22
 -16  -9   4    1.77    1.39
 -16   9  -4    1.57    1.60
  16   9   4    0.19    1.28
  16  -9  -4   -1.29    1.37
  16  -9   4   -0.63    1.35
  16   9  -4    1.33    1.28
 -16  -9  -4    0.14    1.15
  16 -10  -4   -2.83    1.33
 -16 -10   4    0.03    1.15
 -16  10  -4   -0.55    1.42
  16  10   4    0.13    1.35
  16  10  -4   -0.26    1.30
 -16 -10  -4    0.70    1.34
  16 -10   4    0.87    1.46
 -17   0   4   13.83    1.80
  17   0  -4   20.08    2.01
 -17   0  -4   17.23    1.79
  17   0   4   20.22    2.05
  17  -1  -4   13.03    1.69
  17   1   4   13.14    1.81
 -17   1  -4   12.53    1.52
 -17  -1   4   13.77    1.75
  17  -1   4   14.20    1.89
 -17  -1  -4   12.20    1.64
  17   1  -4   15.24    1.76
 -17   1   4   10.52    1.59
 -17  -2   4    1.26    1.00
  17  -2  -4    2.05    1.06
  17   2   4    1.60    1.12
 -17   2  -4    1.95    0.99
  17  -2  -4    1.36    1.04
 -17   2  -4    2.67    1.18
 -17  -2  -4    2.27    1.14
 -17   2   4    1.54    1.09
  17   2  -4    2.21    1.20
  17  -2   4    2.90    1.35
 -17  -3   4   -1.86    0.93
  17  -3  -4    0.20    0.99
 -17   3  -4   -1.51    0.97
  17  -3  -4    0.52    1.01
  17   3   4    0.64    0.99
  17  -3   4    0.93    1.29
 -17   3   4    0.33    1.07
 -17  -3  -4    0.50    0.98
  17   3  -4   -0.02    1.04
 -17  -4   4    5.97    1.45
 -17   4  -4    6.87    1.45
  17  -4  -4    3.29    1.26
  17  -4  -4    4.07    1.37
  17   4   4    5.52    1.48
 -17   4   4    6.03    1.35
  17   4  -4    5.47    1.45
  17  -4   4    4.52    1.47
 -17  -4  -4    3.99    1.35
  17  -5  -4    4.29    1.40
 -17  -5   4    3.17    1.22
 -17   5  -4    6.04    1.51
  17  -5  -4    3.04    1.34
  17   5   4    3.89    1.43
 -17  -5  -4    5.00    1.44
 -17   5   4    2.32    1.19
  17   5  -4    3.99    1.41
  17  -5   4    2.49    1.45
 -17   6  -4   19.81    2.28
 -17  -6   4   20.47    2.25
  17  -6  -4   21.30    2.30
  17   6   4   18.22    2.18
  17   6  -4   20.67    2.28
 -17  -6  -4   19.57    2.21
  17  -6   4   21.69    2.47
  17  -7  -4   -0.16    1.38
 -17  -7   4    0.83    1.21
 -17   7  -4    1.71    1.36
  17   7   4    0.03    1.13
 -17  -7  -4   -1.92    1.05
  17   7  -4   -1.80    1.14
  17  -7   4    3.38    1.59
  17  -8  -4    4.95    1.73
 -17  -8   4    4.83    1.62
  17   8   4    3.29    1.53
 -17   8  -4    6.57    1.77
  17   8  -4    4.58    1.60
 -17  -8  -4    6.92    1.68
  17  -8   4    4.14    1.70
  17   9   4   -0.67    1.25
 -17  -9   4    0.70    1.38
  17  -9  -4   -1.58    1.38
 -17   9  -4    1.07    1.61
 -17  -9  -4    1.83    1.42
  17  -9   4   -0.27    1.38
  17   9  -4    1.06    1.32
  17 -10  -4    2.16    1.76
 -17  10  -4    0.84    1.49
 -17 -10   4    1.50    1.46
  17  10   4   -1.19    1.36
  17 -10   4    2.99    1.62
 -17 -10  -4    2.66    1.58
  17  10  -4   -0.31    1.47
 -18   0   4    2.36    1.25
  18   0   4    1.39    1.23
  18   0  -4    2.99    1.29
 -18   0  -4    3.11    1.12
 -18   1  -4    7.02    1.31
  18  -1  -4    9.38    1.63
  18   1   4    7.23    1.50
 -18  -1   4    4.71    1.38
  18   1  -4    4.44    1.28
  18  -1   4    7.72    1.56
 -18   1   4    6.19    1.40
 -18  -1  -4    5.21    1.32
  18  -2  -4    0.97    1.17
 -18   2  -4    0.81    1.07
 -18  -2   4    1.98    1.22
  18   2   4    1.97    1.34
  18  -2   4    0.37    1.24
  18   2  -4   -0.08    1.11
 -18  -2  -4    1.97    1.18
 -18   2   4    2.38    1.19
  18  -3  -4   -0.16    0.71
  18   3   4    0.24    1.09
  18  -3  -4   -1.29    0.98
 -18   3  -4    0.22    1.18
 -18  -3   4    2.06    1.24
 -18   3   4    1.45    1.12
  18  -3   4   -0.85    1.08
 -18  -3  -4   -0.55    1.08
  18   3  -4    1.59    1.25
  18  -4  -4    0.99    1.23
  18   4   4    0.30    1.05
 -18  -4   4   -1.05    1.04
 -18   4  -4   -0.07    1.18
  18  -4  -4   -1.69    1.08
 -18   4   4   -1.09    1.01
  18   4  -4   -0.64    1.20
 -18  -4  -4   -0.48    1.14
  18  -4   4   -0.61    1.14
 -18  -5   4   12.11    1.84
  18  -5  -4    9.81    1.73
  18  -5  -4   11.45    1.82
 -18   5  -4    8.32    1.65
  18   5   4    8.74    1.70
  18  -5   4    9.92    1.84
  18   5  -4   13.46    1.97
 -18  -5  -4   12.22    1.78
 -18   5   4   11.62    1.68
 -18  -6   4    1.45    1.13
  18   6   4    1.30    1.27
  18  -6  -4   -0.05    1.24
 -18   6  -4    0.19    1.24
  18  -6   4    1.66    1.48
 -18  -6  -4    0.41    1.24
  18   6  -4   -0.25    1.23
 -18   7  -4    0.57    1.42
 -18  -7   4    3.70    1.41
  18   7   4    3.00    1.40
  18  -7  -4    1.15    1.45
  18   7  -4    1.03    1.39
 -18  -7  -4    3.29    1.42
  18  -7   4    1.80    1.60
 -18  -8   4    3.34    1.53
  18  -8  -4    5.73    1.75
  18   8   4    2.69    1.54
 -18   8  -4    2.33    1.56
 -18  -8  -4    4.21    1.52
  18  -8   4    2.07    1.51
  18   8  -4    4.16    1.58
  18   9   4    1.06    1.32
  18  -9  -4    1.93    1.67
 -18   9  -4    3.28    1.69
 -18  -9   4   -1.87    1.28
 -18  -9  -4    2.71    1.43
  18   9  -4   -0.01    1.30
  18  -9   4    1.00    1.59
  19   0  -4   61.92    3.50
  19   0   4   58.76    3.56
 -19   0   4   55.12    3.32
 -19   0  -4   64.46    3.31
  19  -1  -4   -1.58    1.04
  19   1   4    1.70    1.29
 -19  -1   4    0.34    1.18
 -19   1  -4    1.10    1.09
 -19  -1  -4   -0.35    1.05
  19  -1   4   -0.13    1.11
 -19   1   4    0.91    1.18
  19   1  -4   -1.19    1.15
  19  -2  -4   15.27    2.03
 -19  -2   4   16.23    1.96
  19   2   4   18.01    2.22
  19  -2   4   19.65    2.31
 -19   2   4   19.10    2.03
 -19  -2  -4   17.39    2.00
  19   2  -4   20.03    2.20
 -19  -3   4    1.91    1.22
  19   3   4   -0.62    1.15
  19  -3  -4    0.05    0.51
  19  -3   4   -0.28    1.20
 -19   3   4   -0.05    1.07
 -19  -3  -4    0.89    1.20
  19   3  -4    0.47    1.07
  19   4   4    2.66    1.31
  19  -4  -4    5.17    1.54
 -19   4  -4    4.89    1.53
 -19  -4   4    2.72    1.37
  19  -4  -4    4.61    1.44
 -19   4   4    2.42    1.26
  19  -4   4    4.04    1.64
 -19  -4  -4    2.18    1.22
  19   4  -4    3.27    1.37
 -19   5  -4   -0.17    0.57
  19  -5  -4   -0.99    1.21
  19   5   4   -1.08    1.10
 -19  -5   4    0.59    1.09
 -19  -5  -4    0.29    1.22
  19  -5   4    2.10    1.40
  19   5  -4   -0.24    1.11
  19  -6  -4   12.54    1.97
 -19   6  -4    9.53    1.87
 -19  -6   4    7.28    1.68
  19   6   4    8.37    1.73
  19   6  -4    8.77    1.81
 -19  -6  -4   12.22    1.86
  19  -6   4   13.88    2.29
  19  -7  -4    0.79    1.47
 -19   7  -4    0.03    1.33
 -19  -7   4   -1.18    1.14
  19   7   4   -1.10    1.19
  19   7  -4   -1.28    1.27
  19  -7   4    0.52    1.64
 -19  -7  -4    0.40    1.31
  19   8   4    2.67    1.58
 -19   8  -4    3.38    1.63
 -19  -8   4    3.39    1.51
 -19  -8  -4    4.14    1.62
  19   8  -4    2.25    1.48
  19  -8   4    3.66    1.76
 -20   0   4    1.22    1.20
 -20   0  -4    2.14    1.21
  20   0   4    0.33    1.27
  20   0  -4    1.86    1.39
 -20  -1   4    2.43    1.21
  20   1   4    2.07    1.39
 -20   1  -4    3.19    1.24
  20  -1  -4    3.04    1.40
  20   1  -4    3.25    1.42
 -20  -1  -4    5.14    1.42
 -20   1   4    1.26    1.27
  20  -1   4    1.60    1.40
 -20  -2   4    4.43    1.34
  20   2   4    4.83    1.61
  20  -2  -4    5.25    1.51
  20  -2   4    1.96    1.44
 -20   2   4    3.26    1.36
  20   2  -4    5.81    1.60
 -20  -2  -4    4.63    1.42
 -20  -3   4    1.72    1.20
  20  -3  -4   -0.33    0.51
  20   3   4    2.38    1.45
 -20   3   4    3.93    1.31
 -20  -3  -4    2.29    1.27
  20  -3   4    2.38    1.44
  20   3  -4    3.65    1.37
  20  -4  -4   -0.40    1.24
  20   4   4    0.57    1.34
 -20  -4   4    0.45    1.22
 -20   4   4    1.76    1.23
  20   4  -4   -0.83    1.23
 -20  -4  -4   -1.44    1.03
  20  -4   4   -0.65    1.28
  20   5   4    3.63    1.42
 -20   5  -4    8.92    1.89
 -20  -5   4    5.73    1.55
  20   5  -4    8.42    1.80
 -20  -5  -4    3.45    1.50
  20  -5   4    2.92    1.74
  20   6   4   -1.78    1.14
 -20  -6   4   -1.07    1.28
 -20   6  -4    0.82    1.41
  20  -6   4   -1.07    1.52
  20   6  -4   -1.17    1.15
 -20  -6  -4    0.57    1.35
  20   7   4    0.86    1.37
 -20  -7   4    3.14    1.47
 -20   7  -4   -1.12    1.43
  20   7  -4    0.44    1.36
  20  -7   4    0.37    1.63
 -20  -7  -4    1.42    1.35
  21   0  -4   13.41    2.05
 -21   0  -4   16.79    1.94
  21   0   4   12.43    2.00
 -21   0   4   12.97    1.90
  21   1   4    3.52    1.47
  21  -1  -4    6.46    1.67
 -21   1  -4    4.21    1.40
 -21  -1   4    4.84    1.42
  21   1  -4    5.71    1.63
 -21  -1  -4    3.26    1.34
  21  -1   4    3.17    1.64
 -21   1   4    4.75    1.51
  21  -2  -4    2.32    1.46
  21   2   4    3.94    1.60
 -21  -2   4    2.07    1.41
  21   2  -4    2.43    1.47
 -21   2   4   -0.60    1.25
 -21  -2  -4    0.01    1.08
  21  -2   4   -0.16    1.42
  21   3   4   -1.43    1.09
  21  -3  -4    0.43    0.87
 -21  -3   4    0.67    1.30
  21   3  -4    0.03    1.28
 -21   3   4    1.23    1.29
 -21  -3  -4   -1.58    1.22
  21  -3   4    2.72    1.56
 -21  -4   4    7.12    1.73
  21   4   4    7.44    1.88
 -21  -4  -4    8.21    1.72
  21   4  -4    4.90    1.60
  21  -4   4    8.09    1.99
  21   5   4    4.66    1.69
 -21  -5   4    6.30    1.72
  21  -5   4    5.51    1.92
  21   5  -4    3.89    1.70
 -21  -5  -4    7.62    1.78
  21   6   4   12.98    2.17
 -21  -6   4   13.63    2.05
  21   6  -4   14.68    2.35
 -21  -6  -4   14.82    2.19
  21  -6   4   11.69    2.34
 -22   0   4   -0.83    1.15
  22   0   4    1.38    1.54
 -22   0  -4    2.45    1.37
  22   0  -4    2.05    1.44
  22  -1  -4    7.53    1.81
 -22  -1   4    4.44    1.52
  22   1   4    6.66    1.86
  22   1  -4    9.59    1.94
 -22   1   4    7.26    1.67
 -22  -1  -4    7.55    1.66
  22  -1   4    4.77    1.84
 -22  -2   4   -0.17    1.29
  22   2   4    0.43    1.42
  22  -2  -4   -1.60    1.37
  22  -2   4    0.19    1.49
  22   2  -4   -1.80    1.30
 -22  -2  -4   -0.38    1.24
 -22   2   4    0.00    1.22
  22   3   4    1.84    1.45
  22  -3  -4   -0.56    1.08
 -22  -3   4   -0.05    1.19
  22  -3   4    1.27    1.67
 -22   3   4    3.21    1.46
  22   3  -4   -0.20    1.43
 -22  -3  -4    0.65    1.35
  22   4   4    2.47    1.58
 -22  -4   4    0.23    1.41
  22   4  -4    0.96    1.40
 -22  -4  -4    3.99    1.58
  22  -4   4    3.92    1.82
  22   5   4    2.30    1.52
 -22  -5   4    1.82    1.46
  22   5  -4    3.84    1.70
  22  -5   4    3.96    1.89
 -22  -5  -4    5.74    1.75
  23   0  -4    8.89    1.91
  23   0   4    8.90    2.09
 -23   0   4    7.17    1.75
  23  -1  -4    3.54    1.61
  23   1   4    0.90    1.58
 -23  -1   4    1.44    1.43
 -23  -1  -4    2.94    1.54
  23   1  -4    2.49    1.57
 -23   1   4    0.45    1.26
  23  -1   4    2.56    1.70
 -23  -2   4    1.56    1.46
  23  -2  -4    0.83    1.56
  23   2   4   -0.50    1.45
  23   2  -4    0.18    1.45
  23  -2   4    2.75    1.61
 -23  -2  -4   -0.92    1.28
 -23   2   4    0.50    1.27
  23   3   4    0.08    1.34
 -23  -3   4    2.27    1.55
  23   3  -4    0.49    1.51
  23  -3   4   -0.13    1.65
 -23  -3  -4    2.40    1.46
   0   0   5    0.16    0.20
   0   0   5    0.37    0.34
   0   0  -5    1.07    0.45
   0   1  -5    0.24    0.44
   0   1   5   -0.26    0.41
   0  -1  -5    0.68    0.42
   0  -1   5   -0.22    0.34
   0   1   5    0.40    0.25
   0  -1   5   -0.02    0.48
   0  -2  -5  991.78   32.20
   0  -2   5  997.77   32.00
   0   2   5 1000.00   31.96
   0  -2   5  984.17   32.21
   0   2  -5  987.10   32.17
   0  -3  -5    0.52    0.43
   0  -3   5   -0.92    0.42
   0   3  -5   -0.16    0.42
   0  -3  -5    0.15    0.45
   0  -3   5   -0.03    0.26
   0   3   5    0.28    0.29
   0  -4  -5  312.93   10.26
   0   4  -5  310.67   10.47
   0  -4   5  298.36   10.53
   0  -4  -5  313.36   10.50
   0  -4   5  307.39   10.20
   0  -4  -5  316.42   10.46
   0  -5  -5   -0.45    0.55
   0  -5   5   -0.21    0.34
   0  -5  -5    0.06    0.56
   0   5  -5    0.07    0.62
   0  -5  -5    0.18    0.48
   0  -5   5   -0.29    0.61
   0  -6  -5    1.88    0.71
   0  -6   5    1.49    0.83
   0   6  -5    3.33    0.84
   0  -6   5    2.22    0.50
   0  -6  -5    1.23    0.59
   0  -6  -5    2.91    0.80
   0  -7   5    0.41    0.88
   0  -7  -5    0.51    0.73
   0   7  -5    0.29    0.78
   0  -7   5   -0.25    0.52
   0  -7  -5    0.61    0.77
   0  -7  -5   -0.44    0.67
   0  -8   5  145.15    5.85
   0  -8  -5  152.69    5.76
   0  -8   5  145.20    5.36
   0   8  -5  145.87    5.76
   0  -8  -5  140.84    5.67
   0  -8  -5  153.38    5.56
   0  -9  -5   -0.27    0.90
   0  -9   5    1.33    1.15
   0   9  -5    2.01    1.13
   0  -9   5    0.26    0.69
   0  -9  -5   -0.97    0.87
   0  -9  -5    0.73    0.94
   0 -10  -5    0.31    0.95
   0 -10  -5    2.21    0.98
   0 -10   5   -0.19    0.98
   0 -10  -5   -0.05    0.91
   0  10  -5   -0.46    1.02
   0  11  -5    1.32    1.17
   0 -11  -5   -0.18    0.54
   0 -11  -5    0.12    0.97
   0 -11   5   -0.10    1.01
   0 -11  -5   -0.16    0.43
   0 -12  -5   -0.34    0.55
   0  12  -5    0.47    1.29
   0 -12   5    0.61    1.25
   0 -13   5   -0.36    1.28
   0 -13  -5   -0.46    1.14
   0  13  -5    0.47    1.46
   0 -14   5   15.09    2.24
  -1   0   5    0.83    0.41
  -1   0   5   -0.02    0.29
   1   0  -5   -0.52    0.45
  -1   0  -5   -0.18    0.49
   1   0   5    0.26    0.37
   1   1   5  343.52   11.14
  -1  -1   5  343.53   11.21
  -1  -1   5  344.69   11.24
  -1   1  -5  337.60   11.29
   1  -1   5  347.77   11.32
   1   1  -5  337.98   11.29
  -1  -1  -5  344.03   11.26
  -1  -1  -5  352.84   11.29
   1  -1   5  335.13   11.12
  -1   1   5  332.73   11.32
   1  -2  -5  155.52    5.36
  -1   2  -5  157.83    5.41
   1   2   5  155.99    5.19
  -1  -2   5  154.54    5.37
  -1  -2   5  154.46    5.23
  -1  -2  -5  154.87    5.35
  -1   2   5  156.94    5.45
   1  -2   5  155.01    5.43
  -1   2   5  153.68    5.07
   1  -2   5  154.64    5.09
   1   2  -5  156.37    5.33
   1  -3  -5  258.09    8.64
  -1   3  -5  255.62    8.67
  -1  -3   5  250.08    8.45
  -1  -3   5  258.10    8.69
   1  -3  -5  257.28    8.38
   1   3   5  255.60    8.46
   1   3  -5  253.34    8.59
   1  -3   5  250.71    8.32
  -1  -3  -5  256.38    8.64
   1  -3   5  260.93    8.73
   1  -4  -5    0.36    0.54
  -1   4  -5    0.41    0.58
   1  -4  -5    0.35    0.37
   1   4   5    0.63    0.42
   1  -4  -5    0.15    0.55
  -1  -4   5    0.26    0.55
  -1  -4   5    0.25    0.35
   1   4  -5    0.81    0.56
  -1  -4  -5    0.38    0.51
   1  -4   5    0.74    0.59
  -1  -4  -5    0.39    0.39
   1  -4   5    0.25    0.29
   1  -5  -5   49.64    2.22
  -1  -5   5   47.35    2.33
   1  -5  -5   47.56    2.19
  -1  -5   5   46.18    1.97
  -1   5  -5   49.05    2.30
   1  -5  -5   50.24    2.02
   1  -5   5   47.93    2.33
   1  -5   5   47.57    1.85
  -1  -5  -5   43.65    2.10
  -1  -5  -5   47.63    2.04
  -1  -5  -5   50.17    2.27
   1   5  -5   47.69    2.19
  -1   6  -5   12.78    1.26
   1  -6  -5   11.10    0.97
   1  -6  -5   11.70    1.15
   1  -6  -5   10.05    1.14
  -1  -6   5   10.47    0.89
  -1  -6   5    9.77    1.19
  -1  -6  -5    9.73    0.96
   1  -6   5   11.57    0.86
   1   6  -5   10.62    1.11
  -1  -6  -5   10.85    1.13
  -1  -6  -5   11.01    1.06
   1  -6   5    9.44    1.15
  -1  -7   5   30.77    1.61
  -1   7  -5   24.10    1.83
   1  -7  -5   26.68    1.87
  -1  -7   5   31.48    2.06
   1  -7  -5   28.43    1.68
   1  -7  -5   27.47    1.86
   1  -7   5   27.12    1.48
   1   7  -5   27.70    1.77
  -1  -7  -5   27.92    1.76
   1  -7   5   27.44    2.01
  -1  -7  -5   27.73    1.86
  -1  -7  -5   28.16    1.77
  -1   8  -5   14.04    1.54
   1  -8  -5   11.87    1.26
   1  -8  -5   12.39    1.47
  -1  -8   5   11.09    1.13
   1  -8  -5    9.90    1.37
  -1  -8   5   10.88    1.47
  -1  -8  -5   12.11    1.42
   1  -8   5   11.43    1.50
  -1  -8  -5   10.45    1.28
  -1  -8  -5   10.12    1.37
   1   8  -5   11.15    1.37
   1  -8   5   12.80    1.12
   1  -9  -5   29.47    2.17
  -1   9  -5   30.02    2.16
   1  -9  -5   29.28    2.03
  -1  -9   5   26.87    2.27
   1  -9  -5   24.74    1.87
  -1  -9   5   30.01    1.92
   1  -9   5   30.23    2.33
   1   9  -5   29.73    2.06
  -1  -9  -5   30.08    2.10
  -1  -9  -5   29.50    2.04
  -1  -9  -5   31.47    2.06
   1 -10  -5    2.22    1.14
   1 -10  -5    2.04    1.03
  -1  10  -5    0.82    1.11
  -1 -10   5    1.25    1.14
   1  10  -5    1.31    1.08
  -1 -10  -5    1.09    1.03
  -1 -10  -5    1.91    1.01
  -1 -10  -5    3.00    1.12
   1 -10   5    1.93    1.21
  -1 -11   5   -0.48    1.08
   1 -11  -5   -0.87    1.03
  -1  11  -5   -0.06    1.13
   1 -11  -5   -0.03    0.92
  -1  11   5    0.77    1.08
  -1 -11  -5    2.30    1.11
  -1 -11  -5    0.71    1.02
   1 -11   5    0.04    1.10
   1  11  -5    0.47    1.14
  -1 -11  -5   -0.02    1.09
   1 -12  -5    1.33    1.24
  -1 -12   5    1.36    1.19
  -1  12  -5    1.71    1.25
  -1 -12  -5    0.40    0.66
   1 -12   5    0.86    1.13
   1  12  -5    0.08    1.22
  -1  12   5    2.13    1.20
  -1 -12  -5    1.05    1.20
   1 -13  -5    8.27    1.81
  -1  13  -5    9.03    1.87
  -1 -13   5    3.91    1.63
   1 -13   5   11.20    1.91
  -1 -14   5    0.55    1.48
  -1  14  -5    3.24    1.75
   1 -14   5    3.29    1.62
   2   0  -5    0.13    0.46
   2   0   5    0.36    0.41
  -2   0   5    0.94    0.51
  -2   0  -5   -0.26    0.33
  -2   0  -5   -0.21    0.50
  -2   0   5    0.09    0.33
   2  -1  -5   10.10    0.48
   2   1   5   11.75    0.81
   2  -1  -5    9.03    0.75
  -2   1  -5   11.24    0.61
  -2  -1   5   12.01    0.85
  -2   1  -5   10.48    0.85
   2  -1   5    9.58    0.84
  -2   1   5   10.29    0.83
   2   1  -5   10.96    0.85
  -2  -1  -5   10.79    0.79
  -2   2  -5  537.40   17.55
   2  -2  -5  536.55   17.53
  -2  -2   5  534.62   17.43
  -2  -2   5  535.54   17.50
   2   2   5  522.22   17.38
   2  -2  -5  525.77   17.20
  -2  -2  -5  552.42   17.45
   2   2  -5  530.96   17.43
  -2  -2  -5  531.03   17.50
   2  -2   5  533.35   17.59
  -2   2   5  534.95   17.59
  -2  -3   5  707.65   23.05
   2  -3  -5  709.04   22.90
  -2  -3   5  717.21   23.21
   2  -3  -5  694.69   23.19
  -2   3  -5  704.77   23.24
   2   3   5  711.61   23.05
  -2   3   5  711.25   23.25
   2   3  -5  706.74   23.08
   2  -3   5  711.03   23.29
  -2  -3  -5  694.69   23.07
  -2  -3  -5  724.75   23.20
   2  -4  -5  151.64    5.33
  -2   4  -5  145.96    5.35
   2  -4  -5  145.24    5.01
  -2  -4   5  147.67    5.11
  -2  -4   5  146.13    5.34
   2   4   5  140.72    5.12
   2   4  -5  145.33    5.16
   2  -4   5  146.21    4.87
   2  -4   5  146.92    5.42
  -2   4   5  140.38    5.35
  -2  -4  -5  156.87    5.20
  -2  -4  -5  151.17    5.31
  -2  -5   5    9.36    0.84
  -2  -5   5    8.48    1.07
   2   5   5   10.08    0.92
  -2   5  -5    9.22    1.12
   2  -5  -5    9.36    0.80
   2  -5  -5    8.96    1.04
  -2  -5  -5    9.00    0.91
  -2   5   5    8.62    1.02
  -2  -5  -5    9.91    1.04
   2  -5   5    8.73    0.68
   2   5  -5    8.86    0.92
  -2   6  -5    2.85    0.93
   2   6   5    3.05    0.72
   2  -6  -5    2.30    0.63
   2  -6  -5    1.19    0.75
  -2  -6   5    1.79    0.58
  -2  -6   5    2.78    0.81
   2  -6   5    3.68    0.89
  -2  -6  -5    1.27    0.66
   2  -6   5    1.75    0.47
  -2  -6  -5    2.95    0.70
   2   6  -5    2.57    0.74
  -2   6   5    1.99    0.77
   2  -7  -5   16.68    1.56
   2  -7  -5   17.18    1.30
  -2   7  -5   15.20    1.59
  -2  -7   5   17.93    1.38
  -2  -7   5   16.07    1.60
   2  -7   5   15.53    1.09
   2   7  -5   18.24    1.49
  -2  -7  -5   16.44    1.50
  -2  -7  -5   16.74    1.38
  -2   7   5   14.04    1.48
   2  -7   5   15.47    1.61
   2  -8  -5   60.72    3.13
  -2  -8   5   61.46    3.13
  -2  -8   5   64.50    2.82
  -2   8  -5   60.89    3.19
   2  -8  -5   63.58    2.86
  -2   8   5   58.62    3.13
   2  -8   5   59.59    3.13
   2   8  -5   63.07    3.02
  -2  -8  -5   62.26    3.00
   2  -8   5   59.85    2.63
  -2  -8  -5   66.34    3.03
  -2  -9   5   13.55    1.68
   2  -9  -5   16.95    1.80
   2  -9  -5   17.78    1.59
  -2  -9   5   15.46    1.43
  -2   9  -5   16.30    1.83
  -2   9   5   15.96    1.72
   2  -9   5   17.07    1.86
  -2  -9  -5   16.95    1.65
  -2  -9  -5   16.25    1.70
   2   9  -5   15.77    1.68
   2 -10  -5   32.11    2.41
  -2 -10   5   28.84    1.97
   2 -10  -5   37.45    2.29
  -2  10  -5   30.68    2.37
  -2 -10   5   32.54    2.37
  -2 -10  -5   31.88    2.32
   2 -10   5   31.74    2.37
  -2 -10  -5   36.36    2.39
  -2  10   5   37.66    2.50
   2  10  -5   32.85    2.42
  -2 -11   5    2.21    1.25
   2  11   5    2.94    1.16
   2 -11  -5    4.41    1.36
  -2  11  -5    2.46    1.32
  -2  11   5    4.27    1.28
   2 -11   5    1.42    1.23
   2  11  -5    1.81    1.22
  -2 -11  -5    1.75    1.10
  -2 -11  -5    2.72    1.23
  -2  12  -5    0.26    1.27
   2 -12  -5    1.08    1.30
  -2 -12   5   -1.48    1.13
   2  12   5    2.78    1.15
  -2  12   5    2.01    1.25
   2 -12   5    0.76    1.26
  -2 -12  -5    0.86    1.16
  -2  13  -5   -0.22    1.30
   2 -13  -5   -0.50    1.29
  -2 -13   5    1.39    1.41
   2 -13   5    2.21    1.40
  -2 -13  -5    0.03    0.93
  -2 -14   5    4.64    1.73
  -2  14  -5    2.26    1.78
   2 -14  -5    4.69    1.71
   2 -14   5    3.27    1.61
  -3   0   5    0.31    0.49
   3   0   5    0.15    0.49
  -3   0  -5   -0.15    0.18
  -3   0  -5    0.04    0.34
   3   0  -5   -0.44    0.40
   3   0  -5   -0.01    0.33
   3  -1  -5   11.75    0.64
   3  -1  -5   10.30    0.82
  -3  -1   5   12.85    0.90
  -3   1  -5   10.92    0.61
   3   1   5   10.78    0.83
  -3  -1   5   11.88    0.87
  -3   1  -5   14.07    0.93
  -3   1   5   11.47    0.89
   3  -1   5    9.62    0.85
  -3  -1  -5   10.77    0.78
   3   1  -5   11.69    0.81
  -3  -1  -5   13.48    1.04
  -3  -2   5  201.07    7.27
   3  -2  -5  214.51    7.07
  -3  -2   5  222.94    7.34
  -3   2  -5  213.19    7.38
   3   2   5  208.69    7.25
   3  -2  -5  219.23    7.37
   3  -2   5  222.31    7.46
   3   2  -5  215.71    7.25
  -3  -2  -5  218.81    7.32
  -3   2   5  216.72    7.42
  -3  -2  -5  222.85    7.24
  -3   3  -5   32.83    1.66
  -3  -3   5   34.82    1.65
   3   3   5   35.83    1.57
   3  -3  -5   33.55    1.63
   3  -3  -5   33.52    1.35
   3  -3   5   32.83    1.75
  -3  -3  -5   34.11    1.49
  -3  -3  -5   35.67    1.68
   3   3  -5   33.55    1.50
  -3   3   5   36.38    1.78
  -3   4  -5   42.04    2.01
   3   4   5   39.45    1.83
  -3   4  -5   40.06    1.46
   3  -4  -5   42.51    2.04
  -3  -4   5   39.60    1.96
  -3  -4   5   41.02    1.81
   3  -4  -5   41.07    1.66
  -3  -4  -5   40.70    1.91
  -3   4   5   37.81    1.96
   3   4  -5   39.70    1.78
   3  -4   5   39.06    2.06
  -3  -4  -5   42.71    1.79
  -3   5  -5    7.21    0.56
  -3  -5   5    7.74    0.81
  -3  -5   5    6.03    0.91
  -3   5  -5    6.81    0.99
   3  -5  -5    6.81    0.96
   3  -5  -5    7.19    0.72
   3   5   5    6.53    0.80
  -3  -5  -5    8.82    0.98
  -3  -5  -5    7.61    0.81
   3  -5   5    6.43    1.00
  -3   5   5    7.46    0.99
   3   5  -5    6.56    0.80
  -3   6  -5   36.84    2.11
   3  -6  -5   37.83    2.08
  -3  -6   5   38.67    1.87
   3  -6  -5   38.97    1.81
   3   6   5   36.83    1.96
  -3  -6   5   41.20    2.22
   3   6  -5   36.75    1.93
  -3  -6  -5   38.79    1.91
  -3   6   5   38.39    2.13
  -3  -6  -5   36.80    2.01
   3  -6   5   38.90    2.26
   3  -7  -5   94.43    4.10
  -3  -7   5   96.06    3.81
  -3  -7   5   97.47    4.15
  -3   7  -5   95.56    4.18
   3  -7  -5   99.34    3.78
   3   7   5   94.23    3.91
   3  -7   5   94.23    4.13
  -3  -7  -5   96.88    4.05
  -3   7   5   95.48    4.09
   3   7  -5   97.96    3.90
  -3  -7  -5   97.46    3.86
   3  -8  -5   24.43    1.73
   3   8   5   21.78    1.78
   3  -8  -5   23.69    2.06
  -3  -8   5   19.45    1.88
  -3  -8   5   21.08    1.68
  -3   8  -5   24.78    2.16
   3  -8   5   21.72    2.00
  -3  -8  -5   25.48    1.73
  -3  -8  -5   22.06    1.90
   3   8  -5   24.24    1.81
  -3   8   5   21.21    1.86
  -3   9  -5   23.43    2.14
  -3  -9   5   22.22    1.78
   3  -9  -5   25.86    1.77
   3  -9  -5   22.72    2.08
   3   9   5   26.27    1.90
  -3  -9   5   20.50    1.99
  -3  -9  -5   27.51    2.07
   3  -9   5   23.17    2.18
   3   9  -5   24.14    1.95
  -3  -9  -5   24.92    1.94
  -3   9   5   23.63    2.06
   3 -10  -5    4.61    1.08
  -3 -10   5    4.50    1.36
  -3 -10   5    3.93    0.99
   3 -10  -5    3.15    1.25
   3  10   5    3.37    1.08
  -3  10  -5    0.63    1.20
   3 -10   5    4.95    1.29
  -3  10   5    5.66    1.30
  -3 -10  -5    4.84    1.20
   3  10  -5    4.47    1.22
  -3 -10  -5    4.51    1.21
   3  11   5   -0.73    0.98
   3 -11  -5   -1.81    1.07
  -3  11  -5   -1.63    1.12
  -3 -11   5    0.80    1.11
  -3 -11  -5    0.05    0.91
   3 -11   5   -0.96    0.98
  -3  11   5    0.18    1.08
  -3  12  -5   13.28    1.99
  -3 -12   5    9.05    1.70
   3  12   5   11.95    1.73
   3 -12  -5   11.13    1.84
  -3 -12  -5   13.07    1.86
   3 -12   5   12.26    1.91
  -3 -13   5    7.38    1.69
   3 -13  -5    7.45    1.77
  -3  13  -5    5.68    1.79
  -3 -13  -5    7.92    1.67
   3 -13   5    5.93    1.68
   3 -14  -5   -1.14    1.48
  -3 -14   5    1.77    1.43
  -3  14  -5    4.24    1.84
   3 -14   5   -1.97    1.28
  -4   0  -5   -0.36    0.31
   4   0   5   -0.64    0.41
   4   0  -5    0.07    0.38
  -4   0   5    0.14    0.45
   4   0  -5   -0.05    0.32
  -4   0  -5    0.59    0.43
  -4   1  -5  125.40    4.51
  -4   1  -5  127.53    4.27
  -4  -1   5  128.04    4.53
   4  -1  -5  126.40    4.30
   4  -1  -5  128.40    4.47
   4   1   5  125.85    4.50
  -4  -1  -5  126.90    4.46
   4   1  -5  127.77    4.39
  -4   1   5  129.95    4.57
  -4  -1  -5  128.22    4.45
   4  -1   5  128.95    4.57
  -4  -2   5   92.46    3.41
  -4   2  -5   89.78    3.04
   4   2   5   90.29    3.38
  -4   2  -5   91.83    3.48
   4  -2  -5   88.98    3.17
   4  -2  -5   90.96    3.43
  -4  -2   5   93.53    3.39
   4  -2   5   96.36    3.54
  -4  -2  -5   92.10    3.38
  -4  -2  -5   94.93    3.29
  -4   2   5   91.12    3.47
   4   2  -5   91.01    3.29
   4  -3  -5  116.89    4.00
  -4  -3   5  115.53    4.20
  -4  -3   5  118.49    4.28
   4  -3  -5  115.67    4.27
  -4   3  -5  117.38    4.36
   4   3   5  119.14    4.19
  -4   3   5  112.83    4.30
   4   3  -5  115.81    4.05
   4  -3   5  114.60    4.39
  -4  -3  -5  111.91    4.23
  -4  -3  -5  114.50    4.02
   4  -4  -5   81.41    2.99
   4  -4  -5   82.60    3.33
   4   4   5   76.98    3.12
  -4  -4   5   82.67    3.31
  -4   4  -5   83.11    3.40
   4   4  -5   80.79    3.03
  -4  -4  -5   81.61    3.27
  -4  -4  -5   81.19    3.02
  -4   4   5   81.67    3.32
   4  -4   5   82.46    3.45
  -4   5  -5   24.17    1.03
  -4   5  -5   26.96    1.67
   4  -5  -5   23.84    1.66
  -4  -5   5   24.84    1.66
   4  -5  -5   26.78    1.32
   4   5   5   26.34    1.53
   4   5  -5   24.18    1.38
  -4  -5  -5   22.52    1.51
  -4  -5  -5   26.07    1.35
  -4   5   5   22.60    1.64
   4  -5   5   26.28    1.82
   4  -6  -5   14.04    1.08
  -4   6  -5   12.60    0.86
  -4  -6   5   10.70    1.29
   4  -6  -5   11.89    1.32
  -4  -6   5   12.21    1.13
   4   6   5   12.44    1.18
  -4   6  -5   11.07    1.37
  -4   6   5   13.35    1.33
   4   6  -5   13.21    1.11
   4  -6   5   14.51    1.47
  -4  -6  -5   13.36    1.09
  -4  -6  -5   12.35    1.24
  -4  -7   5    6.28    1.14
  -4   7  -5    5.13    0.67
   4   7   5    5.66    0.98
   4  -7  -5    5.57    1.18
  -4  -7   5    5.94    0.94
   4  -7  -5    6.24    0.92
  -4   7  -5    5.72    1.22
   4   7  -5    5.97    0.95
  -4  -7  -5    7.17    0.96
  -4   7   5    6.46    1.12
   4  -7   5    5.71    1.17
  -4  -7  -5    7.26    1.15
  -4   8  -5    8.35    1.43
  -4  -8   5   10.98    1.51
  -4  -8   5    8.90    1.20
   4  -8  -5   10.60    1.17
   4  -8  -5    9.88    1.51
   4   8   5    9.78    1.33
  -4  -8  -5    9.85    1.21
   4  -8   5   10.10    1.54
  -4  -8  -5   11.01    1.42
   4   8  -5   10.94    1.27
  -4   8   5    9.40    1.43
  -4  -9   5    9.78    1.50
   4  -9  -5   10.54    1.26
   4  -9  -5   10.80    1.61
  -4   9  -5   10.01    1.63
   4   9   5    9.27    1.36
  -4  -9   5   10.51    1.31
  -4  -9  -5    7.66    1.35
  -4  -9  -5    9.46    1.28
   4   9  -5   10.40    1.34
   4  -9   5    9.22    1.49
  -4   9   5    9.82    1.50
  -4  10  -5   35.08    2.56
  -4 -10   5   37.83    2.28
   4 -10  -5   35.18    2.20
   4  10   5   34.54    2.35
  -4 -10   5   36.28    2.52
   4 -10  -5   36.74    2.62
  -4  10   5   35.68    2.66
   4 -10   5   38.26    2.56
  -4 -10  -5   39.41    2.53
   4  10  -5   35.03    2.35
   4 -11  -5    0.91    1.28
  -4  11  -5    0.07    1.21
   4  11   5    0.49    1.02
  -4 -11   5    0.82    1.15
   4 -11   5    1.27    1.23
  -4 -11  -5    0.00    1.03
  -4  11   5    2.14    1.19
  -4 -12   5   -0.93    1.22
   4  12   5    0.58    1.07
   4 -12  -5    0.07    1.28
  -4  12  -5    0.07    1.31
   4 -12   5   -1.98    1.09
  -4 -12  -5   -0.98    1.02
  -4  13  -5    0.11    1.42
   4 -13  -5    0.24    1.47
  -4 -13   5   -0.09    1.30
   4  13   5   -0.57    1.04
  -4 -13  -5    0.79    1.29
   4 -13   5    2.85    1.49
  -4 -14   5    0.65    1.48
  -4  14  -5    0.12    1.61
   4 -14  -5   -2.10    1.39
  -4 -14  -5   -0.27    1.39
   4 -14   5    0.29    1.45
   5   0  -5   -0.05    0.35
  -5   0  -5    0.22    0.35
   5   0   5   -0.20    0.39
  -5   0  -5    0.04    0.38
  -5   0   5    0.88    0.50
   5   0  -5   -0.17    0.36
   5  -1  -5    5.26    0.62
  -5  -1   5    4.39    0.67
   5   1   5    4.94    0.64
  -5   1  -5    5.68    0.50
   5  -1  -5    5.84    0.53
  -5   1  -5    5.40    0.68
   5   1  -5    5.83    0.54
  -5   1   5    3.92    0.65
   5  -1   5    5.86    0.71
  -5  -1  -5    5.68    0.61
  -5  -1  -5    5.76    0.64
   5  -2  -5    0.77    0.51
   5   2   5    1.40    0.52
   5  -2  -5    1.44    0.38
  -5  -2   5    1.31    0.54
  -5   2  -5    1.55    0.29
  -5   2  -5    1.96    0.59
  -5  -2  -5    1.25    0.40
   5   2  -5    1.42    0.40
  -5   2   5    1.37    0.54
   5   2  -5    1.34    0.47
  -5  -2  -5    1.88    0.53
   5  -2   5    1.95    0.62
  -5  -3   5   87.46    3.37
  -5   3  -5   92.33    3.52
   5   3   5   87.44    3.35
  -5   3  -5   86.08    2.91
  -5  -3   5   88.23    3.42
   5  -3  -5   87.93    3.44
   5  -3  -5   84.68    3.16
  -5  -3  -5   86.30    3.11
   5   3  -5   85.88    3.17
  -5  -3  -5   85.09    3.36
   5  -3   5   90.20    3.61
  -5   3   5   84.87    3.41
   5  -4  -5    5.69    0.88
   5   4   5    5.11    0.82
   5  -4  -5    6.83    0.73
  -5   4  -5    7.35    1.04
  -5   4  -5    7.44    0.48
  -5  -4   5    6.34    0.80
  -5  -4   5    7.04    0.95
   5   4  -5    6.70    0.69
  -5  -4  -5    5.89    0.84
  -5   4   5    6.46    0.88
   5  -4   5    8.00    1.06
  -5  -4  -5    6.69    0.63
  -5  -5   5    6.62    0.99
  -5   5  -5    7.60    1.09
   5  -5  -5    5.23    0.91
  -5   5  -5    6.50    0.47
   5   5   5    5.78    0.84
  -5  -5   5    6.57    0.82
   5  -5  -5    5.30    0.71
  -5  -5  -5    7.00    0.96
   5  -5   5    6.80    1.11
  -5   5   5    5.78    0.91
   5   5  -5    6.69    0.73
  -5  -5  -5    6.10    0.69
  -5   6  -5   14.78    0.86
   5  -6  -5   14.86    1.15
  -5  -6   5   15.35    1.46
  -5  -6   5    9.33    1.02
   5  -6  -5   15.42    1.47
  -5   6  -5   14.84    1.57
   5   6   5   17.18    1.37
  -5   6   5   14.08    1.37
  -5  -6  -5   16.79    1.19
  -5  -6  -5   15.12    1.38
   5   6  -5   16.09    1.17
   5  -6   5   14.13    1.58
   5   7   5    3.65    0.93
   5  -7  -5    0.47    0.72
   5  -7  -5    1.50    0.92
  -5  -7   5    1.08    0.94
  -5   7  -5    1.16    1.08
  -5  -7  -5    2.36    0.91
   5  -7   5    2.93    1.11
   5   7  -5    2.61    0.78
  -5  -7  -5    2.65    0.75
  -5   7   5    2.33    0.94
   5  -8  -5    0.97    0.99
   5   8   5   -0.04    0.90
  -5  -8   5    0.71    0.83
  -5  -8   5    1.26    1.14
  -5   8  -5   -0.29    1.11
   5  -8  -5    1.04    0.82
  -5  -8  -5    0.59    0.96
  -5  -8  -5    0.10    0.75
   5  -8   5    0.09    1.04
  -5   8   5   -0.64    0.92
   5   8  -5    0.83    0.87
  -5  -9   5   35.57    2.50
  -5  -9   5   41.97    2.45
   5  -9  -5   37.74    2.26
  -5   9  -5   35.22    2.55
   5   9   5   38.93    2.40
   5  -9  -5   41.74    2.69
   5   9  -5   38.62    2.23
  -5   9   5   43.01    2.67
   5  -9   5   40.94    2.70
  -5  -9  -5   40.72    2.56
   5 -10  -5   -0.92    0.99
  -5 -10   5    0.47    0.86
   5  10   5   -0.32    0.91
  -5  10  -5   -1.60    0.98
  -5 -10   5    0.43    1.16
  -5 -10  -5   -0.07    0.98
  -5  10   5    0.90    0.99
   5 -10   5   -1.17    1.04
  -5 -11   5    8.72    1.59
  -5 -11   5    5.80    1.25
   5 -11  -5    4.53    1.49
  -5  11  -5    5.89    1.63
   5  11   5    5.59    1.36
   5 -11   5    5.42    1.49
  -5  11   5    8.86    1.58
  -5 -11  -5    5.42    1.37
   5 -12  -5    9.66    1.89
  -5 -12   5    5.48    1.58
   5  12   5    9.22    1.56
  -5  12  -5    7.73    1.82
   5 -12   5    6.82    1.55
  -5 -12  -5    9.09    1.59
  -5  13  -5    2.41    1.62
   5 -13  -5    1.46    1.57
   5  13   5    2.08    1.31
  -5 -13   5    3.07    1.49
   5 -13   5    2.91    1.50
  -5 -13  -5    1.44    1.32
  -5  14  -5    3.51    1.73
   5 -14  -5   -0.03    1.54
  -5 -14  -5    2.03    1.51
   5 -14   5    2.55    1.53
   6   0  -5    0.19    0.38
  -6   0  -5    0.30    0.43
   6   0  -5   -0.24    0.35
   6   0   5    0.08    0.45
  -6   0  -5    0.39    0.39
  -6   0   5   -0.50    0.51
  -6   1  -5    3.52    0.49
   6   1   5    3.61    0.63
  -6  -1   5    4.44    0.72
   6  -1  -5    5.56    0.59
   6  -1  -5    4.00    0.61
  -6  -1  -5    3.82    0.62
  -6   1   5    4.07    0.69
  -6  -1  -5    4.10    0.57
   6  -1   5    3.23    0.67
   6   1  -5    4.06    0.50
  -6  -2   5    8.73    0.90
  -6   2  -5    9.30    0.67
   6  -2  -5    9.33    0.75
   6  -2  -5    8.49    0.88
   6   2   5    8.14    0.90
  -6   2  -5   10.92    1.01
  -6  -2  -5    9.50    0.89
   6   2  -5    8.72    0.88
  -6  -2  -5    8.85    0.74
  -6   2   5    9.86    0.97
   6   2  -5    9.82    0.68
   6  -2   5   10.77    1.04
   6  -3  -5    0.29    0.47
  -6   3  -5    0.54    0.32
  -6  -3   5    0.81    0.60
  -6   3  -5    0.94    0.66
   6  -3  -5    1.06    0.66
   6   3   5    0.16    0.56
   6  -3   5    1.16    0.75
  -6  -3  -5    0.93    0.37
  -6  -3  -5   -0.48    0.54
   6   3  -5    0.00    0.42
   6   3  -5    0.74    0.58
  -6   3   5    1.24    0.60
   6  -4  -5    0.27    0.59
  -6  -4   5    0.86    0.60
  -6   4  -5    0.36    0.75
   6   4   5    0.36    0.58
  -6   4  -5    1.17    0.32
   6  -4  -5    0.92    0.51
  -6   4   5    1.45    0.62
  -6  -4  -5    0.91    0.41
   6   4  -5    0.99    0.49
   6  -4   5    0.45    0.77
  -6  -4  -5    1.21    0.64
  -6   5  -5   21.36    0.99
   6  -5  -5   21.75    1.59
  -6  -5   5   24.39    1.69
  -6   5  -5   22.53    1.64
   6  -5  -5   23.05    1.37
  -6  -5   5   22.57    1.53
   6   5   5   19.81    1.52
  -6  -5  -5   21.67    1.51
   6   5  -5   21.99    1.23
   6  -5   5   24.85    1.87
  -6   5   5   21.78    1.55
  -6  -5  -5   21.44    1.18
   6  -6  -5    3.71    0.75
  -6  -6   5    3.46    1.03
   6   6   5    3.02    0.83
   6  -6  -5    3.09    1.00
  -6   6  -5    3.60    1.05
  -6  -6   5    5.22    0.94
  -6   6  -5    3.67    0.50
   6  -6   5    3.70    1.06
  -6  -6  -5    2.97    0.66
   6   6  -5    3.48    0.72
  -6   6   5    5.80    1.03
  -6  -6  -5    5.98    1.00
   6  -7  -5   28.10    1.76
  -6  -7   5   28.78    1.93
  -6  -7   5   27.62    2.04
   6  -7  -5   28.58    2.07
   6   7   5   28.41    1.93
  -6   7  -5   29.44    2.11
   6  -7   5   24.12    2.23
  -6  -7  -5   29.01    1.63
  -6   7   5   28.11    2.10
   6   7  -5   29.82    1.72
  -6  -7  -5   28.54    2.05
   6  -8  -5    9.50    1.52
   6   8   5    9.25    1.32
  -6  -8   5    9.08    1.45
   6  -8  -5   10.78    1.22
  -6   8  -5    8.10    1.56
  -6  -8   5    4.34    0.84
   6  -8   5   13.25    1.62
  -6   8   5    7.78    1.30
  -6  -8  -5   10.75    1.48
   6   9   5    6.24    1.23
  -6   9  -5    5.74    1.52
  -6  -9   5    4.51    1.29
   6  -9  -5    6.11    1.36
   6  -9  -5    6.12    1.13
  -6   9   5    5.47    1.29
  -6  -9  -5    6.06    1.31
   6  -9   5    7.03    1.38
  -6  10  -5    0.35    1.28
  -6 -10   5   -0.50    0.83
  -6 -10   5   -0.85    1.07
   6 -10  -5    0.92    1.14
   6  10   5    2.02    1.06
  -6 -10  -5   -0.03    0.99
   6 -10   5   -0.09    1.08
  -6  10   5    0.68    1.04
  -6  11  -5    2.26    1.35
   6 -11  -5    3.20    1.36
  -6 -11   5    3.73    1.40
  -6 -11   5    2.87    1.17
   6  11   5    2.86    1.20
  -6 -11  -5    4.24    1.34
   6 -11   5    3.40    1.39
  -6  12  -5   -0.24    1.36
   6 -12  -5    1.20    1.30
   6  12   5    0.89    1.13
   6 -12   5    1.84    1.38
  -6 -12  -5   -0.02    1.15
   6 -13  -5    2.03    1.60
  -6  13  -5    0.26    1.60
   6  13   5    3.25    1.38
   6  13  -5    2.87    1.38
  -6 -13  -5    1.78    1.38
   6 -13   5    5.07    1.56
  -7   0   5   -0.51    0.57
  -7   0  -5    0.20    0.50
  -7   0  -5   -0.22    0.42
   7   0   5    0.14    0.55
   7   0  -5    0.36    0.46
   7   0  -5   -0.30    0.45
   7   1   5   49.74    2.22
  -7   1  -5   49.13    1.97
  -7  -1   5   47.18    2.19
   7  -1  -5   48.77    2.08
  -7   1  -5   42.72    2.09
   7  -1  -5   52.83    2.06
  -7  -1  -5   49.52    1.98
  -7  -1  -5   51.57    2.13
   7   1  -5   49.43    1.92
   7  -1   5   49.79    2.26
   7   1  -5   38.11    2.00
  -7   1   5   51.25    2.30
   7  -2  -5   40.23    1.82
   7  -2  -5   43.93    1.98
   7   2   5   40.22    2.06
  -7  -2   5   42.97    2.06
  -7   2  -5   39.23    1.98
  -7   2  -5   40.66    1.65
  -7  -2  -5   36.80    1.88
  -7   2   5   39.73    2.04
  -7  -2  -5   36.84    1.72
   7   2  -5   40.29    1.61
   7   2  -5   40.35    1.98
   7  -2   5   40.60    2.09
   7   3   5  241.99    8.27
  -7  -3   5  233.86    8.26
  -7   3  -5  236.70    8.36
   7  -3  -5  229.43    8.07
  -7   3  -5  238.30    7.85
   7  -3  -5  245.06    8.32
   7   3  -5  242.66    8.29
  -7  -3  -5  232.68    7.86
  -7   3   5  231.43    8.26
  -7  -3  -5  235.27    8.26
   7   3  -5  235.43    7.85
   7  -3   5  240.40    8.43
  -7   4  -5   55.58    2.66
  -7  -4   5   58.97    2.54
   7  -4  -5   51.94    2.57
   7   4   5   54.19    2.51
   7  -4  -5   51.95    2.32
  -7   4  -5   53.45    1.98
  -7  -4  -5   55.27    2.55
   7  -4   5   50.11    2.63
   7   4  -5   52.19    2.06
  -7  -4  -5   52.63    2.03
  -7   4   5   52.60    2.50
   7   4  -5   54.82    2.54
  -7   5  -5   78.80    2.84
   7  -5  -5   81.30    3.23
   7   5   5   81.23    3.38
  -7   5  -5   81.75    3.63
  -7  -5   5   80.34    3.42
   7  -5  -5   81.43    3.56
  -7  -5  -5   84.36    3.50
   7   5  -5   77.44    2.98
  -7  -5  -5   82.56    2.95
  -7   5   5   78.42    3.40
   7   5  -5   81.12    3.48
   7  -5   5   75.95    3.65
  -7  -6   5   20.94    1.66
   7   6   5   18.99    1.63
   7  -6  -5   20.86    1.51
  -7   6  -5   18.71    1.82
   7  -6  -5   16.12    1.62
  -7   6   5   19.55    1.62
  -7  -6  -5   19.52    1.17
  -7  -6  -5   19.27    1.67
   7   6  -5   20.27    1.26
   7  -6   5   18.68    1.79
   7  -7  -5    7.24    1.06
  -7   7  -5    8.47    1.52
  -7  -7   5    7.73    1.21
   7   7   5    7.25    1.26
   7  -7  -5    8.95    1.48
  -7  -7  -5    8.77    1.35
   7  -7   5    9.49    1.48
  -7   7   5    6.43    1.17
   7  -8  -5   22.56    2.13
   7   8   5   19.64    1.79
  -7   8  -5   20.24    2.15
  -7  -8   5   21.61    1.85
   7  -8  -5   24.92    1.75
  -7   8   5   19.55    1.81
   7  -8   5   21.88    2.06
  -7  -8  -5   24.35    2.05
   7  -9  -5   16.46    2.03
  -7  -9   5   18.93    1.76
   7   9   5   19.72    1.81
  -7   9  -5   17.86    2.06
  -7   9   5   19.09    1.78
   7  -9   5   23.04    2.14
  -7  -9  -5   16.13    1.81
   7 -10  -5    0.27    1.22
  -7 -10   5    0.50    0.43
  -7  10  -5   -1.39    1.21
   7  10   5   -0.22    0.88
  -7  10   5    1.01    0.99
  -7 -10  -5   -0.62    0.90
   7 -10   5    0.81    1.16
  -7 -11   5   12.66    1.63
   7  11   5   10.58    1.56
   7 -11  -5   12.87    1.90
  -7  11  -5   12.40    2.05
   7  11  -5   10.61    1.80
  -7 -11  -5    8.74    1.64
   7 -11   5   12.86    1.93
   7 -12  -5    1.83    1.57
  -7  12  -5    2.86    1.63
   7  12   5    1.39    1.18
  -7 -12   5    5.10    1.39
   7 -12   5    2.03    1.44
   7  12  -5    4.66    1.50
  -7 -12  -5    2.21    1.34
   7  13   5   -0.32    1.14
  -7  13  -5    0.54    1.47
   7 -13  -5   -1.41    1.47
  -7 -13  -5   -0.18    1.34
   7 -13   5   -1.14    1.17
   7  13  -5    2.13    1.35
  -8   0  -5   -0.09    0.51
  -8   0  -5   -0.24    0.48
  -8   0   5   -0.35    0.59
   8   0   5   -0.13    0.55
   8   0  -5   -0.28    0.44
   8   0  -5    0.95    0.54
   8  -1  -5  156.50    5.53
  -8   1  -5  160.75    5.59
  -8  -1   5  157.27    5.72
   8   1   5  157.48    5.71
   8  -1  -5  151.97    5.51
  -8   1  -5  157.28    5.43
   8   1  -5  157.15    5.57
  -8  -1  -5  151.93    5.54
   8  -1   5  156.71    5.72
  -8   1   5  155.19    5.71
   8   1  -5  154.65    5.35
  -8  -1  -5  152.33    5.37
   8   2   5    7.44    0.99
  -8  -2   5    6.76    0.90
   8  -2  -5    8.79    0.85
  -8   2  -5    6.19    0.92
  -8   2  -5    5.09    0.64
   8  -2  -5    7.21    0.88
   8   2  -5    5.54    0.83
  -8   2   5    6.39    0.95
  -8  -2  -5    7.72    0.72
  -8  -2  -5    6.60    0.85
   8   2  -5    7.36    0.60
   8  -2   5    6.26    0.96
   8  -3  -5   19.55    1.28
  -8   3  -5   22.39    1.49
   8   3   5   19.58    1.54
  -8   3  -5   19.12    1.08
  -8  -3   5   24.42    1.53
   8  -3  -5   18.23    1.45
   8   3  -5   19.80    0.97
   8   3  -5   23.84    1.57
  -8  -3  -5   19.52    1.39
  -8  -3  -5   20.49    1.00
  -8   3   5   20.44    1.53
   8  -3   5   20.76    1.64
   8  -4  -5    0.13    0.66
  -8   4  -5    1.62    0.45
   8  -4  -5    1.18    0.64
  -8  -4   5    0.77    0.63
   8   4   5    0.59    0.63
  -8   4  -5    1.77    0.90
   8   4  -5    1.04    0.36
  -8  -4  -5    0.54    0.64
  -8  -4  -5    0.75    0.33
   8  -4   5    0.18    0.83
  -8   4   5    0.98    0.75
   8   4  -5    1.05    0.68
  -8  -5   5   17.02    1.49
   8  -5  -5   20.60    1.58
  -8   5  -5   17.21    1.02
  -8   5  -5   17.50    1.65
   8  -5  -5   19.06    1.47
   8   5   5   17.94    1.55
  -8   5   5   18.74    1.54
  -8  -5  -5   16.31    1.49
   8   5  -5   19.11    1.68
   8  -5   5   17.58    1.77
   8   5  -5   16.80    1.03
  -8  -5  -5   18.07    0.98
  -8   6  -5    6.38    1.29
   8   6   5    8.38    1.25
   8  -6  -5   12.24    1.22
   8  -6  -5   11.57    1.44
  -8  -6   5   11.05    1.33
   8   6  -5    9.15    1.32
   8  -6   5   11.34    1.51
  -8   6   5   11.22    1.32
  -8  -6  -5    9.57    1.34
   8   7   5   27.61    2.05
  -8  -7   5   28.07    1.93
   8  -7  -5   22.85    2.10
   8  -7  -5   26.19    1.84
  -8   7  -5   24.29    2.19
  -8   7   5   28.12    1.97
   8   7  -5   27.64    2.23
  -8  -7  -5   23.57    2.02
   8  -7   5   29.65    2.41
  -8   8  -5    9.07    1.63
  -8  -8   5    7.19    1.19
   8  -8  -5    6.80    1.50
   8   8   5    6.97    1.24
   8  -8  -5    7.95    1.14
  -8   8   5    6.60    1.20
   8  -8   5    5.01    1.40
  -8  -8  -5    9.21    1.44
   8   8  -5    6.20    1.37
   8   9   5    8.57    1.43
   8  -9  -5    7.72    1.44
  -8   9  -5    6.13    1.56
  -8  -9   5    7.82    1.35
   8  -9   5    7.34    1.42
   8   9  -5    7.34    1.42
  -8  -9  -5    9.05    1.50
  -8   9   5    8.15    1.34
  -8 -10   5    5.05    1.27
   8 -10  -5    7.60    1.69
   8  10   5    4.12    1.25
  -8  10  -5    6.73    1.70
   8  10  -5    8.28    1.54
   8 -10   5    7.21    1.49
  -8 -10  -5    4.88    1.28
  -8 -11   5   -0.75    0.86
   8  11   5    1.18    1.05
   8 -11  -5    0.95    1.23
  -8  11  -5   -0.06    1.34
   8  11  -5   -1.42    0.98
  -8 -11  -5   -0.44    1.11
   8 -11   5    0.36    1.13
  -8 -12   5    2.58    1.04
   8  12   5    8.85    1.65
  -8  12  -5    8.92    2.01
   8 -12  -5   12.12    2.08
   8  12  -5    8.30    1.69
  -8 -12  -5    8.12    1.72
   8 -12   5   11.43    1.89
   8 -13  -5   -0.59    1.47
   8  13   5    1.82    1.34
  -8  13  -5    0.79    1.66
  -8 -13  -5    1.68    1.39
   8  13  -5    1.54    1.36
   8 -13   5   -0.34    1.38
   9   0  -5   -0.26    0.35
  -9   0   5    0.48    0.69
   9   0  -5   -0.15    0.46
  -9   0  -5    0.13    0.56
   9   0   5   -0.52    0.57
  -9   0  -5    0.09    0.57
   9  -1  -5   51.35    2.30
  -9  -1   5   52.00    2.51
   9   1   5   49.86    2.52
  -9   1  -5   50.86    2.37
   9  -1  -5   51.71    2.29
  -9   1  -5   51.31    2.18
  -9  -1  -5   50.10    2.33
  -9  -1  -5   51.78    2.11
   9  -1   5   52.33    2.48
  -9   1   5   52.82    2.44
   9   1  -5   51.64    2.07
   9   1  -5   52.57    2.38
  -9   2  -5    7.74    0.79
   9  -2  -5   10.20    1.05
   9   2   5    6.99    0.99
   9  -2  -5    9.72    0.94
  -9  -2   5    8.44    1.07
   9  -2   5    9.86    1.16
  -9  -2  -5    7.71    0.97
  -9   2   5    8.84    1.06
  -9  -2  -5    8.49    0.77
   9   2  -5   10.80    1.10
   9   2  -5    7.89    0.65
   9  -3  -5  108.60    4.23
   9   3   5  107.16    4.24
  -9   3  -5  111.60    3.84
  -9  -3   5  102.15    4.21
   9  -3  -5  100.91    4.02
  -9   3  -5  107.02    4.28
   9  -3   5  109.00    4.42
  -9   3   5  107.51    4.25
  -9  -3  -5  105.26    3.66
  -9  -3  -5  103.47    4.18
   9   3  -5  105.80    4.19
   9   3  -5  103.52    3.63
  -9  -4   5   -0.77    0.62
   9   4   5    1.47    0.78
  -9   4  -5    0.88    0.49
  -9   4  -5    0.86    0.86
   9  -4  -5   -0.23    0.75
   9  -4  -5   -0.86    0.64
  -9  -4  -5    0.25    0.31
   9  -4   5   -0.18    0.92
  -9  -4  -5    1.26    0.72
  -9   4   5    1.92    0.84
   9   4  -5    0.81    0.31
   9   4  -5    0.87    0.71
   9  -5  -5   52.90    2.62
  -9  -5   5   52.76    2.68
   9   5   5   53.69    2.69
  -9   5  -5   52.92    2.15
   9  -5  -5   54.75    2.86
  -9   5  -5   54.55    2.92
  -9  -5  -5   57.43    2.75
   9   5  -5   53.18    2.82
   9  -5   5   54.62    2.95
  -9   5   5   53.47    2.68
   9  -6  -5   46.34    2.57
   9  -6  -5   41.66    2.28
   9   6   5   41.27    2.44
  -9  -6   5   42.10    2.47
  -9   6  -5   42.42    2.66
   9   6  -5   40.66    2.56
   9  -6   5   38.17    2.70
  -9   6   5   40.85    2.37
  -9  -6  -5   37.46    2.38
   9  -7  -5    9.28    1.56
  -9   7  -5    9.44    1.67
   9  -7  -5    9.45    1.24
  -9  -7   5    9.98    1.35
   9   7   5    6.99    1.27
  -9  -7  -5    9.47    1.50
  -9   7   5   10.94    1.39
   9  -7   5   11.69    1.70
   9   7  -5    9.37    1.43
  -9   8  -5   30.25    2.35
   9  -8  -5   27.27    2.41
   9   8   5   28.51    2.16
   9  -8  -5   25.14    1.90
  -9  -8   5   26.75    2.20
   9  -8   5   28.30    2.47
  -9   8   5   31.35    2.18
  -9  -8  -5   28.72    2.13
   9   8  -5   24.11    2.20
  -9  -9   5    8.92    1.45
   9   9   5    5.79    1.30
   9  -9  -5    7.83    1.58
  -9   9  -5    7.21    1.69
   9  -9   5    9.16    1.66
  -9  -9  -5    8.70    1.50
  -9   9   5    8.37    1.36
   9   9  -5    6.65    1.48
   9  10   5    5.14    1.34
  -9 -10   5    3.47    1.18
   9 -10  -5    0.67    1.19
  -9  10  -5    3.63    1.52
  -9 -10  -5   -0.57    1.09
   9  10  -5    0.79    1.10
   9 -10   5    2.60    1.33
   9 -11  -5    2.28    1.48
   9  11   5   -0.28    1.08
  -9 -11   5    1.06    1.09
  -9  11  -5   -0.46    1.27
   9  11  -5    0.22    1.20
   9 -11   5   -0.85    1.16
  -9 -11  -5   -0.53    0.98
  -9  12  -5    4.00    1.74
  -9 -12   5    1.66    1.24
   9  12   5    1.26    1.24
   9 -12  -5    2.85    1.68
   9  12  -5    2.20    1.35
   9 -12   5    3.02    1.47
  -9 -12  -5    2.25    1.42
  -9  13  -5    2.73    1.75
   9  13   5    2.27    1.30
   9 -13  -5    1.31    1.53
   9 -13   5    0.44    1.41
  -9 -13  -5    1.03    1.43
   9  13  -5    0.96    1.26
 -10   0   5    0.02    0.67
  10   0   5   -0.29    0.61
  10   0  -5    0.04    0.20
  10   0  -5    0.91    0.54
 -10   0  -5   -0.31    0.57
 -10   0  -5   -0.26    0.59
  10  -1  -5    0.75    0.63
  10  -1  -5    0.87    0.63
 -10   1  -5    1.45    0.70
 -10   1  -5    1.09    0.57
 -10  -1   5    0.61    0.75
  10   1   5    1.01    0.69
  10   1  -5    0.64    0.66
  10   1  -5    1.04    0.50
  10  -1   5    1.06    0.70
 -10  -1  -5    1.93    0.70
 -10   1   5    0.28    0.76
 -10  -1  -5    0.57    0.53
 -10   2  -5   46.25    2.07
  10  -2  -5   46.38    2.27
  10   2   5   45.58    2.37
  10  -2  -5   45.24    2.25
 -10  -2   5   44.32    2.32
 -10  -2  -5   43.69    1.94
 -10  -2  -5   45.40    2.25
  10   2  -5   45.86    1.85
  10  -2   5   46.38    2.44
 -10   2   5   48.58    2.45
  10   2  -5   47.91    2.29
 -10   3  -5   12.50    0.97
  10  -3  -5    9.90    1.21
 -10  -3   5   10.14    1.23
 -10   3  -5   12.72    1.36
  10  -3  -5   12.69    1.21
  10   3   5   13.59    1.38
  10   3  -5   11.76    1.26
 -10  -3  -5   13.05    0.81
 -10   3   5   12.25    1.32
  10  -3   5   11.63    1.38
 -10  -3  -5   10.84    1.20
  10   3  -5   11.35    0.75
  10  -4  -5   55.51    2.83
  10  -4  -5   49.91    2.58
 -10   4  -5   55.90    2.30
  10   4   5   58.67    2.90
 -10  -4   5   58.08    2.78
 -10   4  -5   51.48    2.78
 -10   4   5   56.19    2.79
  10  -4   5   60.14    3.09
  10   4  -5   59.25    2.87
 -10  -4  -5   59.22    2.84
  10   5   5    0.73    0.83
 -10  -5   5    2.94    1.01
  10  -5  -5    3.01    1.08
  10  -5  -5    0.69    0.81
 -10   5  -5    1.47    1.11
 -10  -5  -5    1.06    0.85
  10   5  -5    0.26    0.83
 -10   5   5    1.01    0.91
  10  -5   5    1.39    1.05
  10  -6  -5    2.29    1.14
 -10   6  -5    0.31    1.18
  10   6   5    0.17    0.98
 -10  -6   5    2.35    1.03
  10  -6  -5    0.48    0.83
 -10   6   5   -0.05    0.97
  10  -6   5    1.35    1.15
  10   6  -5    0.44    0.91
 -10  -6  -5    1.01    0.94
  10  -7  -5    0.40    0.84
  10   7   5    1.55    1.03
 -10   7  -5   -0.90    0.98
 -10  -7   5    0.12    0.90
  10  -7  -5    1.48    1.04
  10   7  -5   -0.25    0.96
 -10  -7  -5    1.24    1.01
  10  -7   5    0.21    1.10
 -10   7   5    1.54    0.98
  10  -8  -5    6.82    1.48
 -10  -8   5    9.59    1.45
 -10   8  -5   11.17    1.72
  10   8   5    6.83    1.38
 -10  -8  -5    9.33    1.45
  10  -8   5   10.68    1.70
  10   8  -5   11.55    1.61
 -10   8   5    9.94    1.39
 -10   9  -5    1.90    1.39
  10  -9  -5    1.51    1.20
 -10  -9   5    0.69    1.04
  10   9   5    1.05    0.99
  10   9  -5    0.86    1.10
 -10   9   5    0.38    1.04
  10  -9   5    1.74    1.21
 -10  -9  -5    1.66    1.09
  10  10   5    5.84    1.43
 -10  10  -5    6.21    1.65
 -10 -10   5    6.07    1.40
  10 -10  -5    4.45    1.43
 -10 -10  -5    4.88    1.43
  10  10  -5    6.82    1.53
  10 -10   5    4.63    1.53
 -10 -11   5    0.36    1.15
 -10  11  -5    2.41    1.64
  10  11   5   -0.58    1.10
  10 -11  -5    0.69    1.27
 -10 -11  -5    4.05    1.28
  10  11  -5    1.14    1.12
  10 -11   5    0.31    1.17
  10 -12  -5   -0.29    1.36
 -10 -12   5    2.10    1.33
 -10  12  -5    2.81    1.73
  10  12   5    2.48    1.45
  10 -12   5    1.14    1.38
 -10 -12  -5    1.81    1.36
  10  12  -5    0.56    1.33
  10 -13  -5    0.78    1.63
 -10  13  -5    0.80    1.71
  10  13   5   -0.82    1.26
 -10 -13  -5   -0.33    1.36
  10 -13   5    0.12    1.37
  10  13  -5   -0.96    1.21
  11   0   5    0.70    0.74
 -11   0   5    0.21    0.82
  11   0  -5    0.05    0.57
 -11   0  -5    0.32    0.63
  11   0  -5   -0.20    0.58
 -11   0  -5   -0.54    0.60
 -11   1  -5    4.18    0.85
  11  -1  -5    2.59    0.85
 -11   1  -5    2.95    0.74
 -11  -1   5    4.40    0.97
  11   1   5    3.58    0.91
  11  -1  -5    1.97    0.70
 -11  -1  -5    3.98    0.71
  11   1  -5    4.46    0.66
 -11   1   5    4.30    1.01
  11  -1   5    4.88    0.97
 -11  -1  -5    3.09    0.84
  11   1  -5    2.96    0.87
 -11  -2   5   23.98    1.83
 -11   2  -5   21.37    1.45
  11  -2  -5   21.89    1.67
  11   2   5   21.34    1.78
 -11   2  -5   21.16    1.59
  11  -2  -5   23.01    1.63
 -11  -2  -5   21.28    1.59
  11   2  -5   20.67    1.17
  11  -2   5   23.26    1.79
 -11   2   5   24.05    1.84
 -11  -2  -5   23.00    1.30
  11   2  -5   23.27    1.63
  11   3   5   27.83    2.13
 -11  -3   5   29.22    2.01
  11  -3  -5   30.91    1.92
 -11   3  -5   33.96    2.06
 -11   3  -5   32.31    1.64
  11  -3  -5   32.72    2.00
  11  -3   5   31.55    2.30
 -11   3   5   32.52    2.10
 -11  -3  -5   27.61    1.90
  11   3  -5   30.58    1.95
 -11   4  -5    8.69    1.38
 -11  -4   5    7.40    1.20
 -11   4  -5   10.09    0.93
  11   4   5   10.47    1.33
  11  -4  -5    8.87    1.28
  11  -4  -5    8.11    1.16
 -11   4   5    9.33    1.32
  11   4  -5    7.34    1.22
  11  -4   5    9.44    1.43
 -11  -4  -5    6.96    1.20
 -11   5  -5    9.76    1.58
  11   5   5    8.77    1.32
  11  -5  -5   10.21    1.52
 -11  -5   5   10.66    1.47
  11  -5  -5   10.64    1.39
 -11  -5  -5   11.58    1.46
 -11   5   5    8.32    1.36
  11  -5   5    8.14    1.53
  11   5  -5   10.50    1.45
  11  -6  -5   -0.17    0.87
 -11  -6   5    0.24    0.87
  11   6   5    0.35    0.99
 -11   6  -5   -1.41    1.09
  11  -6  -5    1.22    1.11
 -11  -6  -5    0.69    0.99
 -11   6   5    3.82    1.10
  11  -6   5    0.00    1.14
  11   6  -5    1.42    1.01
 -11  -7   5   10.45    1.46
  11  -7  -5   10.50    1.58
  11   7   5    7.38    1.40
  11  -7  -5    9.99    1.34
 -11   7  -5    9.42    1.64
 -11   7   5    9.56    1.43
 -11  -7  -5    9.02    1.42
  11   7  -5    8.87    1.42
  11  -7   5    8.20    1.58
 -11   8  -5    4.63    1.41
  11  -8  -5    6.57    1.54
  11   8   5    5.12    1.33
 -11  -8   5    4.25    1.20
  11   8  -5    4.72    1.26
  11  -8   5    5.36    1.47
 -11   8   5    4.79    1.26
 -11  -8  -5    5.11    1.28
  11  -9  -5    8.31    1.63
 -11   9  -5    8.78    1.69
  11   9   5    6.32    1.36
 -11  -9   5   10.31    1.62
  11   9  -5   10.01    1.63
 -11  -9  -5    9.41    1.68
  11  -9   5    8.03    1.73
  11 -10  -5    2.78    1.42
  11  10   5    2.92    1.20
 -11  10  -5   -0.72    1.27
 -11 -10   5    1.49    1.27
  11  10  -5    3.39    1.35
 -11 -10  -5    1.30    1.12
  11 -10   5    3.59    1.44
  11 -11  -5   -2.45    1.23
  11  11   5    1.36    1.26
 -11  11  -5    0.30    1.37
 -11 -11   5    1.25    1.27
 -11 -11  -5    3.53    1.44
  11 -11   5   -0.62    1.23
  11  11  -5    0.25    1.22
 -11 -12   5    0.78    1.29
  11 -12  -5   -0.24    1.48
 -11  12  -5    0.81    1.66
  11  12   5   -0.65    1.18
 -11 -12  -5    0.85    1.32
  11 -12   5    1.10    1.48
  11  12  -5    0.87    1.36
 -12   0  -5   -0.65    0.68
  12   0  -5    0.45    0.64
  12   0   5   -1.05    0.78
  12   0  -5   -0.65    0.71
 -12   0  -5    0.13    0.72
 -12   0   5    0.82    0.86
 -12  -1   5   45.46    2.56
 -12   1  -5   46.84    2.42
  12  -1  -5   48.23    2.46
 -12   1  -5   45.44    2.27
  12  -1  -5   44.49    2.29
  12   1   5   46.25    2.60
 -12  -1  -5   49.70    2.44
  12   1  -5   45.52    2.42
 -12  -1  -5   44.70    2.06
  12   1  -5   44.73    2.04
 -12   1   5   45.09    2.49
  12  -1   5   43.85    2.62
 -12   2  -5   28.51    1.72
 -12  -2   5   27.41    1.94
  12   2   5   28.47    2.13
 -12   2  -5   30.10    1.88
  12  -2  -5   28.68    1.94
  12  -2  -5   27.03    1.88
 -12  -2  -5   29.34    1.99
  12  -2   5   28.46    2.22
  12   2  -5   27.17    1.90
 -12   2   5   27.09    1.95
 -12  -3   5   23.90    1.94
  12  -3  -5   19.26    1.73
 -12   3  -5   18.81    1.74
  12  -3  -5   22.47    1.77
  12   3   5   21.95    1.88
 -12   3  -5   22.94    1.49
  12  -3   5   24.36    2.08
 -12   3   5   20.81    1.78
  12   3  -5   25.06    1.85
 -12  -3  -5   27.84    1.95
  12   4   5   30.02    2.06
 -12   4  -5   24.82    1.57
  12  -4  -5   24.19    1.91
 -12  -4   5   23.29    1.98
 -12   4  -5   25.09    2.11
  12  -4  -5   25.26    2.10
 -12  -4  -5   26.07    2.04
  12  -4   5   24.26    2.23
 -12   4   5   23.80    1.97
  12   4  -5   30.08    2.15
 -12  -5   5    6.95    1.28
  12  -5  -5    6.83    1.31
  12   5   5    7.44    1.39
 -12   5  -5    6.64    1.37
  12  -5  -5    7.12    1.30
  12  -5   5    7.12    1.47
 -12  -5  -5    7.80    1.29
  12   5  -5    5.16    1.21
 -12   5   5    5.82    1.30
  12  -6  -5    4.43    1.12
  12   6   5    2.78    1.04
  12  -6  -5    4.06    1.19
 -12   6  -5    2.60    1.29
 -12  -6   5    3.92    1.11
 -12  -6  -5    4.18    1.19
  12  -6   5    3.16    1.26
 -12   6   5    2.39    1.10
  12   6  -5    4.70    1.19
 -12  -7   5    8.98    1.51
  12   7   5    7.31    1.34
  12  -7  -5    5.87    1.38
 -12   7  -5    5.86    1.53
  12  -7   5    5.82    1.50
 -12  -7  -5    6.58    1.40
 -12   7   5    9.93    1.47
  12   7  -5    7.06    1.47
  12   8   5    9.98    1.57
  12  -8  -5    6.21    1.50
 -12   8  -5    9.38    1.74
 -12  -8   5    8.51    1.54
  12  -8   5   11.40    1.84
 -12   8   5    9.73    1.50
  12   8  -5    7.69    1.46
 -12  -8  -5    6.74    1.42
  12  -9  -5    2.30    1.40
 -12   9  -5    2.48    1.53
  12   9   5    3.82    1.31
 -12  -9   5    6.18    1.37
  12  -9   5    3.68    1.48
 -12  -9  -5    2.70    1.31
  12   9  -5    1.36    1.24
 -12  10  -5    1.30    1.37
  12 -10  -5    0.19    1.33
 -12 -10   5    1.35    1.19
  12  10   5    0.44    1.18
 -12 -10  -5    0.80    1.25
  12  10  -5   -0.68    1.06
  12 -10   5   -1.97    1.13
  12 -11  -5    0.01    1.46
 -12  11  -5    0.11    1.46
 -12 -11   5    2.45    1.35
  12  11   5    1.27    1.33
 -12 -11  -5    1.79    1.32
  12 -11   5    1.80    1.40
  12  11  -5   -0.34    1.16
  12  12   5   -0.06    1.24
 -12 -12   5    1.70    1.35
  12 -12  -5    0.51    1.49
 -12  12  -5    0.59    1.73
  12  12  -5    1.07    1.36
  12 -12   5    0.97    1.45
 -12 -12  -5    3.52    1.55
 -13   0  -5    0.47    0.78
  13   0   5    0.71    0.90
  13   0  -5    1.07    0.87
 -13   0  -5   -0.36    0.70
 -13   0   5   -0.38    0.94
  13   0  -5    0.25    0.68
  13   1   5    1.33    0.96
  13  -1  -5    1.88    0.86
 -13   1  -5    0.60    0.87
 -13   1  -5    1.42    0.81
 -13  -1   5    1.45    0.95
  13  -1  -5    0.32    0.53
 -13  -1  -5    2.90    0.74
  13   1  -5    0.62    0.64
  13   1  -5    2.24    0.93
 -13  -1  -5    2.91    0.98
 -13   1   5    1.78    0.99
  13  -1   5    2.11    0.98
  13   2   5   86.73    3.93
 -13   2  -5   83.84    3.58
  13  -2  -5   89.80    3.81
 -13  -2   5   85.65    3.88
  13  -2  -5   88.46    3.80
 -13   2  -5   89.70    3.81
  13  -2   5   84.40    3.97
  13   2  -5   86.74    3.83
 -13  -2  -5   88.22    3.81
 -13   2   5   83.32    3.82
 -13   3  -5    2.78    0.87
  13  -3  -5    1.95    1.01
  13   3   5    3.05    1.16
  13  -3  -5    4.47    1.11
 -13  -3   5    2.49    1.14
 -13  -3  -5    4.22    1.14
  13   3  -5    1.63    0.94
  13  -3   5    3.26    1.30
 -13   3   5    2.04    1.12
  13  -4  -5   25.69    2.05
  13  -4  -5   25.69    2.11
 -13   4  -5   25.58    2.17
 -13  -4   5   25.46    2.10
  13   4   5   24.58    2.13
  13  -4   5   29.04    2.42
  13   4  -5   29.44    2.06
 -13  -4  -5   22.86    2.00
 -13   4   5   23.66    2.01
  13   5   5    0.51    1.01
 -13   5  -5   -0.32    1.06
  13  -5  -5   -0.18    0.92
 -13  -5   5   -0.17    0.95
  13  -5  -5    0.12    0.91
  13   5  -5   -0.36    0.98
 -13  -5  -5   -1.42    0.87
  13  -5   5   -0.03    1.20
 -13   5   5    0.20    0.97
  13   6   5   -0.14    1.02
  13  -6  -5    1.33    0.97
 -13   6  -5   -0.56    1.13
 -13  -6   5    0.06    0.91
  13  -6  -5    0.88    1.08
 -13   6   5   -1.13    0.89
 -13  -6  -5    1.58    1.09
  13  -6   5   -3.28    1.00
  13   6  -5    1.42    1.11
 -13   7  -5    0.34    1.13
  13   7   5   -1.71    0.83
 -13  -7   5    1.57    1.03
  13  -7  -5    2.41    1.21
  13   7  -5   -2.17    0.93
  13  -7   5    0.92    1.24
 -13  -7  -5   -0.24    0.94
 -13   7   5   -1.10    0.91
  13  -8  -5   18.90    2.17
  13   8   5   23.63    2.19
 -13  -8   5   25.43    2.30
 -13   8  -5   26.18    2.64
 -13  -8  -5   27.43    2.46
  13   8  -5   21.68    2.15
  13  -8   5   20.69    2.39
  13  -9  -5    0.25    1.18
 -13   9  -5   -0.10    1.43
 -13  -9   5    2.19    1.19
  13   9   5    1.25    1.10
  13  -9   5   -1.10    1.21
 -13  -9  -5    1.23    1.27
  13   9  -5   -0.79    0.98
  13 -10  -5    2.53    1.41
 -13  10  -5    0.59    1.38
 -13 -10   5   -1.79    1.10
  13  10   5    1.38    1.26
  13 -10   5   -1.80    1.24
  13  10  -5    1.20    1.26
 -13 -10  -5    0.86    1.29
 -13  11  -5   -1.72    1.35
  13  11   5   -0.93    1.17
 -13 -11   5    0.72    1.26
  13 -11  -5    2.42    1.63
 -13 -11  -5    1.08    1.30
  13 -11   5    1.75    1.47
  13  11  -5   -0.54    1.19
  13  12   5    2.22    1.44
  13 -12  -5   -1.37    1.54
 -13  12  -5   -0.83    1.61
 -13 -12   5    0.27    1.33
  13  12  -5    2.04    1.52
  13 -12   5    0.16    1.39
 -13 -12  -5   -1.71    1.23
 -14   0  -5   -0.39    0.83
 -14   0  -5    1.01    0.92
  14   0  -5   -0.59    0.92
  14   0  -5   -0.59    0.72
  14   0   5    1.32    1.09
 -14   0   5    0.55    1.06
  14  -1  -5    9.96    1.26
 -14  -1   5    9.13    1.47
 -14   1  -5   11.12    1.32
 -14   1  -5    8.90    1.30
  14   1   5   13.10    1.65
  14   1  -5   10.75    1.49
 -14   1   5    9.21    1.42
  14  -1   5   11.33    1.61
 -14  -1  -5   10.57    1.40
 -14  -2   5   -0.94    0.99
  14   2   5    1.77    1.07
 -14   2  -5    3.05    1.07
  14  -2  -5    1.21    0.97
  14  -2  -5    1.55    1.00
 -14   2  -5    1.51    0.86
 -14   2   5    0.00    1.05
 -14  -2  -5    0.26    0.94
  14   2  -5    0.67    0.89
  14  -2   5   -1.54    0.93
  14  -3  -5   31.87    2.19
 -14   3  -5   34.04    2.26
  14  -3  -5   30.95    2.25
  14   3   5   34.97    2.35
 -14   3  -5   32.46    1.95
 -14  -3   5   33.29    2.38
 -14  -3  -5   35.76    2.23
  14  -3   5   32.39    2.62
 -14   3   5   34.31    2.37
  14   3  -5   31.25    2.33
 -14   4  -5    0.38    1.05
  14  -4  -5   -0.55    0.98
  14   4   5    1.16    0.98
  14  -4  -5    2.71    1.06
 -14  -4   5    0.75    1.03
 -14  -4  -5    0.79    1.01
  14  -4   5   -0.56    1.08
 -14   4   5    0.14    1.00
  14   4  -5   -0.64    0.89
  14  -5  -5    0.24    0.93
  14  -5  -5    0.44    0.93
 -14   5  -5   -0.41    1.09
 -14  -5   5   -1.01    0.96
  14   5   5   -0.74    0.90
  14  -5   5    2.43    1.20
  14   5  -5    0.22    1.01
 -14   5   5    1.12    1.01
 -14  -5  -5    0.36    1.06
  14  -6  -5    0.30    1.02
  14  -6  -5    0.14    1.01
  14   6   5    0.33    1.02
 -14  -6   5    1.18    1.09
 -14   6  -5    1.66    1.25
  14  -6   5    1.04    1.17
 -14  -6  -5    1.06    1.08
  14   6  -5    2.73    1.17
 -14   6   5    0.54    1.08
  14   7   5    6.44    1.43
 -14   7  -5    7.43    1.64
  14  -7  -5    6.98    1.55
 -14  -7   5    7.55    1.44
  14   7  -5    6.41    1.48
 -14  -7  -5   11.31    1.66
  14  -7   5    6.48    1.70
 -14   7   5    5.03    1.27
  14  -8  -5    0.44    1.25
 -14   8  -5   -0.28    1.18
  14   8   5    1.75    1.21
 -14  -8   5    0.95    1.16
 -14  -8  -5    0.56    1.11
  14  -8   5   -0.15    1.15
  14   8  -5    1.00    1.24
 -14  -9   5   -0.03    1.15
  14  -9  -5    0.48    1.39
  14   9   5    1.49    1.25
 -14   9  -5   -0.40    1.22
  14  -9   5    0.92    1.25
 -14  -9  -5    2.13    1.29
  14   9  -5    2.47    1.27
 -14  10  -5   -0.60    1.47
  14 -10  -5    0.07    1.45
 -14 -10   5    1.68    1.34
  14  10   5   -0.18    1.19
  14  10  -5    0.06    1.23
  14 -10   5   -0.79    1.37
 -14 -10  -5   -0.58    1.28
  14  11   5   -1.13    1.25
  14 -11  -5    0.25    1.58
 -14  11  -5    2.41    1.76
 -14 -11   5    1.48    1.25
  14 -11   5    4.06    1.62
  14  11  -5    0.87    1.27
 -14 -11  -5    1.13    1.47
 -15   0   5   -1.01    0.95
 -15   0  -5   -0.66    0.86
  15   0  -5    0.75    0.99
  15   0   5   -0.66    0.90
  15   1   5    0.24    1.04
  15  -1  -5   -0.96    0.68
  15  -1  -5    1.10    0.89
 -15   1  -5   -0.28    0.91
 -15   1  -5    0.17    0.84
 -15  -1   5   -1.71    0.88
 -15  -1  -5    1.53    0.96
  15   1  -5   -0.03    0.89
 -15   1   5   -1.20    0.99
  15  -1   5    0.40    1.08
  15   2   5   18.87    1.92
 -15   2  -5   19.14    1.62
  15  -2  -5   20.64    1.87
  15  -2  -5   17.96    1.73
 -15   2  -5   20.37    1.83
 -15  -2   5   16.84    1.81
 -15   2   5   19.99    1.90
 -15  -2  -5   20.92    1.85
  15  -2   5   18.20    1.92
  15   2  -5   17.15    1.84
  15   3   5    6.01    1.29
 -15   3  -5    5.88    1.04
  15  -3  -5    5.68    1.25
 -15  -3   5    4.37    1.24
 -15   3  -5    6.73    1.25
  15  -3  -5    2.48    1.11
  15  -3   5    4.43    1.31
  15   3  -5    4.30    1.18
 -15   3   5    4.02    1.23
 -15  -3  -5    6.13    1.22
  15  -4  -5   11.90    1.65
  15  -4  -5   14.82    1.68
 -15   4  -5   13.16    1.67
  15   4   5   11.18    1.66
 -15  -4   5    8.85    1.47
 -15   4   5   13.00    1.64
  15   4  -5   12.44    1.64
  15  -4   5   12.60    1.83
 -15  -4  -5   11.56    1.54
  15  -5  -5    2.83    1.17
  15   5   5    5.01    1.28
  15  -5  -5    2.53    1.22
 -15   5  -5    3.70    1.30
 -15  -5   5    3.91    1.27
  15  -5   5    3.11    1.39
  15   5  -5    4.41    1.23
 -15   5   5    3.45    1.21
 -15  -5  -5    4.42    1.29
  15  -6  -5   -0.93    1.14
 -15   6  -5    1.03    1.24
 -15  -6   5    1.60    1.09
  15   6   5   -1.49    0.95
 -15   6   5    1.71    1.09
  15   6  -5    1.35    1.12
 -15  -6  -5   -0.04    1.05
  15  -6   5   -1.08    1.15
 -15   7  -5   -0.05    1.21
  15  -7  -5   -0.37    1.21
 -15  -7   5    1.24    1.17
  15   7   5    0.13    1.11
  15  -7   5    0.96    1.36
 -15   7   5   -0.49    1.08
 -15  -7  -5   -0.53    1.07
  15   7  -5   -1.65    0.93
  15  -8  -5   -1.28    1.23
 -15   8  -5    1.78    1.40
  15   8   5   -0.35    1.03
 -15  -8   5   -0.05    1.12
  15   8  -5    1.55    1.21
 -15  -8  -5    1.34    1.15
  15  -8   5   -0.45    1.26
  15  -9  -5   -0.22    1.36
 -15   9  -5    0.69    1.51
 -15  -9   5    0.68    1.17
  15   9   5    0.29    1.15
  15   9  -5    3.63    1.44
  15  -9   5    1.62    1.48
 -15  -9  -5    2.38    1.31
 -15 -10   5    1.11    1.28
 -15  10  -5   -0.07    1.40
  15  10   5    1.73    1.30
  15 -10  -5   -1.80    1.40
  15 -10   5   -1.35    1.26
 -15 -10  -5    0.95    1.30
  15  10  -5    0.10    1.21
 -15 -11   5   -1.61    1.24
  15 -11  -5    2.24    1.69
 -15  11  -5    1.15    1.70
  15  11   5   -1.63    1.19
  15  11  -5    2.43    1.42
  15 -11   5    0.95    1.44
 -15 -11  -5   -2.04    1.10
  16   0  -5    0.26    1.03
 -16   0  -5   -0.93    0.90
 -16   0   5    2.65    1.11
  16   0   5    0.39    0.94
 -16   1  -5   -1.10    0.85
  16  -1  -5   -0.49    0.95
  16  -1  -5   -0.40    0.86
 -16  -1   5    0.16    0.97
  16   1   5   -0.15    1.00
  16  -1   5    0.95    1.14
 -16  -1  -5    0.51    0.97
 -16   1   5    0.75    0.99
  16   1  -5    0.08    0.97
 -16   2  -5    0.75    0.88
  16  -2  -5    1.94    1.01
 -16   2  -5    2.74    1.08
 -16  -2   5    2.68    1.13
  16  -2  -5    1.09    0.97
  16   2   5    0.57    1.12
  16   2  -5    0.63    0.98
 -16   2   5    0.38    1.04
 -16  -2  -5    2.08    1.13
  16  -2   5    0.65    1.16
  16  -3  -5    1.33    1.08
  16  -3  -5   -0.89    0.96
 -16  -3   5    0.18    0.99
 -16   3  -5    1.23    1.16
  16   3   5    0.49    0.97
  16  -3   5    0.71    1.12
 -16  -3  -5   -1.74    0.79
 -16   3   5    0.09    1.04
  16   3  -5    0.11    0.98
  16  -4  -5    2.22    1.15
  16   4   5    0.38    1.04
  16  -4  -5    1.25    1.11
 -16  -4   5    2.14    1.13
 -16   4  -5   -0.07    0.48
  16   4  -5    0.07    1.07
  16  -4   5    2.88    1.35
 -16   4   5    1.52    1.12
 -16  -4  -5   -0.65    1.02
  16  -5  -5    0.13    1.07
 -16   5  -5    0.69    1.15
  16  -5  -5   -0.67    1.09
 -16  -5   5   -0.01    1.01
  16   5   5    0.34    1.14
  16  -5   5    0.16    1.28
 -16   5   5    0.58    1.13
 -16  -5  -5   -0.15    1.10
  16   5  -5    2.24    1.24
 -16   6  -5    2.89    1.45
 -16  -6   5    7.24    1.48
  16   6   5    5.04    1.43
  16  -6  -5    4.73    1.45
  16   6  -5    5.52    1.47
 -16  -6  -5    5.49    1.42
  16  -6   5    7.06    1.73
 -16   6   5    2.16    1.16
 -16   7  -5    1.37    1.37
  16   7   5    1.41    1.24
 -16  -7   5    1.59    1.15
  16  -7  -5    0.25    1.22
 -16  -7  -5    0.49    1.08
  16  -7   5    0.25    1.25
  16   7  -5    0.03    1.23
  16   8   5    0.37    1.19
 -16   8  -5    1.33    1.50
 -16  -8   5    0.66    1.19
  16  -8  -5    1.24    1.35
  16  -8   5    2.34    1.42
 -16  -8  -5    1.71    1.31
  16   8  -5    2.24    1.39
  16   9   5    0.24    1.12
  16  -9  -5   -0.73    1.25
 -16  -9   5    1.94    1.34
 -16   9  -5   -1.92    1.42
 -16  -9  -5   -1.66    1.11
  16   9  -5   -0.83    1.25
  16  -9   5    0.07    1.46
  16 -10  -5   -1.06    1.53
  16  10   5   -1.66    1.13
 -16  10  -5    0.46    1.67
 -16 -10   5    1.19    1.40
 -16 -10  -5    0.36    1.31
  16 -10   5    0.21    1.34
  16  10  -5    0.08    1.21
 -17   0   5   -1.01    0.89
  17   0  -5    2.72    1.17
 -17   0  -5    0.63    1.02
  17   0   5   -0.31    1.05
  17   1   5   -1.06    0.94
 -17  -1   5   -0.93    0.89
 -17   1  -5    0.08    0.91
  17  -1  -5   -0.01    1.05
 -17   1   5    0.82    1.05
  17   1  -5    1.06    1.07
 -17  -1  -5   -1.02    0.92
  17  -1   5    0.11    1.06
 -17   2  -5    0.42    1.02
  17   2   5    0.03    1.10
  17  -2  -5    0.45    0.66
 -17   2  -5    1.44    0.98
 -17  -2   5    3.13    1.26
  17  -2  -5    2.41    1.10
 -17   2   5    1.07    1.10
  17  -2   5    1.49    1.24
 -17  -2  -5    1.03    1.10
  17   2  -5    0.45    1.10
 -17  -3   5    7.36    1.46
  17   3   5   12.09    1.76
 -17   3  -5   10.17    1.59
  17  -3  -5    7.50    1.48
  17  -3  -5    8.24    1.52
 -17  -3  -5   10.41    1.62
 -17   3   5   10.20    1.62
  17  -3   5    9.89    1.75
  17   3  -5   11.41    1.68
  17   4   5   -0.32    1.10
 -17   4  -5    1.18    1.30
 -17  -4   5    2.12    1.23
  17  -4  -5   -0.28    1.07
  17  -4  -5    0.11    1.06
 -17  -4  -5   -1.38    0.91
  17  -4   5    0.08    1.22
 -17   4   5    0.74    1.07
  17   4  -5   -0.38    1.06
 -17  -5   5    4.12    1.25
 -17   5  -5    3.66    1.32
  17  -5  -5    2.97    1.31
  17   5   5    2.15    1.29
  17  -5  -5    2.85    1.29
 -17  -5  -5    1.79    1.26
  17   5  -5    4.79    1.44
  17  -5   5    2.74    1.46
 -17   5   5    2.54    1.25
 -17   6  -5    0.32    1.36
  17   6   5    1.41    1.14
  17  -6  -5    0.90    1.27
 -17  -6   5    2.03    1.17
  17  -6   5    1.21    1.46
 -17  -6  -5    0.86    1.17
  17   6  -5    2.42    1.33
 -17   6   5    1.56    1.19
 -17  -7   5    0.11    1.25
  17  -7  -5    1.38    1.44
  17   7   5   -0.23    1.20
 -17   7  -5    1.09    1.34
  17   7  -5   -0.48    1.19
  17  -7   5    0.28    1.44
 -17  -7  -5    0.85    1.23
  17   8   5    3.35    1.39
 -17   8  -5    2.89    1.56
  17  -8  -5    2.91    1.55
 -17  -8   5    2.88    1.40
  17  -8   5    2.89    1.66
  17   8  -5    3.51    1.52
 -17  -8  -5    0.28    1.36
 -17   9  -5    3.83    1.82
 -17  -9   5    0.48    1.24
  17   9   5    5.11    1.62
  17  -9  -5   -0.63    1.31
  17  -9   5    0.95    1.45
 -17  -9  -5    1.52    1.48
  17   9  -5   -0.55    1.34
 -17 -10   5    0.46    1.34
  17  10   5    1.30    1.46
  17 -10  -5   -0.67    1.54
 -17  10  -5    0.65    1.68
  17 -10   5   -0.20    1.42
  17  10  -5   -0.53    1.23
 -17 -10  -5    0.74    1.43
  18   0   5    0.33    1.16
 -18   0   5    0.49    1.10
 -18   0  -5    0.39    1.03
  18   0  -5    0.41    1.13
 -18  -1   5   -1.37    1.11
  18  -1  -5    0.83    1.16
 -18   1  -5    0.18    0.96
  18   1   5   -0.71    1.13
 -18   1   5   -0.79    1.02
 -18  -1  -5    0.60    1.12
  18  -1   5   -1.59    0.98
  18   1  -5    1.15    1.15
  18   2   5    1.42    1.16
 -18  -2   5    2.74    1.23
 -18   2  -5    2.78    1.12
  18   2  -5    5.05    1.33
 -18  -2  -5    3.27    1.22
  18  -2   5    4.17    1.45
 -18   2   5   -0.08    1.10
 -18  -3   5    4.90    1.36
 -18   3  -5    6.07    1.46
  18  -3  -5    4.22    1.39
  18  -3  -5    4.91    1.36
  18   3   5    3.28    1.41
 -18   3   5    2.22    1.26
  18  -3   5    4.08    1.53
  18   3  -5    7.04    1.53
 -18  -3  -5    4.87    1.35
  18  -4  -5    1.00    1.18
  18  -4  -5    2.00    1.23
 -18   4  -5    0.21    1.29
  18   4   5    1.51    1.20
 -18  -4   5    2.53    1.28
 -18   4   5    1.53    1.13
  18   4  -5    1.11    1.28
  18  -4   5   -0.73    1.27
 -18  -4  -5    0.45    1.12
  18  -5  -5    2.82    1.34
  18   5   5    1.60    1.22
 -18   5  -5   -1.14    1.09
 -18  -5   5   -0.05    1.17
 -18   5   5    2.24    1.28
 -18  -5  -5   -0.19    1.16
  18   5  -5    1.35    1.26
  18  -5   5   -0.60    1.24
  18   6   5    2.10    1.31
 -18   6  -5    3.93    1.48
  18  -6  -5    1.82    1.35
 -18  -6   5    3.46    1.33
 -18  -6  -5    1.80    1.24
  18  -6   5    4.49    1.66
  18   6  -5    6.86    1.66
  18  -7  -5    2.73    1.53
 -18   7  -5    2.89    1.54
 -18  -7   5    5.15    1.58
  18   7   5    4.07    1.48
 -18  -7  -5    6.54    1.66
  18   7  -5    3.05    1.49
  18  -7   5    3.48    1.73
 -18  -8   5   -0.10    1.29
 -18   8  -5   -0.22    1.45
  18   8   5   -1.36    1.16
  18  -8  -5   -1.15    1.43
  18  -8   5    3.02    1.71
  18   8  -5   -1.46    1.25
 -18  -8  -5   -0.37    1.29
  18  -9  -5    1.18    1.58
  18   9   5    0.83    1.40
 -18  -9   5    0.09    1.34
 -18   9  -5    0.43    1.46
  18   9  -5   -3.07    1.23
 -18  -9  -5   -2.30    1.13
  18  -9   5   -1.86    1.41
 -19   0  -5    0.39    1.09
  19   0  -5   -0.75    1.00
  19   0   5    0.12    1.22
 -19   0   5    1.01    1.27
 -19   1  -5    0.94    1.04
 -19  -1   5    0.33    1.17
  19  -1  -5    0.65    1.07
  19   1   5    4.44    1.41
  19   1  -5    0.77    1.13
 -19   1   5    0.47    1.18
  19  -1   5    0.07    1.24
 -19  -1  -5    2.61    1.25
  19   2   5    8.75    1.71
 -19  -2   5    5.40    1.41
  19  -2   5   11.45    1.91
 -19  -2  -5    7.20    1.49
 -19   2   5    7.18    1.52
  19   2  -5    7.34    1.53
 -19  -3   5    1.67    1.28
  19  -3  -5    1.77    1.27
  19   3   5    2.16    1.29
  19  -3   5    1.04    1.37
 -19  -3  -5    1.69    1.14
  19   3  -5    2.36    1.27
 -19   3   5    1.73    1.25
  19  -4  -5    2.71    1.36
 -19  -4   5    6.37    1.57
  19   4   5    1.33    1.18
 -19   4  -5    2.57    1.39
  19  -4  -5    3.12    1.40
  19   4  -5    2.95    1.43
 -19  -4  -5    3.71    1.31
  19  -4   5    5.14    1.67
 -19   4   5    1.67    1.19
  19  -5  -5    1.82    1.35
 -19   5  -5   -0.83    0.51
  19   5   5    1.82    1.41
 -19  -5   5    1.54    1.38
 -19  -5  -5    2.42    1.35
  19  -5   5    0.99    1.41
 -19   5   5    1.31    1.25
  19   5  -5    1.49    1.38
  19   6   5   -0.13    1.32
 -19   6  -5    0.17    1.47
  19  -6  -5   -1.66    1.25
 -19  -6   5    0.97    1.33
  19   6  -5   -0.33    1.32
  19  -6   5   -1.42    1.48
 -19  -6  -5    0.22    1.26
 -19  -7   5   -0.86    1.23
  19  -7  -5   -0.88    1.35
 -19   7  -5   -1.35    1.27
  19   7   5   -0.78    1.35
  19   7  -5    0.47    1.37
  19  -7   5   -1.23    1.38
 -19  -7  -5    0.41    1.31
 -19   8  -5   -1.93    1.34
  19   8   5    2.80    1.46
  19  -8  -5    1.68    1.57
 -19  -8   5   -1.22    1.32
 -19  -8  -5   -0.31    1.34
  19  -8   5   -0.19    1.57
  19   8  -5   -1.19    1.35
 -20   0  -5    1.10    1.17
  20   0  -5   -0.12    1.22
 -20   0   5   -0.68    1.09
  20   0   5    0.56    1.28
 -20   1  -5   -0.44    1.02
  20   1   5   -1.91    1.14
  20  -1  -5   -0.40    1.14
 -20  -1   5    0.16    1.22
  20  -1   5   -0.86    1.32
[truncated: 1,126,555 more chars]
