# Supplementary material for: Crystal structure of ortho­rhom­bic {bis­[(pyridin-2-yl)meth­yl](3,5,5,5-tetra­chloro­pent­yl)amine-κ3 N,N′,N′′}chlorido­copper(II) perchlorate
Source: Acta Crystallogr E Crystallogr Commun. 2015 Jun 27;71(Pt 7):847–51. doi: 10.1107/S2056989015011792 (PMC4518935; doi:10.1107/S2056989015011792)
Supplement: Supplementary file 2 [file e-71-00847-Isup2.hkl]

data_I                                                                          
_shelx_title ' test1 in Pbcn'                                                   
_shelx_refln_list_code          4                                               
_shelx_F_calc_maximum      406.66                                               
_exptl_crystal_F_000      2440.00                                               
_reflns_d_resolution_high  0.7290                                               
                                                                                
loop_                                                                           
 _space_group_symop_operation_xyz                                               
 'x, y, z'                                                                      
 '-x+1/2, -y+1/2, z+1/2'                                                        
 '-x, y, -z+1/2'                                                                
 'x+1/2, -y+1/2, -z'                                                            
 '-x, -y, -z'                                                                   
 'x-1/2, y-1/2, -z-1/2'                                                         
 'x, -y, z-1/2'                                                                 
 '-x-1/2, y-1/2, z'                                                             
                                                                                
_cell_length_a    17.4845                                                       
_cell_length_b    10.6593                                                       
_cell_length_c    25.1030                                                       
_cell_angle_alpha  90.000                                                       
_cell_angle_beta   90.000                                                       
_cell_angle_gamma  90.000                                                       
                                                                                
_shelx_F_squared_multiplier     1.000                                           
                                                                                
loop_                                                                           
 _refln_index_h                                                                 
 _refln_index_k                                                                 
 _refln_index_l                                                                 
 _refln_F_squared_calc                                                          
 _refln_F_squared_meas                                                          
 _refln_F_squared_sigma                                                         
 _refln_observed_status                                                         
   2   0   0     121503.16     115113.72      4626.76 o                         
   4   0   0     136325.12     144250.95      2696.08 o                         
   6   0   0       2516.89       2151.86        86.48 o                         
   8   0   0       2622.54       2455.81       109.38 o                         
  10   0   0      11914.96      11540.40       279.76 o                         
  12   0   0       9292.64       9490.85       260.06 o                         
  14   0   0       2987.47       2986.61       155.92 o                         
  16   0   0       6564.27       6246.51       292.16 o                         
  18   0   0         66.16        163.03       125.09 o                         
  20   0   0          3.78        308.06       154.65 o                         
  22   0   0         60.23       -142.69       142.69 o                         
   1   1   0      36612.23      37532.89       546.57 o                         
   3   1   0     154342.38     159619.17      2578.63 o                         
   5   1   0       4133.12       5260.42       109.43 o                         
   7   1   0      43800.84      41564.52       633.25 o                         
   9   1   0      38909.68      39649.89       559.57 o                         
  11   1   0      55033.80      54104.34       757.67 o                         
  13   1   0       3092.77       3137.28       141.94 o                         
  15   1   0      11769.96      10909.24       242.98 o                         
  17   1   0        591.15        533.67       101.33 o                         
  19   1   0         20.12        -23.24       119.57 o                         
  21   1   0         97.46         16.50       140.84 o                         
  23   1   0         98.38        199.61       116.44 o                         
   2   2   0       9895.09       9668.61       160.32 o                         
   4   2   0      11955.55      10495.83       201.58 o                         
   6   2   0      26459.14      26027.30       410.04 o                         
   8   2   0      14240.50      14575.83       257.83 o                         
  10   2   0      20212.50      21695.68       328.89 o                         
  12   2   0       1734.96       1828.88        98.60 o                         
  14   2   0       6144.88       5527.00       192.60 o                         
  16   2   0         82.96        184.27        99.12 o                         
  18   2   0          0.71         83.68       105.27 o                         
  20   2   0         47.19         43.21       103.78 o                         
  22   2   0         10.54        -72.91       108.90 o                         
   1   3   0      41728.43      40208.13       671.05 o                         
   3   3   0        459.47        414.33        38.27 o                         
   5   3   0       8994.41       9638.06       197.77 o                         
   7   3   0      35088.79      35408.30       618.98 o                         
   9   3   0       7739.25       8132.69       176.49 o                         
  11   3   0        524.20        493.61        68.76 o                         
  13   3   0       3394.65       3384.50       136.51 o                         
  15   3   0          4.96        123.77        84.17 o                         
  17   3   0        865.41        939.37       101.19 o                         
  19   3   0         34.10        -90.85       102.19 o                         
  21   3   0          0.91          2.54       124.07 o                         
  23   3   0        233.90        388.53       152.35 o                         
   0   4   0        216.06         76.92        31.29 o                         
   2   4   0      41794.53      40353.86       611.23 o                         
   4   4   0         49.35         67.31        34.86 o                         
   6   4   0         84.55         53.24        26.15 o                         
   8   4   0       1523.76       1283.88        83.34 o                         
  10   4   0      14328.19      13782.82       266.54 o                         
  12   4   0      12742.84      12670.71       263.72 o                         
  14   4   0       4967.22       4901.94       163.51 o                         
  16   4   0       1589.43       1264.49       182.54 o                         
  18   4   0        635.22        639.31       116.58 o                         
  20   4   0        873.39        795.19       150.23 o                         
  22   4   0         91.59        -18.98       139.24 o                         
   1   5   0      61348.98      59300.76       812.41 o                         
   3   5   0       2205.75       2074.44        77.51 o                         
   5   5   0      11496.38      10555.36       182.66 o                         
   7   5   0       1126.16       1215.37        92.10 o                         
   9   5   0      30253.04      29798.03       553.11 o                         
  11   5   0      15120.21      14777.37       326.40 o                         
  13   5   0         74.08        100.34        73.60 o                         
  15   5   0       4644.72       5078.38       193.48 o                         
  17   5   0        796.79       1003.25       182.56 o                         
  19   5   0          1.11         61.37        86.41 o                         
  21   5   0        119.21        168.67       163.99 o                         
   0   6   0      88750.98      87633.45      2061.51 o                         
   2   6   0      64760.01      64499.12      1087.31 o                         
   4   6   0       5445.74       5473.89       133.35 o                         
   6   6   0       1662.87       1418.18        68.05 o                         
   8   6   0       9693.29       9318.85       205.34 o                         
  10   6   0       1153.44       1026.84        97.02 o                         
  12   6   0       5275.80       5069.51       181.72 o                         
  14   6   0        327.50        311.11       124.25 o                         
  16   6   0         60.72        138.57       110.27 o                         
  18   6   0        322.75        492.95       116.20 o                         
  20   6   0        773.14        889.46       141.54 o                         
   1   7   0      11945.92      11999.10       213.14 o                         
   3   7   0      10029.85       9712.77       202.06 o                         
   5   7   0       4913.50       4266.87       127.37 o                         
   7   7   0         37.67         70.22        62.43 o                         
   9   7   0      19242.34      19128.90       358.77 o                         
  11   7   0       1696.26       1846.68       133.13 o                         
  13   7   0         41.34        148.35        87.09 o                         
  15   7   0       1260.17       1449.60       393.52 o                         
  17   7   0        291.28        185.66       148.08 o                         
  19   7   0        172.61        131.96       114.60 o                         
  21   7   0          2.00       -124.96       124.96 o                         
   0   8   0       7689.64       8107.78       311.05 o                         
   2   8   0      11472.77      11561.98       217.41 o                         
   4   8   0         26.36         21.83        36.59 o                         
   6   8   0       1994.21       2091.02       110.20 o                         
   8   8   0        700.21        727.11        99.97 o                         
  10   8   0          8.99         67.70        82.17 o                         
  12   8   0         72.61         88.10        91.40 o                         
  14   8   0          1.42        -54.80       100.83 o                         
  16   8   0        814.79        901.59       127.34 o                         
  18   8   0        258.10        557.06       144.77 o                         
  20   8   0        142.71        134.97       138.53 o                         
   1   9   0      10474.53       9963.43       204.49 o                         
   3   9   0         57.46         15.30        54.18 o                         
   5   9   0       7337.68       7056.82       537.59 o                         
   7   9   0         10.60        -77.76        77.76 o                         
   9   9   0        854.76        948.58       111.32 o                         
  11   9   0         19.26        -72.28        95.25 o                         
  13   9   0          4.41       -106.19       106.19 o                         
  15   9   0        781.67       1051.27       140.70 o                         
  17   9   0        303.92        174.49       152.08 o                         
   0  10   0       3529.88       3498.93       328.24 o                         
   2  10   0       1853.35       2022.28       118.04 o                         
   4  10   0       2839.45       2646.84       357.83 o                         
   6  10   0       2037.03       1916.35       138.75 o                         
   8  10   0         79.72         14.79        92.95 o                         
  10  10   0       7669.23       8373.86       261.70 o                         
  12  10   0       2292.24       2066.63       178.85 o                         
  14  10   0        839.00        828.48       156.03 o                         
  16  10   0       3845.85       4299.15       271.32 o                         
   1  11   0       7348.57       8193.46       243.42 o                         
   3  11   0       1566.02       1863.25       201.81 o                         
   5  11   0        699.54        498.44       112.05 o                         
   7  11   0       1487.98       1632.13       166.37 o                         
   9  11   0       2285.02       2219.23       179.35 o                         
  11  11   0       2350.45       2705.34       213.88 o                         
  13  11   0         17.75         49.38       137.62 o                         
  15  11   0        206.02        326.66       140.97 o                         
   0  12   0       5749.80       5747.66       307.90 o                         
   2  12   0       1152.11       1004.83       122.10 o                         
   4  12   0       1733.97       2080.28       224.12 o                         
   6  12   0        131.30        172.33       103.91 o                         
   8  12   0        404.92        564.24       206.04 o                         
  10  12   0        958.44       1190.65       169.83 o                         
  12  12   0        137.42         82.28       136.96 o                         
   1  13   0        197.10        404.39       158.25 o                         
   3  13   0       1229.36       1390.28       319.64 o                         
   5  13   0        507.91        608.11       140.09 o                         
   7  13   0        842.85        930.93       187.02 o                         
   9  13   0          3.61        139.04       139.67 o                         
   0  14   0        488.75        180.44       233.72 o                         
   2  14   0         93.42        240.22       573.98 o                         
   4  14   0        993.56       1023.14       227.70 o                         
   6  14   0        111.98       -152.28       152.28 o                         
   1   1   1      16866.47      15936.77       168.21 o                         
   2   1   1       3709.84       3044.87        37.25 o                         
   3   1   1      38489.64      37522.33       357.46 o                         
   4   1   1       8540.08       8376.57        97.45 o                         
   5   1   1          7.54         58.40        22.02 o                         
   6   1   1      15664.88      15690.45       171.71 o                         
   7   1   1         94.77        133.86        21.78 o                         
   8   1   1        772.81        998.31        38.44 o                         
   9   1   1         51.75        130.52        28.00 o                         
  10   1   1       2664.14       2642.71        69.87 o                         
  11   1   1       4948.82       4867.66        89.28 o                         
  12   1   1       2999.64       2836.35        69.11 o                         
  13   1   1        797.23        783.61        58.15 o                         
  14   1   1        206.53        295.05        53.27 o                         
  15   1   1         26.81        -21.39        52.92 o                         
  16   1   1       1619.66       1859.58        93.21 o                         
  17   1   1        409.37        370.81        69.89 o                         
  18   1   1       2293.02       2265.83       107.28 o                         
  19   1   1         51.64         63.59        70.43 o                         
  20   1   1        906.96        844.39        87.30 o                         
  21   1   1        100.76         46.74        88.71 o                         
  22   1   1        243.78        274.82        84.44 o                         
  23   1   1         16.23        -44.71        81.61 o                         
   1   2   1       4716.86       4737.50        67.68 o                         
   2   2   1         13.69         35.84        18.42 o                         
   3   2   1       2261.91       1661.01        35.06 o                         
   4   2   1      18259.42      19034.08       213.51 o                         
   5   2   1       1404.65       1651.87        47.18 o                         
   6   2   1        248.56        370.24        28.18 o                         
   7   2   1      12528.12      12224.88       186.61 o                         
   8   2   1      16793.58      16061.39       207.89 o                         
   9   2   1      23222.03      22406.52       248.79 o                         
  10   2   1       4193.59       4024.53        69.65 o                         
  11   2   1       1624.49       1397.41        45.15 o                         
  12   2   1       1555.20       1506.14        68.65 o                         
  13   2   1       1161.30       1199.66        75.80 o                         
  14   2   1         10.42         34.51        51.06 o                         
  15   2   1       4163.85       4301.21       111.73 o                         
  16   2   1       1131.70       1160.36        74.22 o                         
  17   2   1       5874.13       6191.81       141.43 o                         
  18   2   1        256.31        129.05        69.10 o                         
  19   2   1       6995.24       7144.92       170.37 o                         
  20   2   1        207.58        192.78        74.33 o                         
  21   2   1       2193.67       2249.34       118.03 o                         
  22   2   1        185.85        285.46        91.94 o                         
  23   2   1        398.86        309.57       107.37 o                         
   1   3   1       3444.14       3208.79        52.81 o                         
   2   3   1      10351.38      11302.71       143.10 o                         
   3   3   1      38363.43      36440.66       355.24 o                         
   4   3   1      13072.23      13839.57       148.25 o                         
   5   3   1        336.79        356.70        21.00 o                         
   6   3   1      15700.10      15895.09       191.97 o                         
   7   3   1      17302.45      17162.82       208.02 o                         
   8   3   1      21279.71      20202.02       241.36 o                         
   9   3   1       1060.47       1049.43        52.29 o                         
  10   3   1       6209.98       5983.77       113.45 o                         
  11   3   1       4572.55       4528.92        99.90 o                         
  12   3   1      15567.68      15267.63       208.77 o                         
  13   3   1         11.57         35.35        51.88 o                         
  14   3   1       8441.28       8796.02       153.44 o                         
  15   3   1         47.72         93.11        53.54 o                         
  16   3   1       2156.87       2282.46        94.60 o                         
  17   3   1        516.69        690.78        65.59 o                         
  18   3   1       6289.00       6183.06       138.75 o                         
  19   3   1        792.48        938.84        89.99 o                         
  20   3   1       5489.75       5462.52       178.16 o                         
  21   3   1         67.30        110.89        93.64 o                         
  22   3   1        236.59        235.36       100.49 o                         
  23   3   1        456.88        656.83       117.36 o                         
   1   4   1       2562.01       3288.95        54.40 o                         
   2   4   1         85.29        185.46        26.39 o                         
   3   4   1         25.69        224.15        24.29 o                         
   4   4   1       4944.76       4512.13        69.24 o                         
   5   4   1      10415.18      10184.45       120.65 o                         
   6   4   1       3217.23       2853.33        65.39 o                         
   7   4   1       9981.77      10151.38       142.15 o                         
   8   4   1      17001.30      15855.33       202.39 o                         
   9   4   1      19274.81      19265.01       239.95 o                         
  10   4   1       3859.86       3590.47        88.64 o                         
  11   4   1       8282.22       7860.27       143.27 o                         
  12   4   1         40.09         20.44        36.96 o                         
  13   4   1        122.59         42.62        51.90 o                         
  14   4   1        794.59        818.79        68.61 o                         
  15   4   1       1998.65       1809.69        80.46 o                         
  16   4   1        110.92        142.25        52.41 o                         
  17   4   1       8915.42       8800.75       184.27 o                         
  18   4   1        378.03        384.51        72.39 o                         
  19   4   1       2618.68       2818.32       124.10 o                         
  20   4   1         30.09        -76.55        84.62 o                         
  21   4   1        706.98        789.79       144.49 o                         
  22   4   1        310.36        358.09       107.16 o                         
  23   4   1        565.41        564.21       118.11 o                         
   1   5   1        346.42        266.22        29.64 o                         
   2   5   1       6289.98       6043.15        90.38 o                         
   3   5   1        743.14        688.88        36.65 o                         
   4   5   1       1291.81       1382.77        44.96 o                         
   5   5   1       1371.97       1393.51        44.86 o                         
   6   5   1       4958.55       4683.10        81.37 o                         
   7   5   1       1244.11       1248.33        45.51 o                         
   8   5   1        781.44        824.13        50.49 o                         
   9   5   1        887.94        822.60        54.36 o                         
  10   5   1       2083.94       2136.75        76.18 o                         
  11   5   1          9.87          4.84        47.94 o                         
  12   5   1       1204.25       1369.69        77.91 o                         
  13   5   1        181.21        123.41        51.39 o                         
  14   5   1       1606.75       1615.81        86.43 o                         
  15   5   1        386.44        352.72        77.50 o                         
  16   5   1       2191.04       2353.44       108.12 o                         
  17   5   1        707.86        715.21        98.84 o                         
  18   5   1        301.41        348.28        75.37 o                         
  19   5   1        267.22        308.74        68.29 o                         
  20   5   1        573.34        628.98        89.45 o                         
  21   5   1        403.53        374.36       107.14 o                         
  22   5   1        199.07        184.24       101.27 o                         
   0   6   1       5358.77       5850.40       193.75 o                         
   1   6   1       3199.18       3205.09        72.86 o                         
   2   6   1       3469.45       3316.14        68.11 o                         
   3   6   1       8100.33       7755.67       137.19 o                         
   4   6   1       2835.89       2846.38        65.10 o                         
   5   6   1         81.61        113.23        33.26 o                         
   6   6   1       2789.38       2716.97        69.01 o                         
   7   6   1        279.19        256.60        35.02 o                         
   8   6   1       4075.52       3893.67        93.95 o                         
   9   6   1          0.73         50.35        46.86 o                         
  10   6   1       2060.33       2025.69        78.92 o                         
  11   6   1       2309.51       2170.02        83.22 o                         
  12   6   1        276.66        283.41        60.06 o                         
  13   6   1        161.62        153.07        74.29 o                         
  14   6   1        712.46        831.27        88.31 o                         
  15   6   1        424.91        456.44        73.85 o                         
  16   6   1         30.31        102.82        68.38 o                         
  17   6   1         88.28        107.22        74.72 o                         
  18   6   1        352.14        363.89        77.98 o                         
  19   6   1        184.05        285.36        86.45 o                         
  20   6   1          0.82          9.56        67.78 o                         
  21   6   1         34.63        -47.86       106.08 o                         
   1   7   1       9690.98       9793.84       136.26 o                         
   2   7   1        384.26        616.96        42.88 o                         
   3   7   1       2168.07       2185.42        65.24 o                         
   4   7   1       1042.10        986.17        48.29 o                         
   5   7   1       1598.07       1653.82        56.86 o                         
   6   7   1        333.91        301.87        39.77 o                         
   7   7   1       8398.56       8089.20       181.80 o                         
   8   7   1       4092.40       4176.81       109.55 o                         
   9   7   1       4149.17       3845.71       131.13 o                         
  10   7   1       2898.40       2752.43       102.84 o                         
  11   7   1        117.00        119.15        54.69 o                         
  12   7   1        254.03        313.83        66.57 o                         
  13   7   1          7.09        -62.82        62.82 o                         
  14   7   1          4.84        -10.50        66.45 o                         
  15   7   1        478.36        482.78        97.67 o                         
  16   7   1       1238.97       1221.22       101.32 o                         
  17   7   1         57.26        153.31        82.28 o                         
  18   7   1       2622.73       2495.34       126.37 o                         
  19   7   1         21.76        176.16        87.54 o                         
  20   7   1        793.98        812.56       110.26 o                         
  21   7   1         13.06        120.29       101.95 o                         
   0   8   1       1862.82       1777.56       106.28 o                         
   1   8   1        185.21        118.00        37.03 o                         
   2   8   1       1256.47       1232.19        60.08 o                         
   3   8   1        333.34        396.20        45.19 o                         
   4   8   1        277.52        256.35        45.45 o                         
   5   8   1        579.91        702.08        54.65 o                         
   6   8   1         14.63         77.07        48.19 o                         
   7   8   1       5314.80       5383.39       133.63 o                         
   8   8   1        916.03       1110.73        90.37 o                         
   9   8   1       2454.38       2616.69       113.64 o                         
  10   8   1       2667.49       2649.61       114.51 o                         
  11   8   1       1894.08       2014.90       107.58 o                         
  12   8   1        202.16         40.85        82.91 o                         
  13   8   1        249.58        179.52        57.10 o                         
  14   8   1         60.60        -40.45        55.98 o                         
  15   8   1        430.87        373.73        81.69 o                         
  16   8   1          8.14          3.54        74.05 o                         
  17   8   1       1557.42       1505.28       123.94 o                         
  18   8   1         15.78         89.36        73.26 o                         
  19   8   1       2064.74       2141.99       147.74 o                         
  20   8   1         50.58        179.86       101.86 o                         
   1   9   1        379.34        289.74        54.39 o                         
   2   9   1        126.55         97.51        40.66 o                         
   3   9   1       2022.42       2011.30        72.32 o                         
   4   9   1        277.45        241.93        48.62 o                         
   5   9   1          9.16         -1.68        46.98 o                         
   6   9   1         70.04         72.39        52.29 o                         
   7   9   1         32.68         55.95        50.95 o                         
   8   9   1       2266.20       2386.47       111.29 o                         
   9   9   1       1501.20       1658.34       101.34 o                         
  10   9   1       2504.46       2615.52       130.40 o                         
  11   9   1        465.71        438.40        73.33 o                         
  12   9   1       1596.40       1665.73       103.57 o                         
  13   9   1          6.02        -35.35        66.93 o                         
  14   9   1        876.42        950.29       107.43 o                         
  15   9   1          2.86         76.06        88.83 o                         
  16   9   1        746.21        746.72       120.42 o                         
  17   9   1        166.40        211.58       172.92 o                         
  18   9   1       1437.20       1421.35       132.00 o                         
   0  10   1        411.79        355.02        78.06 o                         
   1  10   1        112.52         65.49        45.15 o                         
   2  10   1         46.47          4.18        42.89 o                         
   3  10   1          2.08         -7.45        39.66 o                         
   4  10   1         30.55         14.25        52.01 o                         
   5  10   1        440.99        509.64        85.58 o                         
   6  10   1       1569.87       1550.55       104.69 o                         
   7  10   1         33.60         52.82        50.45 o                         
   8  10   1        591.04        386.89        79.04 o                         
   9  10   1        360.27        409.43        73.20 o                         
  10  10   1          0.32         58.85        64.81 o                         
  11  10   1       1449.70       1611.10       102.55 o                         
  12  10   1         55.48         97.20        78.48 o                         
  13  10   1         57.86         -6.68        79.83 o                         
  14  10   1          2.75        -39.72        88.80 o                         
  15  10   1        796.77        692.97       109.73 o                         
  16  10   1         51.32        166.49        99.18 o                         
  17  10   1        750.81        998.56       121.88 o                         
   1  11   1          7.84        -54.08        54.08 o                         
   2  11   1        170.84        156.12        51.66 o                         
   3  11   1        348.56        420.41        67.61 o                         
   4  11   1         52.18         -7.84        64.16 o                         
   5  11   1         81.54         89.03        47.82 o                         
   6  11   1          0.73         -0.41        54.62 o                         
   7  11   1        232.44        240.82        56.02 o                         
   8  11   1         11.21         49.66        76.73 o                         
   9  11   1         28.01         61.24        74.85 o                         
  10  11   1         34.06        131.13        80.56 o                         
  11  11   1         21.30        255.32        97.20 o                         
  12  11   1        459.02        432.71       109.49 o                         
  13  11   1         11.39         -8.39        88.90 o                         
  14  11   1        129.57         79.74        98.46 o                         
  15  11   1        192.19        123.63       113.25 o                         
   0  12   1        890.56       1359.14       250.03 o                         
   1  12   1       1759.63       1961.65       125.73 o                         
   2  12   1        319.74        383.93       101.98 o                         
   3  12   1        643.13        649.33        85.03 o                         
   4  12   1          0.37        -55.40        62.70 o                         
   5  12   1          4.44         20.57        68.21 o                         
   6  12   1        644.50        667.45        88.91 o                         
   7  12   1        231.24        210.91        84.51 o                         
   8  12   1        397.41        345.10        93.67 o                         
   9  12   1          5.16        155.13        86.96 o                         
  10  12   1         88.80         82.98        96.78 o                         
  11  12   1        268.71        279.92       123.96 o                         
  12  12   1        268.95        162.45       102.03 o                         
  13  12   1        247.29        520.58       109.94 o                         
   1  13   1         85.02        -18.93        75.32 o                         
   2  13   1        233.66        237.33        92.97 o                         
   3  13   1        169.02        226.16       101.79 o                         
   4  13   1         15.28        -15.49        92.63 o                         
   5  13   1        110.99         41.81        62.51 o                         
   6  13   1         79.96        127.61        88.32 o                         
   7  13   1        398.15        473.96       101.76 o                         
   8  13   1         54.13        -54.85        89.54 o                         
   9  13   1        855.29        935.83       118.62 o                         
  10  13   1        338.36        441.08       104.48 o                         
   0  14   1          2.00        -50.14       135.35 o                         
   1  14   1        116.99         76.14       102.29 o                         
   2  14   1        190.79        146.93       123.75 o                         
   3  14   1          8.24        134.78       117.09 o                         
   4  14   1        150.95        173.75       162.72 o                         
   5  14   1         79.32          0.48       118.07 o                         
   6  14   1         48.92         37.18       124.44 o                         
   1   0   2       4788.06       5730.75       101.37 o                         
   2   0   2      43273.22      47273.47       688.45 o                         
   3   0   2      18437.52      18508.65       454.47 o                         
   4   0   2      23987.75      20924.11       322.96 o                         
   5   0   2      21659.04      22567.52       348.98 o                         
   6   0   2      18729.69      16393.87       242.47 o                         
   7   0   2        532.18        701.14        42.81 o                         
   8   0   2       2635.82       2576.07        76.48 o                         
   9   0   2      19953.14      20133.62       305.62 o                         
  10   0   2       7844.09       7882.39       151.73 o                         
  11   0   2      14195.00      14028.99       234.78 o                         
  12   0   2      11289.88      11588.10       209.80 o                         
  13   0   2       1258.47       1351.12        85.44 o                         
  14   0   2         47.38        108.30        61.75 o                         
  15   0   2       2018.45       2270.25       135.97 o                         
  16   0   2        325.91        305.64        94.50 o                         
  17   0   2       7126.22       7352.28       233.41 o                         
  18   0   2       1947.75       2128.43       146.82 o                         
  19   0   2        143.73        258.40       170.16 o                         
  20   0   2         19.22        100.91       100.26 o                         
  21   0   2        281.26        -41.84       104.75 o                         
  22   0   2          8.18        121.20       111.36 o                         
  23   0   2         87.30        124.66       118.83 o                         
   1   1   2      41876.77      45352.54       468.37 o                         
   2   1   2          0.90         98.95        11.59 o                         
   3   1   2       8396.62       7533.10        83.95 o                         
   4   1   2       3030.48       3132.80        51.42 o                         
   5   1   2      10594.35       8863.88       104.31 o                         
   6   1   2      45126.00      42086.38       408.77 o                         
   7   1   2        356.30        414.07        26.55 o                         
   8   1   2       1859.76       1783.26        47.95 o                         
   9   1   2       8540.59       8623.71       110.70 o                         
  10   1   2       2383.83       2215.22        55.90 o                         
  11   1   2       1484.51       1735.20        52.89 o                         
  12   1   2        206.50        287.95        38.04 o                         
  13   1   2       2619.05       2473.79        80.10 o                         
  14   1   2       1846.33       1858.48        75.04 o                         
  15   1   2         48.28        -12.07        52.01 o                         
  16   1   2       1181.82       1122.95        79.20 o                         
  17   1   2          5.92         72.48        62.10 o                         
  18   1   2       2646.45       2796.23       114.55 o                         
  19   1   2         20.19        -64.48        64.48 o                         
  20   1   2       4970.68       4956.49       155.31 o                         
  21   1   2         35.41         62.49        74.70 o                         
  22   1   2         44.25         -8.15        77.15 o                         
  23   1   2         74.23         12.66        88.60 o                         
   0   2   2        998.22       1450.24        48.39 o                         
   1   2   2       7013.05       7613.94        88.38 o                         
   2   2   2      10676.37      10900.42       126.84 o                         
   3   2   2      12355.59      12211.32       129.15 o                         
   4   2   2        327.01        313.96        20.25 o                         
   5   2   2      30274.57      27127.78       269.07 o                         
   6   2   2       6427.31       6055.58        83.52 o                         
   7   2   2         67.17         70.15        20.90 o                         
   8   2   2       3116.44       3451.70        63.02 o                         
   9   2   2       3686.26       3125.29        64.38 o                         
  10   2   2       4619.82       4491.02        85.31 o                         
  11   2   2       3042.54       3020.63        71.81 o                         
  12   2   2       3102.57       2997.95        84.07 o                         
  13   2   2        753.44        715.99        56.33 o                         
  14   2   2       1286.36       1262.69        69.69 o                         
  15   2   2        115.49        -12.49        50.64 o                         
  16   2   2        285.84        336.90        57.93 o                         
  17   2   2       1054.26       1248.13        86.09 o                         
  18   2   2        199.64        298.05        71.30 o                         
  19   2   2        320.77        259.07        83.22 o                         
  20   2   2          3.75        180.88        73.82 o                         
  21   2   2         79.68        177.68        84.02 o                         
  22   2   2          0.63         68.15        85.84 o                         
  23   2   2          2.37        -31.84        95.67 o                         
   1   3   2       7949.75       8231.44        98.72 o                         
   2   3   2       7462.32       7547.37       104.24 o                         
   3   3   2        878.90        757.90        26.96 o                         
   4   3   2          7.17        233.74        21.21 o                         
   5   3   2        519.73        697.67        26.83 o                         
   6   3   2        165.93        103.16        28.84 o                         
   7   3   2       2371.95       2414.90        64.58 o                         
   8   3   2       5589.17       5843.34        98.91 o                         
   9   3   2        682.21        796.07        45.64 o                         
  10   3   2        538.02        546.10        47.87 o                         
  11   3   2        760.32        768.36        55.38 o                         
  12   3   2       1855.99       1727.11        79.50 o                         
  13   3   2         13.96          3.74        43.17 o                         
  14   3   2         65.83         -8.67        51.45 o                         
  15   3   2        153.46          1.17        51.80 o                         
  16   3   2       1591.83       1583.42        80.08 o                         
  17   3   2        117.22        121.78        58.54 o                         
  18   3   2          3.36         97.33        63.63 o                         
  19   3   2         62.82        136.16        77.72 o                         
  20   3   2        232.64        450.31        89.79 o                         
  21   3   2          5.22        -53.21        82.80 o                         
  22   3   2          5.50         -6.33        93.38 o                         
  23   3   2          9.39        -99.79        99.79 o                         
   0   4   2      23499.66      22288.33       622.32 o                         
   1   4   2       3205.79       3076.49        58.46 o                         
   2   4   2       1053.77       1146.74        34.94 o                         
   3   4   2       5878.00       5936.40        79.95 o                         
   4   4   2       3545.72       3079.30        57.05 o                         
   5   4   2       1138.02       1169.63        37.01 o                         
   6   4   2       1362.60       1280.54        37.83 o                         
   7   4   2      12524.06      12605.85       166.23 o                         
   8   4   2       2865.79       2948.53        75.21 o                         
   9   4   2       8292.45       8555.83       133.49 o                         
  10   4   2       2184.44       2280.14        76.67 o                         
  11   4   2        857.03        848.77        59.77 o                         
  12   4   2         84.60        140.89        49.94 o                         
  13   4   2       1553.70       1392.32        72.92 o                         
  14   4   2          3.72         18.17        48.81 o                         
  15   4   2        503.97        328.87        61.15 o                         
  16   4   2        148.51        127.93        51.05 o                         
  17   4   2        240.39        172.42        63.56 o                         
  18   4   2         43.77        140.68        69.72 o                         
  19   4   2       1618.77       1819.89       100.37 o                         
  20   4   2        130.75        146.23        89.32 o                         
  21   4   2         52.20        -15.41        92.61 o                         
  22   4   2         24.50        -51.50       115.66 o                         
  23   4   2        274.25        189.86       108.17 o                         
   1   5   2      24639.43      24535.80       278.36 o                         
   2   5   2        457.86        556.84        33.49 o                         
   3   5   2      12474.83      11939.85       145.96 o                         
   4   5   2       6161.81       5784.29        84.86 o                         
   5   5   2       5185.25       4681.20        75.06 o                         
   6   5   2       2166.79       2313.04        54.29 o                         
   7   5   2       7576.79       7256.08       100.78 o                         
   8   5   2       5309.31       4994.47        99.05 o                         
   9   5   2       1200.43       1271.63        59.83 o                         
  10   5   2        551.95        603.44        53.72 o                         
  11   5   2       2892.23       2931.74        96.40 o                         
  12   5   2       3747.74       3895.92       110.79 o                         
  13   5   2        160.99        150.51        53.05 o                         
  14   5   2          8.21         -5.37        58.12 o                         
  15   5   2         62.60         20.04        57.08 o                         
  16   5   2        896.61        962.18        78.57 o                         
  17   5   2        531.80        503.28        73.13 o                         
  18   5   2       1035.20       1187.31       148.40 o                         
  19   5   2         21.02        215.19        60.61 o                         
  20   5   2       1472.89       1524.43       117.63 o                         
  21   5   2          8.87         52.35       106.19 o                         
  22   5   2        439.23        361.71       114.14 o                         
   0   6   2      19796.45      20226.89       436.31 o                         
   1   6   2       1069.91        976.96        42.79 o                         
   2   6   2       7494.64       7575.04       104.54 o                         
   3   6   2       2684.22       2478.39        62.97 o                         
   4   6   2       4522.38       4147.58        76.05 o                         
   5   6   2       1051.65        994.12        43.45 o                         
   6   6   2       2096.08       1835.50        53.58 o                         
   7   6   2        120.75        129.31        37.14 o                         
   8   6   2       3470.33       3465.48        89.70 o                         
   9   6   2      10242.48      10150.46       159.42 o                         
  10   6   2       5573.74       5573.80       118.42 o                         
  11   6   2       8968.37       8417.05       167.13 o                         
  12   6   2       4533.47       4527.08       131.39 o                         
  13   6   2         60.73        106.80        59.76 o                         
  14   6   2        401.93        398.24        66.73 o                         
  15   6   2        948.84       1058.46        87.17 o                         
  16   6   2       1058.46       1027.39        88.70 o                         
  17   6   2        510.36        480.10        82.01 o                         
  18   6   2        186.48        216.54        83.88 o                         
  19   6   2        487.53        386.89        85.14 o                         
  20   6   2         16.30        208.22        88.98 o                         
  21   6   2        104.05         10.57       106.14 o                         
   1   7   2      11993.79      11748.76       171.98 o                         
   2   7   2        262.66        331.88        44.35 o                         
   3   7   2       7129.90       6788.92       106.04 o                         
   4   7   2       5005.96       4892.76        93.82 o                         
   5   7   2         31.87         56.84        36.02 o                         
   6   7   2       3509.87       3244.14        79.21 o                         
   7   7   2         72.70        124.60        45.65 o                         
   8   7   2       1434.80       1359.11        74.52 o                         
   9   7   2       1218.75       1213.76        74.14 o                         
  10   7   2        872.10        758.95        71.04 o                         
  11   7   2       1718.12       1640.83        87.53 o                         
  12   7   2       1132.12       1217.95        77.29 o                         
  13   7   2        300.21        282.86        69.17 o                         
  14   7   2        104.26         93.78        66.47 o                         
  15   7   2        702.60        886.86        85.96 o                         
  16   7   2        491.09        506.49        81.42 o                         
  17   7   2         13.62        -50.84        78.27 o                         
  18   7   2        677.93        612.34       105.45 o                         
  19   7   2         27.08        -83.58        83.58 o                         
  20   7   2       1119.65       1157.90       141.20 o                         
   0   8   2        314.62        284.61        49.18 o                         
   1   8   2       6418.90       6531.16       125.21 o                         
   2   8   2        113.73        164.16        45.12 o                         
   3   8   2         69.76         55.82        42.00 o                         
   4   8   2       1557.38       1769.24        70.50 o                         
   5   8   2       4301.67       4251.60        91.94 o                         
   6   8   2        211.21        328.60        60.71 o                         
   7   8   2         31.54        -15.72        53.95 o                         
   8   8   2       1753.49       1819.63        87.95 o                         
   9   8   2       4171.97       4390.60       133.82 o                         
  10   8   2       1405.76       1489.69       103.22 o                         
  11   8   2         79.11         89.05        60.85 o                         
  12   8   2         17.75        -48.94        60.95 o                         
  13   8   2         99.09        130.42        69.53 o                         
  14   8   2        143.46        165.11        71.83 o                         
  15   8   2       1790.38       1905.69       118.68 o                         
  16   8   2        394.09        554.54       104.60 o                         
  17   8   2         24.75        213.97        94.65 o                         
  18   8   2          3.45        140.94        87.44 o                         
  19   8   2        136.23        275.11        94.20 o                         
   1   9   2         32.44        -11.93        43.82 o                         
   2   9   2       2466.06       2430.27        83.85 o                         
   3   9   2         22.45        -33.70        45.51 o                         
   4   9   2       7341.78       7188.58       138.88 o                         
   5   9   2        746.73        792.54        64.49 o                         
   6   9   2       1482.64       1728.64        91.98 o                         
   7   9   2        107.22         41.68        55.54 o                         
   8   9   2       2509.13       2606.64       114.03 o                         
   9   9   2        256.52        187.87        64.60 o                         
  10   9   2       2411.35       2403.42       122.61 o                         
  11   9   2         34.98         39.86        66.51 o                         
  12   9   2        287.34        343.36        73.67 o                         
  13   9   2         12.83         -2.07        73.88 o                         
  14   9   2        464.57        546.80       102.75 o                         
  15   9   2          7.53        -20.30        77.36 o                         
  16   9   2         78.33        194.74        91.80 o                         
  17   9   2         55.72        -15.06        91.84 o                         
  18   9   2          0.22        153.38       102.54 o                         
   0  10   2       2397.77       2413.17       137.26 o                         
   1  10   2        559.92        607.39        58.18 o                         
   2  10   2       3352.46       3425.95       120.70 o                         
   3  10   2        366.39        379.53        55.79 o                         
   4  10   2        205.77        307.10        61.24 o                         
   5  10   2       1725.03       1737.37       100.22 o                         
   6  10   2         13.37        104.25        88.60 o                         
   7  10   2       3740.83       3760.04       128.58 o                         
   8  10   2        227.09        167.59        67.15 o                         
   9  10   2         73.11         58.77        65.08 o                         
  10  10   2        186.19        110.79        74.07 o                         
  11  10   2         16.63         67.63        72.11 o                         
  12  10   2         14.81        107.35        72.90 o                         
  13  10   2        919.51       1150.94       149.47 o                         
  14  10   2         82.05        103.54        68.37 o                         
  15  10   2         29.67         22.53        95.07 o                         
  16  10   2         51.96         77.52       112.93 o                         
  17  10   2         90.51        221.75       134.62 o                         
   1  11   2        305.71        275.24        65.72 o                         
   2  11   2          2.27         17.00        57.42 o                         
   3  11   2        929.82       1193.00        85.98 o                         
   4  11   2        993.04       1093.51        84.96 o                         
   5  11   2        752.41        885.11        86.96 o                         
   6  11   2       1001.78        977.01        80.98 o                         
   7  11   2        363.59        310.33        75.93 o                         
   8  11   2        108.33        210.29        76.55 o                         
   9  11   2       1580.06       1562.04       149.34 o                         
  10  11   2       4688.77       4915.98       187.24 o                         
  11  11   2        477.13        279.23        99.88 o                         
  12  11   2        413.61        325.44       102.47 o                         
  13  11   2        109.97        229.10        88.17 o                         
  14  11   2        171.55        274.07       109.39 o                         
  15  11   2         21.58          0.28        93.26 o                         
   0  12   2       3211.18       3369.95       580.00 o                         
   1  12   2        431.76        356.93        74.28 o                         
   2  12   2       1371.63       1613.13       106.58 o                         
   3  12   2        368.32        371.47        88.08 o                         
   4  12   2          6.58         41.73        66.20 o                         
   5  12   2        910.78        889.03       102.80 o                         
   6  12   2        161.34        173.95        76.92 o                         
   7  12   2        920.97        819.57        96.76 o                         
   8  12   2        184.54        276.97        83.07 o                         
   9  12   2        242.47        234.48        76.94 o                         
  10  12   2        367.98        244.61        91.75 o                         
  11  12   2        260.05        396.09       111.52 o                         
  12  12   2        700.25        678.74       119.50 o                         
  13  12   2        787.31       1031.42       124.63 o                         
   1  13   2       1454.25       1563.23       167.15 o                         
   2  13   2        495.74        430.97       201.17 o                         
   3  13   2        178.52         99.82        91.57 o                         
   4  13   2         80.29         51.24        84.64 o                         
   5  13   2          3.77         74.73        96.14 o                         
   6  13   2        247.22        292.06       105.10 o                         
   7  13   2          4.76        -52.19        71.25 o                         
   8  13   2         99.00         93.19        67.12 o                         
   9  13   2        377.46        383.57       106.85 o                         
  10  13   2        130.81        316.18       102.28 o                         
   0  14   2         97.78        391.82       256.06 o                         
   1  14   2        121.84        292.80       159.74 o                         
   2  14   2         51.40        137.54       106.65 o                         
   3  14   2          7.00        -55.43       101.60 o                         
   4  14   2         46.23         -5.44       115.74 o                         
   5  14   2        104.31        189.44       111.59 o                         
   6  14   2         31.55        -58.44       118.21 o                         
   1   1   3        420.47        550.33        30.59 o                         
   2   1   3      40157.89      39907.84       396.34 o                         
   3   1   3       8040.19       7668.90       106.48 o                         
   4   1   3       7001.41       7814.17        94.31 o                         
   5   1   3      21628.95      21044.76       221.85 o                         
   6   1   3       5475.98       6122.65        79.13 o                         
   7   1   3       2912.66       2588.55        51.40 o                         
   8   1   3      34096.61      35442.01       354.42 o                         
   9   1   3         46.01         53.99        21.44 o                         
  10   1   3        206.70        132.28        28.69 o                         
  11   1   3       1149.60       1318.06        47.37 o                         
  12   1   3       1623.46       1817.96        57.79 o                         
  13   1   3        619.30        691.32        47.79 o                         
  14   1   3          3.69          3.78        49.70 o                         
  15   1   3          5.35        -45.00        50.06 o                         
  16   1   3        958.68        847.92        75.80 o                         
  17   1   3        109.37         86.82        63.28 o                         
  18   1   3       2065.16       2024.76       135.10 o                         
  19   1   3         13.32         36.07        67.93 o                         
  20   1   3        445.74        522.54        82.89 o                         
  21   1   3        189.13        271.58        79.17 o                         
  22   1   3         35.85        116.48        87.11 o                         
  23   1   3        138.89        132.07       101.27 o                         
   0   2   3      45114.64      45292.78       609.96 o                         
   1   2   3      88427.92      94152.74       883.96 o                         
   2   2   3       7181.56       7118.47        96.29 o                         
   3   2   3      47241.49      49866.59       476.73 o                         
   4   2   3      10453.62       9844.24       109.61 o                         
   5   2   3       9315.56       9431.13       107.94 o                         
   6   2   3      31673.32      30632.93       304.88 o                         
   7   2   3       5888.51       6628.50        87.32 o                         
   8   2   3       3944.31       3863.97        68.47 o                         
   9   2   3       9154.25       9456.05       123.46 o                         
  10   2   3         71.54        131.25        29.02 o                         
  11   2   3      11386.92      10943.85       153.92 o                         
  12   2   3       1278.96       1369.06        67.60 o                         
  13   2   3        467.25        441.66        50.81 o                         
  14   2   3       1354.28       1394.56        71.63 o                         
  15   2   3          8.71         79.57        51.12 o                         
  16   2   3        481.77        506.79        60.68 o                         
  17   2   3       1362.35       1395.41        77.94 o                         
  18   2   3          3.62         77.90        65.69 o                         
  19   2   3       2212.96       2120.43       109.26 o                         
  20   2   3        263.81        336.34        87.36 o                         
  21   2   3        149.29        108.05        81.51 o                         
  22   2   3        125.96         67.77        86.38 o                         
  23   2   3        148.81         53.42        92.01 o                         
   1   3   3        961.17       1170.81        31.23 o                         
   2   3   3      18154.73      16158.89       167.89 o                         
   3   3   3      35131.03      31919.92       314.44 o                         
   4   3   3       6829.48       5997.38        77.56 o                         
   5   3   3      30458.14      29364.75       294.34 o                         
   6   3   3       1344.13       1522.30        40.37 o                         
   7   3   3       7205.92       7163.00        93.78 o                         
   8   3   3      14531.61      15186.54       192.55 o                         
   9   3   3      12590.84      12442.00       168.65 o                         
  10   3   3       5209.94       5509.65       104.12 o                         
  11   3   3       4265.49       4333.42        97.49 o                         
  12   3   3       1673.32       1700.25        76.26 o                         
  13   3   3         97.75        152.99        48.29 o                         
  14   3   3        293.49        434.04        56.40 o                         
  15   3   3         41.39         48.34        54.82 o                         
  16   3   3       1328.58       1436.00        83.07 o                         
  17   3   3        856.92        686.08        66.96 o                         
  18   3   3       2322.45       2465.53       123.41 o                         
  19   3   3         14.78        -87.05        87.05 o                         
  20   3   3       1328.39       1219.78       106.49 o                         
  21   3   3        637.53        599.62        98.54 o                         
  22   3   3        293.70        398.20       100.56 o                         
  23   3   3        428.24        548.26       117.18 o                         
   0   4   3       2983.40       2731.67        71.06 o                         
   1   4   3        636.17        563.46        27.42 o                         
   2   4   3       5898.78       5751.26        81.75 o                         
   3   4   3      21073.28      20926.15       227.53 o                         
   4   4   3       6349.36       5670.04        82.18 o                         
   5   4   3        596.65        752.60        39.32 o                         
   6   4   3       7383.85       6796.57        96.27 o                         
   7   4   3       9070.66       9680.32       123.79 o                         
   8   4   3       4584.98       4493.76        95.02 o                         
   9   4   3        902.45        870.45        50.14 o                         
  10   4   3        248.82        287.78        45.84 o                         
  11   4   3       6354.15       5882.23       116.40 o                         
  12   4   3       1028.83       1055.95        63.49 o                         
  13   4   3       5346.47       5270.85       117.63 o                         
  14   4   3       1989.54       2077.10        83.45 o                         
  15   4   3         91.97         72.22        57.21 o                         
  16   4   3        142.63        151.31        54.15 o                         
  17   4   3         67.97         73.29        63.26 o                         
  18   4   3          7.21        -29.18        63.43 o                         
  19   4   3        416.82        358.65        71.90 o                         
  20   4   3          5.97         41.62        64.45 o                         
  21   4   3         61.97          8.52        75.08 o                         
  22   4   3         49.77        143.53       112.17 o                         
   1   5   3        553.71        592.43        37.63 o                         
   2   5   3      21290.25      20356.69       237.43 o                         
   3   5   3        576.95        589.39        34.57 o                         
   4   5   3       3759.70       3535.63        73.83 o                         
   5   5   3       4274.58       3860.15        70.56 o                         
   6   5   3       2810.58       2995.10        64.29 o                         
   7   5   3          4.44          1.95        27.12 o                         
   8   5   3        869.11        679.07        50.25 o                         
   9   5   3        105.95        209.68        44.35 o                         
  10   5   3         42.98         91.86        45.96 o                         
  11   5   3       2908.01       2928.20       103.98 o                         
  12   5   3       4820.57       4682.88       161.94 o                         
  13   5   3        609.92        581.29        67.26 o                         
  14   5   3        379.70        277.61        62.22 o                         
  15   5   3        197.47        316.27        65.29 o                         
  16   5   3       1078.44       1089.99        82.65 o                         
  17   5   3         79.19         88.89        69.65 o                         
  18   5   3       1167.08       1116.08        87.41 o                         
  19   5   3        141.99        166.94        68.74 o                         
  20   5   3        153.34        264.04        88.86 o                         
  21   5   3         27.46         27.26       101.43 o                         
  22   5   3        115.12        -53.70       112.69 o                         
   0   6   3        247.67        341.88        55.83 o                         
   1   6   3       3840.34       3860.52        74.66 o                         
   2   6   3        314.18        360.35        36.19 o                         
   3   6   3       5280.32       4829.20        88.72 o                         
   4   6   3        828.25        814.21        44.20 o                         
   5   6   3         37.39         63.36        32.12 o                         
   6   6   3       4572.06       4493.00        86.79 o                         
   7   6   3        758.07        756.10        42.32 o                         
   8   6   3        173.90        207.12        47.01 o                         
   9   6   3       1097.54       1341.73        65.35 o                         
  10   6   3        203.11        204.04        57.12 o                         
  11   6   3        439.39        487.14        64.64 o                         
  12   6   3         16.18        139.44        57.17 o                         
  13   6   3         37.57        163.73        58.38 o                         
  14   6   3        529.10        624.05        70.50 o                         
  15   6   3          2.95         25.49        61.28 o                         
  16   6   3         15.29        -12.70        66.42 o                         
  17   6   3         40.15        121.87        74.18 o                         
  18   6   3        463.72        429.43        89.38 o                         
  19   6   3          4.33         15.27        93.54 o                         
  20   6   3        102.14        138.44        88.79 o                         
  21   6   3          7.98         -0.34       108.02 o                         
   1   7   3       8923.28       8344.61       118.56 o                         
   2   7   3        895.79       1043.74        52.78 o                         
   3   7   3         74.63         79.81        35.67 o                         
   4   7   3       1352.38       1244.19        57.00 o                         
   5   7   3       5592.50       5543.25       100.16 o                         
   6   7   3        576.70        561.07        44.87 o                         
   7   7   3      12643.33      12267.98       204.12 o                         
   8   7   3        538.55        533.26        61.33 o                         
   9   7   3          4.24         26.52        53.08 o                         
  10   7   3          5.94         98.05        56.77 o                         
  11   7   3        108.68        145.01        58.16 o                         
  12   7   3         52.34        126.92        58.74 o                         
  13   7   3        194.81        267.06        64.14 o                         
  14   7   3       1256.62       1174.33        90.05 o                         
  15   7   3        224.87        243.37        73.87 o                         
  16   7   3        221.28        117.16        78.84 o                         
  17   7   3        257.49        314.35        87.25 o                         
  18   7   3         21.22        -80.76        80.76 o                         
  19   7   3         58.06         -5.42        93.49 o                         
  20   7   3        822.62        917.15       113.41 o                         
   0   8   3       3233.47       3194.17       122.86 o                         
   1   8   3       1391.09       1448.22        58.69 o                         
   2   8   3       7506.63       7252.46       132.27 o                         
   3   8   3          9.69         53.96        40.34 o                         
   4   8   3       8344.75       8001.42       153.24 o                         
   5   8   3       1061.11       1110.53        59.39 o                         
   6   8   3       1389.93       1416.54        75.48 o                         
   7   8   3       1392.62       1476.14        78.14 o                         
   8   8   3       3766.23       3579.70       110.61 o                         
   9   8   3       3344.38       3100.81       104.48 o                         
  10   8   3       2487.38       2264.58       114.72 o                         
  11   8   3        699.08        800.17        77.82 o                         
  12   8   3          7.81         -9.15        63.13 o                         
  13   8   3        105.59         14.06        71.08 o                         
  14   8   3        269.14        164.16        98.67 o                         
  15   8   3         20.56          8.44        75.87 o                         
  16   8   3        263.60        285.35        88.83 o                         
  17   8   3       1905.87       1716.90       121.21 o                         
  18   8   3          0.29        164.17        92.86 o                         
  19   8   3        598.16        343.83       107.19 o                         
   1   9   3       2754.95       2704.37        82.94 o                         
   2   9   3        940.41       1004.20        61.11 o                         
   3   9   3       8492.85       8533.94       146.03 o                         
   4   9   3          4.97        -30.18        47.11 o                         
   5   9   3        645.83        625.79        75.40 o                         
   6   9   3       8081.79       8041.45       157.82 o                         
   7   9   3       2589.91       2717.34        99.97 o                         
   8   9   3       3524.68       3477.44       112.92 o                         
   9   9   3       5492.40       5426.26       171.80 o                         
  10   9   3       1712.93       1701.95        96.99 o                         
  11   9   3        168.23        201.51        72.90 o                         
  12   9   3         11.02        -69.44        69.44 o                         
  13   9   3          2.06        102.96        75.41 o                         
  14   9   3         29.30        -75.48        75.48 o                         
  15   9   3        543.57        619.74        95.75 o                         
  16   9   3        703.80        730.89        99.38 o                         
  17   9   3         50.48        177.62        91.45 o                         
  18   9   3        470.88        588.71       110.52 o                         
   0  10   3       8879.67       8942.58       250.50 o                         
   1  10   3       2284.92       2493.95        96.41 o                         
   2  10   3        897.63        917.02        66.44 o                         
   3  10   3       1122.46       1189.18        71.03 o                         
   4  10   3        235.46        233.85        56.84 o                         
   5  10   3          5.60         -7.94        54.38 o                         
   6  10   3       1618.75       1549.11       134.16 o                         
   7  10   3       1721.05       1859.78        99.35 o                         
   8  10   3        513.52        611.07        82.18 o                         
   9  10   3       2484.09       2352.92       120.52 o                         
  10  10   3        724.41        840.25        91.50 o                         
  11  10   3        213.66        210.58        79.28 o                         
  12  10   3        595.38        613.54        94.21 o                         
  13  10   3        725.39        846.37       115.91 o                         
  14  10   3         83.33        160.10        87.52 o                         
  15  10   3         22.07         91.13        87.83 o                         
  16  10   3         34.54        112.41       115.02 o                         
  17  10   3         32.09        104.66       108.25 o                         
   1  11   3        680.30        798.26        72.79 o                         
   2  11   3       1927.63       1990.88       100.46 o                         
   3  11   3        127.92        179.48        62.10 o                         
   4  11   3         35.45         28.24        62.85 o                         
   5  11   3         12.55        -34.54        80.28 o                         
   6  11   3        271.37         86.46        72.37 o                         
   7  11   3         34.51         25.31        71.55 o                         
   8  11   3        119.15        251.35        78.61 o                         
   9  11   3         72.10         71.83        75.93 o                         
  10  11   3         47.27        -69.33        75.08 o                         
  11  11   3        631.36        670.32        95.86 o                         
  12  11   3        722.76        949.06       105.93 o                         
  13  11   3         66.27        103.29        86.92 o                         
  14  11   3          0.38         78.96        86.36 o                         
  15  11   3        166.96        322.17       115.02 o                         
   0  12   3        121.69         24.60        77.82 o                         
   1  12   3        351.38        458.35        73.21 o                         
   2  12   3         12.31          6.86        79.06 o                         
   3  12   3          3.68         31.80        75.05 o                         
   4  12   3        364.29        286.82        90.24 o                         
   5  12   3         15.49          8.07        78.35 o                         
   6  12   3        534.78        528.42        88.30 o                         
   7  12   3        519.51        592.70       113.26 o                         
   8  12   3          0.11          9.63        79.57 o                         
   9  12   3        681.80        765.40        99.45 o                         
  10  12   3          0.90         18.07        82.97 o                         
  11  12   3         14.38         21.84        86.08 o                         
  12  12   3         69.31         25.11       106.88 o                         
  13  12   3        616.15        686.16       122.73 o                         
   1  13   3        387.57        404.59       118.13 o                         
   2  13   3        464.56        747.22       127.54 o                         
   3  13   3        470.60        617.06        99.92 o                         
   4  13   3         67.72         46.07        88.30 o                         
   5  13   3        419.31        321.61       106.96 o                         
   6  13   3        211.59        259.19        95.59 o                         
   7  13   3        342.10        426.66       105.57 o                         
   8  13   3       1246.72       1030.23       120.76 o                         
   9  13   3        239.08        198.70        96.52 o                         
  10  13   3        140.67        201.02       105.98 o                         
   0  14   3        198.31        472.59       261.21 o                         
   1  14   3        163.60        580.03       200.16 o                         
   2  14   3        967.45        988.89       198.93 o                         
   3  14   3         58.90        201.51       121.69 o                         
   4  14   3        578.08        713.45       139.58 o                         
   5  14   3         69.07        181.43       112.64 o                         
   6  14   3         93.28         25.79        96.20 o                         
   0   0   4      73228.63      66364.70      2016.67 o                         
   1   0   4      31772.88      29746.22       403.13 o                         
   2   0   4      14803.54      15179.45       235.64 o                         
   3   0   4       3016.04       3255.53        77.76 o                         
   4   0   4       3024.47       2650.26        66.95 o                         
   5   0   4      39650.83      36866.15       507.42 o                         
   6   0   4      14423.21      14414.96       218.80 o                         
   7   0   4       9644.36       9383.24       175.62 o                         
   8   0   4        921.64       1199.41        61.95 o                         
   9   0   4       1082.58        973.12        90.11 o                         
  10   0   4      12911.69      11201.58       195.16 o                         
  11   0   4       3115.34       2694.18        93.09 o                         
  12   0   4       3136.98       3363.22       108.07 o                         
  13   0   4       1432.23       1679.08        97.75 o                         
  14   0   4       5169.83       5570.24       146.87 o                         
  15   0   4       4277.54       4308.89       180.89 o                         
  16   0   4          1.92        -59.39        79.17 o                         
  17   0   4       3010.22       3085.18       229.19 o                         
  18   0   4        322.09        424.92       104.60 o                         
  19   0   4       9345.77      10359.46       310.06 o                         
  20   0   4        403.85        237.88       108.36 o                         
  21   0   4       2291.32       2429.68       169.28 o                         
  22   0   4        263.65        197.72       116.05 o                         
  23   0   4       1435.82       1426.74       188.68 o                         
   1   1   4      11784.36      11950.40       134.95 o                         
   2   1   4       1281.44       1264.76        33.12 o                         
   3   1   4      22707.85      23328.10       230.78 o                         
   4   1   4         87.18         80.28        17.72 o                         
   5   1   4       4438.12       4660.17        77.43 o                         
   6   1   4      10352.89       9564.30       115.88 o                         
   7   1   4       4867.75       5379.29        97.51 o                         
   8   1   4      10860.51      10217.70       123.38 o                         
   9   1   4       3269.59       3204.56        63.54 o                         
  10   1   4       8188.65       7547.38       104.46 o                         
  11   1   4        266.66        203.50        29.43 o                         
  12   1   4      23461.91      22267.77       258.17 o                         
  13   1   4       5846.46       5667.08       101.26 o                         
  14   1   4       5278.15       5576.21       118.76 o                         
  15   1   4        496.37        528.69        59.27 o                         
  16   1   4       3128.60       3256.60       115.39 o                         
  17   1   4       2186.17       2250.52       102.98 o                         
  18   1   4       1140.83       1141.89        87.69 o                         
  19   1   4          0.45          9.28        68.59 o                         
  20   1   4        567.29        478.11        81.16 o                         
  21   1   4        709.39        779.78        90.94 o                         
  22   1   4       1027.16       1210.16       113.08 o                         
  23   1   4        211.78        339.63        97.94 o                         
   0   2   4      48303.59      48710.73       656.71 o                         
   1   2   4       1762.91       1546.75        38.44 o                         
   2   2   4         93.10        107.77        21.93 o                         
   3   2   4        963.91       1367.14        35.88 o                         
   4   2   4       4850.26       5363.62        70.08 o                         
   5   2   4      17300.43      15667.23       165.89 o                         
   6   2   4       4778.43       4240.02        64.53 o                         
   7   2   4       2557.21       2438.58        52.06 o                         
   8   2   4        216.65        286.14        28.30 o                         
   9   2   4        112.42        117.30        23.96 o                         
  10   2   4        166.84        208.04        32.73 o                         
  11   2   4        606.86        611.27        46.76 o                         
  12   2   4      11092.01      10931.54       164.22 o                         
  13   2   4        337.33        331.88        52.60 o                         
  14   2   4       4478.03       4390.24       115.68 o                         
  15   2   4       2528.59       2487.79        93.09 o                         
  16   2   4       1750.93       1913.34        87.64 o                         
  17   2   4        310.66        334.34        60.00 o                         
  18   2   4        296.87        218.30        71.86 o                         
  19   2   4       3146.76       3089.49       136.18 o                         
  20   2   4        702.25        744.63        94.73 o                         
  21   2   4        329.59        220.75       102.49 o                         
  22   2   4          0.76        -83.40        85.99 o                         
  23   2   4         59.30         97.00        92.56 o                         
   1   3   4       8549.54       7854.91        91.81 o                         
   2   3   4        796.93        988.23        28.97 o                         
   3   3   4       2935.49       2887.07        56.65 o                         
   4   3   4       1659.99       1653.32        38.61 o                         
   5   3   4       2057.12       2396.95        50.48 o                         
   6   3   4       5615.03       5059.18        74.79 o                         
   7   3   4      11174.30      11292.48       132.55 o                         
   8   3   4       3505.41       3324.44        61.28 o                         
   9   3   4       2236.90       2186.76        50.86 o                         
  10   3   4          8.18         64.57        29.63 o                         
  11   3   4       1447.93       1349.88        61.90 o                         
  12   3   4        953.96       1004.26        59.63 o                         
  13   3   4        322.52        281.50        49.45 o                         
  14   3   4        194.87        279.23        54.97 o                         
  15   3   4        537.18        549.33        60.77 o                         
  16   3   4         95.53         80.90        54.50 o                         
  17   3   4         17.65        -13.13        58.33 o                         
  18   3   4        127.41         36.13        59.34 o                         
  19   3   4        200.58         48.44        59.26 o                         
  20   3   4        260.93        307.25        78.94 o                         
  21   3   4         34.33         32.98        78.56 o                         
  22   3   4         10.28        133.02        86.97 o                         
  23   3   4         86.43        175.40       114.61 o                         
   0   4   4      56884.32      54183.94       740.39 o                         
   1   4   4          8.72        118.87        21.79 o                         
   2   4   4       3510.38       3516.39        58.91 o                         
   3   4   4       1470.93       1436.52        39.97 o                         
   4   4   4        378.80        428.37        27.63 o                         
   5   4   4       4994.43       5039.27        75.76 o                         
   6   4   4        381.00        377.56        29.25 o                         
   7   4   4       2199.45       1992.44        49.40 o                         
   8   4   4        526.71        673.19        34.20 o                         
   9   4   4       1756.65       1723.84        62.27 o                         
  10   4   4       5243.50       5482.10       106.45 o                         
  11   4   4       2887.94       2933.46        86.38 o                         
  12   4   4       2073.55       1994.65        77.24 o                         
  13   4   4       8766.21       8891.38       153.42 o                         
  14   4   4         12.79          2.80        55.23 o                         
  15   4   4        452.48        566.55        67.76 o                         
  16   4   4       2406.41       2380.13       107.48 o                         
  17   4   4        921.95        899.24        80.07 o                         
  18   4   4          8.63        -63.68        63.68 o                         
  19   4   4        740.00        601.89        79.67 o                         
  20   4   4         16.74        -20.27        78.82 o                         
  21   4   4       1049.28       1245.50       135.94 o                         
  22   4   4        310.13        376.27       120.30 o                         
   1   5   4       2906.44       2877.08        58.12 o                         
   2   5   4       7130.12       7281.88       101.94 o                         
   3   5   4       5348.25       5261.98        81.07 o                         
   4   5   4         32.19         66.79        25.10 o                         
   5   5   4       9403.12       8887.87       114.00 o                         
   6   5   4       2778.72       2534.70        60.21 o                         
   7   5   4         92.29         62.10        28.92 o                         
   8   5   4       1378.70       1443.86        45.92 o                         
   9   5   4       3015.77       3097.88        84.47 o                         
  10   5   4       8805.03       8546.71       140.52 o                         
  11   5   4       6745.95       6397.21       135.02 o                         
  12   5   4       5805.69       6150.55       138.51 o                         
  13   5   4        681.59        777.74        74.09 o                         
  14   5   4      10059.64       9837.48       180.79 o                         
  15   5   4        691.19        541.86        70.23 o                         
  16   5   4       2909.27       2970.20       113.04 o                         
  17   5   4        706.40        659.66        78.17 o                         
  18   5   4       1767.16       1886.04       101.48 o                         
  19   5   4         18.44         -0.89        63.08 o                         
  20   5   4       1051.36        999.10       169.56 o                         
  21   5   4       1098.20        989.51       134.98 o                         
  22   5   4        469.97        596.06       126.20 o                         
   0   6   4       8197.58       8188.88       155.87 o                         
   1   6   4        784.21        726.38        38.32 o                         
   2   6   4        172.06        291.32        33.89 o                         
   3   6   4       9665.21       9538.90       124.12 o                         
   4   6   4        266.83        330.75        32.75 o                         
   5   6   4      10705.59      10357.70       132.82 o                         
   6   6   4      11415.61      11248.93       142.49 o                         
   7   6   4       6714.63       6739.50       102.20 o                         
   8   6   4       1383.76       1575.58        83.03 o                         
   9   6   4       4381.24       4337.70       111.96 o                         
  10   6   4       7700.15       7805.59       153.14 o                         
  11   6   4       4438.09       4848.32       127.04 o                         
  12   6   4        487.47        526.33        66.18 o                         
  13   6   4       3068.34       3125.81       109.69 o                         
  14   6   4        195.20        212.60        63.56 o                         
  15   6   4       1501.28       1402.45        86.96 o                         
  16   6   4       1805.57       1805.03        97.26 o                         
  17   6   4       3386.84       3478.24       147.89 o                         
  18   6   4         59.02        112.98        81.27 o                         
  19   6   4       1762.79       1805.09       152.28 o                         
  20   6   4          9.96        -90.32        90.32 o                         
  21   6   4       2156.40       2348.95       169.95 o                         
   1   7   4       1343.49       1277.26        50.79 o                         
   2   7   4       1084.75       1162.04        52.15 o                         
   3   7   4       1449.94       1563.00        60.00 o                         
   4   7   4         72.24        102.59        36.88 o                         
   5   7   4        986.30       1140.16        55.14 o                         
   6   7   4        273.94        266.80        44.63 o                         
   7   7   4       3037.58       3271.89        99.64 o                         
   8   7   4       1456.21       1420.12        75.72 o                         
   9   7   4       1742.57       1790.54        83.77 o                         
  10   7   4       8980.17       8516.80       161.62 o                         
  11   7   4        251.01        343.13        63.06 o                         
  12   7   4       1629.70       1826.81        89.90 o                         
  13   7   4         70.20         18.55        58.83 o                         
  14   7   4       2379.90       2565.69       113.58 o                         
  15   7   4        220.86        153.98        77.12 o                         
  16   7   4       1462.58       1427.33       108.93 o                         
  17   7   4          4.87         17.47        98.94 o                         
  18   7   4        546.22        358.26        93.35 o                         
  19   7   4         14.58        -57.77        85.10 o                         
  20   7   4        197.87        146.64       100.05 o                         
   0   8   4        670.93        613.88        68.21 o                         
   1   8   4       1905.76       1987.12        68.76 o                         
   2   8   4       3345.56       3310.57        81.45 o                         
   3   8   4         23.43         53.71        43.10 o                         
   4   8   4       4606.11       4934.10       104.33 o                         
   5   8   4       1473.94       1579.55        72.46 o                         
   6   8   4        508.75        495.19        62.37 o                         
   7   8   4        611.18        652.84        64.32 o                         
   8   8   4       1249.43       1316.03        77.26 o                         
   9   8   4        164.60        140.65        57.08 o                         
  10   8   4        186.17        154.99        59.26 o                         
  11   8   4         40.03        -31.09        55.64 o                         
  12   8   4          1.70         10.26        68.31 o                         
  13   8   4         80.16        117.65        74.76 o                         
  14   8   4        457.42        343.86        84.22 o                         
  15   8   4        217.21        279.71        85.03 o                         
  16   8   4        109.04        266.20        88.26 o                         
  17   8   4        988.77        883.53       107.56 o                         
  18   8   4        674.42        599.50       101.65 o                         
  19   8   4        531.17        554.51       111.49 o                         
   1   9   4       1585.38       1649.70        66.72 o                         
   2   9   4       1456.84       1487.38        68.94 o                         
   3   9   4         14.52        100.79        48.22 o                         
   4   9   4       4424.61       4519.27       106.84 o                         
   5   9   4        531.94        706.52        61.74 o                         
   6   9   4       1213.75       1156.09        77.45 o                         
   7   9   4       2930.43       2792.36       101.06 o                         
   8   9   4         46.81         55.44        56.30 o                         
   9   9   4        470.24        635.91        74.51 o                         
  10   9   4        535.59        460.89        80.74 o                         
  11   9   4       2533.98       2905.22       130.85 o                         
  12   9   4        331.08        355.11        80.72 o                         
  13   9   4         29.05         44.43        74.81 o                         
  14   9   4         14.76          1.02        82.55 o                         
  15   9   4       1289.84       1299.63       111.37 o                         
  16   9   4        101.54         70.60        86.29 o                         
  17   9   4          1.09         47.14        89.69 o                         
  18   9   4        151.46        176.41        93.62 o                         
   0  10   4       3354.95       3461.32       231.34 o                         
   1  10   4          4.00         84.13        59.58 o                         
   2  10   4        976.27       1159.21        67.90 o                         
   3  10   4         74.35        121.15        51.97 o                         
   4  10   4       1765.24       1722.13        81.49 o                         
   5  10   4        105.57         68.88        58.77 o                         
   6  10   4        292.61        216.89        59.90 o                         
   7  10   4        332.16        131.89        70.71 o                         
   8  10   4        262.73        298.30        74.44 o                         
   9  10   4        878.57        912.34        91.29 o                         
  10  10   4         17.56        -40.99        70.52 o                         
  11  10   4       3318.58       3464.25       145.89 o                         
  12  10   4        401.59        352.45        89.69 o                         
  13  10   4        968.62       1135.47       117.34 o                         
  14  10   4          0.59        -78.99        82.63 o                         
  15  10   4        527.16        735.54       104.83 o                         
  16  10   4         38.32        -48.11        86.10 o                         
  17  10   4        108.94        197.00        98.77 o                         
   1  11   4        436.12        271.46        63.39 o                         
   2  11   4          0.99        -58.32        58.32 o                         
   3  11   4        912.46       1074.42        94.78 o                         
   4  11   4        620.07        797.45        78.24 o                         
   5  11   4         20.64         -0.88        69.69 o                         
   6  11   4         56.69        188.21        78.16 o                         
   7  11   4        325.59        186.25        64.38 o                         
   8  11   4        700.55        983.92       142.07 o                         
   9  11   4       1897.12       2141.25       132.80 o                         
  10  11   4        604.13        864.72        98.29 o                         
  11  11   4        330.54        274.08        89.65 o                         
  12  11   4       1011.80        970.77       104.94 o                         
  13  11   4         98.95        125.37        87.95 o                         
  14  11   4        440.78        503.98       107.57 o                         
  15  11   4        361.22        382.99        99.74 o                         
   0  12   4        430.91        310.31       116.83 o                         
   1  12   4         78.60        157.60        63.18 o                         
   2  12   4        107.71         87.22        71.96 o                         
   3  12   4         48.29         -1.98        80.82 o                         
   4  12   4        432.85        368.55        91.89 o                         
   5  12   4        190.81        160.51        89.35 o                         
   6  12   4        168.25        112.59        84.43 o                         
   7  12   4        294.73        369.10        87.19 o                         
   8  12   4        226.82        179.05        73.63 o                         
   9  12   4       1043.37       1232.03       173.37 o                         
  10  12   4        202.10        181.83        89.76 o                         
  11  12   4        978.96        983.79       120.72 o                         
  12  12   4          0.03        148.80        94.11 o                         
  13  12   4        301.36        271.82        95.66 o                         
   1  13   4        334.87        196.01       118.23 o                         
   2  13   4         34.95         46.83        88.54 o                         
   3  13   4          3.19        -28.40        84.27 o                         
   4  13   4          9.76        -16.17        89.76 o                         
   5  13   4         68.21        -71.10        95.46 o                         
   6  13   4        130.25        325.75        97.93 o                         
   7  13   4         22.90         50.12       112.08 o                         
   8  13   4       1372.98       1360.66       128.62 o                         
   9  13   4         35.49        182.92        89.31 o                         
  10  13   4        124.75         87.29        90.49 o                         
   0  14   4        131.78        565.39       252.62 o                         
   1  14   4         12.16         36.88       146.89 o                         
   2  14   4         36.34        217.47       148.94 o                         
   3  14   4          5.28        -74.71       137.03 o                         
   4  14   4          6.75       -133.61       133.61 o                         
   5  14   4        550.71        618.31       137.12 o                         
   6  14   4         46.58        282.51       110.86 o                         
   1   1   5      54877.71      58785.21       611.23 o                         
   2   1   5       1910.56       1825.72        41.65 o                         
   3   1   5       1870.23       1991.94        51.21 o                         
   4   1   5      21019.00      21924.30       230.75 o                         
   5   1   5        897.13        936.24        31.43 o                         
   6   1   5        485.21        707.99        32.37 o                         
   7   1   5       8400.25       8345.69       140.93 o                         
   8   1   5      26542.15      26767.45       275.73 o                         
   9   1   5      10161.21       8857.42       114.99 o                         
  10   1   5        227.19        161.59        31.53 o                         
  11   1   5        675.46        644.39        40.54 o                         
  12   1   5       7688.99       7877.43       117.40 o                         
  13   1   5        237.90        270.26        39.98 o                         
  14   1   5       1734.88       1797.69        81.30 o                         
  15   1   5          2.12        -19.77        48.62 o                         
  16   1   5          2.09         -1.12        54.83 o                         
  17   1   5         22.06        -27.97        59.43 o                         
  18   1   5         33.72        -41.98        65.05 o                         
  19   1   5        199.25        209.29        71.22 o                         
  20   1   5          8.74        -23.96        72.15 o                         
  21   1   5         19.16         23.67        81.01 o                         
  22   1   5        136.88        102.02        86.23 o                         
  23   1   5         20.01         93.14        89.71 o                         
   0   2   5     165374.86     170517.23      2467.59 o                         
   1   2   5      25210.98      26708.48       274.28 o                         
   2   2   5      90694.64      91792.24       905.06 o                         
   3   2   5      34081.19      37142.98       378.47 o                         
   4   2   5      16607.31      15792.85       166.06 o                         
   5   2   5        234.38        252.91        22.32 o                         
   6   2   5       1560.69       1610.29        41.35 o                         
   7   2   5       6507.79       6898.90        93.45 o                         
   8   2   5       1223.70       1187.31        41.05 o                         
   9   2   5       1257.96       1496.91        53.70 o                         
  10   2   5       8023.65       7887.50       114.07 o                         
  11   2   5       3754.68       3822.41        77.46 o                         
  12   2   5       4744.71       4855.64       105.54 o                         
  13   2   5      14910.17      14904.83       207.60 o                         
  14   2   5        130.06        124.98        60.95 o                         
  15   2   5       3245.23       3279.96        99.02 o                         
  16   2   5        247.99        228.00        56.46 o                         
  17   2   5        175.97        191.84        55.15 o                         
  18   2   5        355.51        469.51        84.93 o                         
  19   2   5       1345.59       1363.55       114.63 o                         
  20   2   5         73.00        146.04        76.08 o                         
  21   2   5         60.64         44.16        82.63 o                         
  22   2   5        740.96        721.31       103.86 o                         
  23   2   5        767.79        621.85       105.67 o                         
   1   3   5      45435.14      43922.72       464.85 o                         
   2   3   5     118389.27     121769.68      1198.91 o                         
   3   3   5       5245.46       5893.10        86.44 o                         
   4   3   5      19317.43      19891.94       217.74 o                         
   5   3   5      14924.78      14969.43       163.83 o                         
   6   3   5         34.21         99.05        24.61 o                         
   7   3   5      43323.02      40717.17       405.10 o                         
   8   3   5       3327.54       3532.13        72.95 o                         
   9   3   5      19116.26      18219.16       202.04 o                         
  10   3   5       2156.04       2060.77        54.67 o                         
  11   3   5       5399.26       5339.58       107.57 o                         
  12   3   5       3806.91       3924.08       119.15 o                         
  13   3   5        474.03        501.58        61.08 o                         
  14   3   5       5945.53       5701.61       123.66 o                         
  15   3   5        922.76        899.40        65.42 o                         
  16   3   5         10.10         13.00        56.86 o                         
  17   3   5       1619.16       1680.74        91.60 o                         
  18   3   5        568.75        817.56        80.09 o                         
  19   3   5        201.83        305.84        81.99 o                         
  20   3   5        393.58        432.73        89.01 o                         
  21   3   5        149.95        141.80        87.74 o                         
  22   3   5        825.99        853.76       114.66 o                         
  23   3   5          4.30         52.20        97.27 o                         
   0   4   5      52514.09      53270.82       729.72 o                         
   1   4   5         55.11         68.38        21.73 o                         
   2   4   5      27465.96      25282.37       258.30 o                         
   3   4   5       6625.47       6964.22        90.80 o                         
   4   4   5      14646.74      13987.96       174.55 o                         
   5   4   5       1232.41       1163.60        37.67 o                         
   6   4   5        177.53        148.79        26.89 o                         
   7   4   5       9150.70       9210.96       117.50 o                         
   8   4   5         93.98        157.00        26.94 o                         
   9   4   5          0.78         86.03        38.25 o                         
  10   4   5       9745.63       9689.68       151.06 o                         
  11   4   5       1523.81       1521.57        66.27 o                         
  12   4   5       4494.32       4426.00       107.89 o                         
  13   4   5       4489.64       4436.77       120.73 o                         
  14   4   5          9.67         75.94        57.53 o                         
  15   4   5       2203.02       2107.08        93.62 o                         
  16   4   5        101.67        150.29        63.50 o                         
  17   4   5          6.20         22.41        62.81 o                         
  18   4   5        211.56        183.99        69.61 o                         
  19   4   5        437.49        559.94        78.20 o                         
  20   4   5         50.00         99.52        90.10 o                         
  21   4   5          1.91        122.26        92.59 o                         
  22   4   5        521.13        684.71       124.61 o                         
   1   5   5       7572.67       8230.17       105.90 o                         
   2   5   5       1450.99       1573.70        47.31 o                         
   3   5   5       1115.46       1231.33        40.89 o                         
   4   5   5       4750.81       4298.11        75.54 o                         
   5   5   5        749.85       1088.61        38.85 o                         
   6   5   5       3933.53       3799.68        69.86 o                         
   7   5   5      14404.09      13816.52       163.78 o                         
   8   5   5       3009.88       3074.98        66.95 o                         
   9   5   5       9827.83       9272.63       145.71 o                         
  10   5   5        177.08        226.10        52.85 o                         
  11   5   5       1787.14       1708.88        82.87 o                         
  12   5   5       1075.68       1171.50        75.55 o                         
  13   5   5          2.65        -34.68        55.79 o                         
  14   5   5         30.90         41.58        57.22 o                         
  15   5   5        655.33        647.02        72.06 o                         
  16   5   5         19.08         58.29        64.53 o                         
  17   5   5        458.67        529.26        75.22 o                         
  18   5   5          6.01        117.53        81.11 o                         
  19   5   5        210.82        163.15        62.18 o                         
  20   5   5        391.17        420.87        93.46 o                         
  21   5   5        133.81        117.76       109.97 o                         
  22   5   5        494.91        388.53       133.03 o                         
   0   6   5        462.64        377.45        49.44 o                         
   1   6   5       1669.44       1859.15        52.14 o                         
   2   6   5        327.78        402.25        34.02 o                         
   3   6   5       6778.15       6561.35       104.27 o                         
   4   6   5       2247.72       2192.66        58.10 o                         
   5   6   5       2848.93       2564.03        61.40 o                         
   6   6   5        672.04        688.53        44.64 o                         
   7   6   5       3284.43       3348.27        83.14 o                         
   8   6   5       1770.31       1782.03        91.61 o                         
   9   6   5       7220.77       7101.02       142.16 o                         
  10   6   5         73.68        152.75        57.03 o                         
  11   6   5        126.33        120.72        59.86 o                         
  12   6   5        715.63        629.12        66.35 o                         
  13   6   5         27.65         -3.91        70.23 o                         
  14   6   5         39.41        164.35        62.50 o                         
  15   6   5         71.02         40.36        74.94 o                         
  16   6   5        812.59        882.16        86.66 o                         
  17   6   5        231.85        231.69        75.86 o                         
  18   6   5        469.76        600.18        96.14 o                         
  19   6   5          6.82        -53.25        86.99 o                         
  20   6   5          0.03        -44.16        87.74 o                         
  21   6   5         53.63        166.05       112.73 o                         
   1   7   5       5026.16       4814.89        88.12 o                         
   2   7   5       2672.89       2820.92        73.83 o                         
   3   7   5      17413.50      16560.75       206.69 o                         
   4   7   5        933.79       1042.73        49.16 o                         
   5   7   5        369.20        363.48        47.98 o                         
   6   7   5       4869.11       4885.75       100.26 o                         
   7   7   5       1436.73       1368.66        78.21 o                         
   8   7   5       4462.35       4565.92       118.96 o                         
   9   7   5       1578.52       1660.19        82.06 o                         
  10   7   5          0.48         99.74        55.78 o                         
  11   7   5       1617.17       1607.85        83.95 o                         
  12   7   5       1312.16       1277.72        87.84 o                         
  13   7   5        102.26        -28.14        84.93 o                         
  14   7   5       1229.43       1272.27        91.28 o                         
  15   7   5          4.17        -28.83        68.27 o                         
  16   7   5         19.26        131.25        78.69 o                         
  17   7   5        178.26         68.15        83.63 o                         
  18   7   5        748.55        700.50       101.74 o                         
  19   7   5          0.10        -85.72        85.72 o                         
  20   7   5        367.43        456.61       106.41 o                         
   0   8   5      25455.78      25317.75       396.60 o                         
   1   8   5       1863.05       1994.43        66.36 o                         
   2   8   5      10712.59      10658.54       155.03 o                         
   3   8   5       3768.23       3927.30        96.18 o                         
   4   8   5       1596.12       1726.02        69.77 o                         
   5   8   5          0.62         72.17        47.54 o                         
   6   8   5       1642.60       1582.51       101.41 o                         
   7   8   5       4044.92       3781.78       117.30 o                         
   8   8   5       1226.65       1264.91        75.61 o                         
   9   8   5       4427.68       4791.27       126.26 o                         
  10   8   5       1359.28       1652.52        91.59 o                         
  11   8   5       1012.83        869.87        80.86 o                         
  12   8   5       1570.27       1513.95        94.50 o                         
  13   8   5       3898.30       4042.02       179.20 o                         
  14   8   5         98.91        103.48        76.84 o                         
  15   8   5         92.97         56.56        77.01 o                         
  16   8   5        196.86        235.72        85.91 o                         
  17   8   5        449.67        453.85        96.20 o                         
  18   8   5        149.30        -62.78        87.11 o                         
  19   8   5        117.76        -21.20        91.64 o                         
   1   9   5       5073.45       5029.27       107.76 o                         
   2   9   5       2615.34       2792.25        91.33 o                         
   3   9   5       4143.65       4162.49       102.30 o                         
   4   9   5       1663.32       1689.43        72.81 o                         
   5   9   5       6953.09       6782.17       135.06 o                         
   6   9   5       1020.14       1028.13        79.04 o                         
   7   9   5       2921.37       3244.82       123.20 o                         
   8   9   5       1420.68       1352.11        86.75 o                         
   9   9   5       1265.86       1362.22        90.29 o                         
  10   9   5        230.63        203.59        67.76 o                         
  11   9   5       1570.49       1515.17       104.33 o                         
  12   9   5        589.24        584.12        88.83 o                         
  13   9   5         76.69         68.73        76.22 o                         
  14   9   5        144.92        170.13        81.50 o                         
  15   9   5        239.14        214.54        86.06 o                         
  16   9   5          8.12        -74.15        81.83 o                         
  17   9   5        205.81        232.39       115.88 o                         
  18   9   5          0.22       -105.84       105.84 o                         
   0  10   5         69.81         62.51        74.23 o                         
   1  10   5        318.75        296.41        62.53 o                         
   2  10   5       5702.02       5714.75       136.60 o                         
   3  10   5        704.13        713.99        61.33 o                         
   4  10   5       5805.98       6258.35       133.10 o                         
   5  10   5          0.99        -48.18        59.47 o                         
   6  10   5         60.91         47.91        63.19 o                         
   7  10   5         18.64         21.56        51.69 o                         
   8  10   5       1135.84       1086.33        94.70 o                         
   9  10   5        292.11        378.49       117.74 o                         
  10  10   5        874.02        971.57        96.08 o                         
  11  10   5        493.25        352.59        85.78 o                         
  12  10   5          5.82         25.32        78.15 o                         
  13  10   5         33.40         57.91        91.60 o                         
  14  10   5          1.15         -7.76        85.87 o                         
  15  10   5         44.94         19.34        84.59 o                         
  16  10   5          7.98        -17.85        87.00 o                         
  17  10   5         11.32         39.74        92.55 o                         
   1  11   5         59.07         46.47        57.83 o                         
   2  11   5        383.03        457.96        70.58 o                         
   3  11   5          8.61        -66.74        66.74 o                         
   4  11   5         55.76        135.43        74.50 o                         
   5  11   5       1036.64       1113.77        88.31 o                         
   6  11   5        384.31        552.46        84.88 o                         
   7  11   5       1952.45       1988.90       114.54 o                         
   8  11   5         42.83        -14.52        69.51 o                         
   9  11   5         58.50         22.87        74.97 o                         
  10  11   5         62.11        191.92        79.55 o                         
  11  11   5        110.15         77.02        91.29 o                         
  12  11   5         34.96        171.99        87.25 o                         
  13  11   5          2.64         50.48        88.86 o                         
  14  11   5         89.48        202.85        92.29 o                         
  15  11   5         82.25         -5.01       121.06 o                         
   0  12   5         80.78         11.86        80.59 o                         
   1  12   5        247.85        179.65        64.33 o                         
   2  12   5        166.85        151.85        78.73 o                         
   3  12   5       2215.21       2036.82       128.40 o                         
   4  12   5         14.56        -80.64        80.64 o                         
   5  12   5       1553.32       1409.45       115.73 o                         
   6  12   5          5.65        122.95        96.12 o                         
   7  12   5        422.32        499.91        91.84 o                         
   8  12   5       1348.81       1485.49       137.07 o                         
   9  12   5        328.71        406.81        91.95 o                         
  10  12   5        195.15        251.84        91.25 o                         
  11  12   5          6.42         81.58        89.22 o                         
  12  12   5        128.03        198.49        92.98 o                         
  13  12   5          5.56         14.24        92.30 o                         
   1  13   5       1137.89       1471.53       199.68 o                         
   2  13   5        149.51         86.70        93.72 o                         
   3  13   5        993.84       1204.08       132.03 o                         
   4  13   5        104.87         80.94        91.51 o                         
   5  13   5        259.27        380.08       102.01 o                         
   6  13   5        432.73        445.52       103.30 o                         
   7  13   5         11.34        -15.14        91.45 o                         
   8  13   5        410.49        144.04        99.79 o                         
   9  13   5        213.94        243.93        99.76 o                         
  10  13   5         18.89        -26.19        97.53 o                         
   0  14   5       2592.68       2593.24       384.95 o                         
   1  14   5        247.18        392.11       159.28 o                         
   2  14   5        624.97        639.24       146.42 o                         
   3  14   5         99.00         78.47       226.22 o                         
   4  14   5         38.16        -49.74       112.03 o                         
   5  14   5         28.63        339.24       134.95 o                         
   0   0   6     121826.77     126978.19      2916.97 o                         
   1   0   6      13907.57      14419.48       213.29 o                         
   2   0   6       1622.17       1516.73        50.52 o                         
   3   0   6      25394.18      26125.03       402.94 o                         
   4   0   6       3740.49       4646.86        98.08 o                         
   5   0   6        493.06        411.69        34.64 o                         
   6   0   6      32832.26      32627.35       459.05 o                         
   7   0   6      30725.93      30267.15       432.59 o                         
   8   0   6      23069.43      24097.94       384.67 o                         
   9   0   6      15629.48      15077.38       243.48 o                         
  10   0   6      10773.00      10034.41       182.75 o                         
  11   0   6       2414.26       2178.10        85.36 o                         
  12   0   6       1528.10       1635.15       164.03 o                         
  13   0   6      12606.96      12413.31       252.38 o                         
  14   0   6       1860.39       1771.12        93.08 o                         
  15   0   6       5276.53       5739.34       196.68 o                         
  16   0   6       2693.56       2653.28       149.20 o                         
  17   0   6       4031.27       3613.65       175.96 o                         
  18   0   6         16.43         30.15        94.90 o                         
  19   0   6       7684.65       7684.56       401.59 o                         
  20   0   6        659.54        755.68       121.82 o                         
  21   0   6       1485.33       1616.04       202.90 o                         
  22   0   6        583.42        459.48       152.39 o                         
  23   0   6        182.52         17.59       136.50 o                         
   1   1   6      57428.55      53514.93       533.00 o                         
   2   1   6      12699.54      12152.69       141.95 o                         
   3   1   6       1304.22       1346.03        32.97 o                         
   4   1   6        856.35       1077.79        31.10 o                         
   5   1   6      21031.08      21895.39       224.23 o                         
   6   1   6      18168.26      19683.76       225.89 o                         
   7   1   6       1210.59       1530.73        47.09 o                         
   8   1   6      30902.10      30781.19       327.71 o                         
   9   1   6       2949.28       2736.00        72.02 o                         
  10   1   6       2409.24       2234.67        57.96 o                         
  11   1   6       3714.54       3610.01        77.62 o                         
  12   1   6         97.02        238.69        40.12 o                         
  13   1   6       2402.72       2683.37        83.55 o                         
  14   1   6       2092.80       2249.50        82.90 o                         
  15   1   6       1382.07       1375.07        71.68 o                         
  16   1   6      16152.54      16086.79       259.65 o                         
  17   1   6       1422.39       1464.09        95.98 o                         
  18   1   6       4477.91       4379.29       161.19 o                         
  19   1   6         73.37         30.11        68.98 o                         
  20   1   6        657.52        677.46        94.29 o                         
  21   1   6       1096.66       1137.83       105.79 o                         
  22   1   6        543.14        502.58        98.07 o                         
  23   1   6        423.10        301.70        95.92 o                         
   0   2   6         33.23        184.67        27.22 o                         
   1   2   6      60324.32      63213.66       601.53 o                         
   2   2   6      36845.67      38698.98       393.75 o                         
   3   2   6      16503.22      17106.23       196.25 o                         
   4   2   6       1989.43       2375.34        45.45 o                         
   5   2   6      27995.51      26886.73       283.62 o                         
   6   2   6       6949.13       7296.07        95.51 o                         
   7   2   6       1535.43       1642.45        44.96 o                         
   8   2   6        537.22        504.20        32.80 o                         
   9   2   6        535.45        613.27        35.74 o                         
  10   2   6        747.76        697.60        41.25 o                         
  11   2   6       5016.44       5082.58        90.20 o                         
  12   2   6       1169.92       1252.22        57.07 o                         
  13   2   6       6519.84       6422.00       126.60 o                         
  14   2   6       1261.17       1321.85        70.76 o                         
  15   2   6        677.80        578.82        61.22 o                         
  16   2   6         79.02        120.57        55.59 o                         
  17   2   6        154.54        192.81        58.69 o                         
  18   2   6        896.83        954.64        89.87 o                         
  19   2   6        921.76       1094.41        97.43 o                         
  20   2   6         27.94        -62.91        73.91 o                         
  21   2   6         74.55         -6.84        76.85 o                         
  22   2   6        199.54        200.20       106.44 o                         
  23   2   6        104.35        139.15       100.14 o                         
   1   3   6      11794.10      12381.87       149.68 o                         
   2   3   6          4.03        126.68        21.94 o                         
   3   3   6        134.09        145.17        23.10 o                         
   4   3   6        467.43        556.25        31.48 o                         
   5   3   6         14.88         87.45        27.42 o                         
   6   3   6        686.95        807.24        33.11 o                         
   7   3   6       3204.44       3073.55        63.69 o                         
   8   3   6       1634.02       1738.48        47.37 o                         
   9   3   6       3329.27       3573.01        69.09 o                         
  10   3   6        264.82        249.99        33.14 o                         
  11   3   6       2872.89       2695.89        80.43 o                         
  12   3   6          5.97         96.61        47.53 o                         
  13   3   6        747.50        692.21        69.89 o                         
  14   3   6         95.38         27.43        51.33 o                         
  15   3   6         16.15        -20.16        54.18 o                         
  16   3   6       1275.13       1096.11        78.23 o                         
  17   3   6         11.62        -34.40        57.62 o                         
  18   3   6         73.40         90.78        66.48 o                         
  19   3   6         15.56         14.10        75.38 o                         
  20   3   6        283.67        368.89        93.03 o                         
  21   3   6          0.87         32.54        89.10 o                         
  22   3   6         17.77        161.56       125.40 o                         
  23   3   6          0.24        -11.37       100.57 o                         
   0   4   6      11638.54      12285.30       217.78 o                         
   1   4   6       9167.40       8894.14       117.62 o                         
   2   4   6        543.18        645.59        39.97 o                         
   3   4   6       3980.57       4448.05        75.40 o                         
   4   4   6       7525.61       7150.11       106.66 o                         
   5   4   6       7681.23       7197.84       103.95 o                         
   6   4   6         92.56        112.57        29.79 o                         
   7   4   6       2468.48       2359.00        54.15 o                         
   8   4   6        289.54        336.82        30.52 o                         
   9   4   6        966.10        908.41        39.66 o                         
  10   4   6        243.61        228.54        46.82 o                         
  11   4   6       5147.00       5194.97       116.40 o                         
  12   4   6        169.90        184.30        56.95 o                         
  13   4   6          7.47         -2.41        56.27 o                         
  14   4   6        679.65        622.19        67.62 o                         
  15   4   6        118.59        160.28        61.49 o                         
  16   4   6         24.39         21.12        56.97 o                         
  17   4   6       3358.52       3237.79       117.34 o                         
  18   4   6        742.45        810.21       102.23 o                         
  19   4   6        888.64       1130.60        95.37 o                         
  20   4   6        149.45         95.37        90.22 o                         
  21   4   6        120.43        138.67        93.86 o                         
  22   4   6         18.10         24.47        97.87 o                         
   1   5   6      21367.64      21293.92       236.73 o                         
   2   5   6       2418.75       2880.91        59.41 o                         
   3   5   6       1669.16       1683.93        46.54 o                         
   4   5   6        308.34        257.45        32.65 o                         
   5   5   6        589.40        747.64        40.00 o                         
   6   5   6       4162.79       3758.46        77.97 o                         
   7   5   6       9382.45       9046.71       119.75 o                         
   8   5   6       7100.01       6809.30       110.65 o                         
   9   5   6       1289.44       1202.26        66.81 o                         
  10   5   6       2453.03       2456.74        89.38 o                         
  11   5   6       1775.30       1570.74        79.51 o                         
  12   5   6        305.01        261.55        60.70 o                         
  13   5   6        501.19        403.06        62.92 o                         
  14   5   6       2835.46       2709.04       111.15 o                         
  15   5   6        624.36        696.38        72.49 o                         
  16   5   6       3283.31       3130.36       125.04 o                         
  17   5   6        223.05        209.75        73.19 o                         
  18   5   6       3665.62       3816.82       168.07 o                         
  19   5   6         19.49        -54.86        60.71 o                         
  20   5   6        911.80        899.95       101.01 o                         
  21   5   6        205.18        118.88       110.37 o                         
  22   5   6        115.43        120.22       115.77 o                         
   0   6   6       2570.23       2665.31        88.16 o                         
   1   6   6        455.62        445.75        34.79 o                         
   2   6   6          8.88         10.63        28.30 o                         
   3   6   6         18.42         83.95        38.40 o                         
   4   6   6      14318.93      13687.18       163.12 o                         
   5   6   6        151.15        146.92        31.07 o                         
   6   6   6       3037.42       3055.25        76.64 o                         
   7   6   6      10604.20      10244.51       151.71 o                         
   8   6   6       8476.33       8191.06       149.01 o                         
   9   6   6       3396.08       3392.77       102.90 o                         
  10   6   6       5844.72       6134.90       134.49 o                         
  11   6   6        472.77        616.22        79.63 o                         
  12   6   6        602.02        599.92        66.82 o                         
  13   6   6       2263.37       2448.37       106.50 o                         
  14   6   6        177.52         59.58        65.05 o                         
  15   6   6       3103.92       2996.17       122.21 o                         
  16   6   6         45.21         16.60        69.50 o                         
  17   6   6       4268.34       4272.10       148.86 o                         
  18   6   6        273.44        283.71        81.75 o                         
  19   6   6       1801.34       1583.23       119.55 o                         
  20   6   6        450.28        343.63        99.95 o                         
  21   6   6        467.10        424.02       118.82 o                         
   1   7   6       2963.15       2748.66        75.42 o                         
   2   7   6        768.17        761.62        44.95 o                         
   3   7   6       5966.16       6058.92       107.30 o                         
   4   7   6        867.39        942.96        53.01 o                         
   5   7   6         18.60         69.70        41.45 o                         
   6   7   6        811.23        873.59        53.76 o                         
   7   7   6       3516.34       3592.25       105.57 o                         
   8   7   6       2321.42       2584.89        93.74 o                         
   9   7   6         52.72         26.37        53.88 o                         
  10   7   6       3239.52       3485.68       120.14 o                         
  11   7   6         23.06         11.82        59.53 o                         
  12   7   6        122.33         95.38        65.16 o                         
  13   7   6          7.21          4.54        63.89 o                         
  14   7   6       1168.86       1173.99        92.58 o                         
  15   7   6       2643.74       2676.67       143.16 o                         
  16   7   6       4324.32       4494.81       166.91 o                         
  17   7   6         67.98        184.14        83.70 o                         
  18   7   6       1299.22       1279.17       115.49 o                         
  19   7   6        107.47         42.79        87.21 o                         
  20   7   6        181.92         92.30        97.62 o                         
   0   8   6       2085.29       2136.54        95.85 o                         
   1   8   6       5148.84       4995.26        96.74 o                         
   2   8   6       1942.89       2056.18        75.21 o                         
   3   8   6         64.06        263.90        49.80 o                         
   4   8   6       4842.79       5063.58       107.68 o                         
   5   8   6       4972.88       4857.06       107.33 o                         
   6   8   6       1086.84       1126.49        76.03 o                         
   7   8   6         50.32        100.15        54.33 o                         
   8   8   6       1171.79       1000.29        78.79 o                         
   9   8   6        562.03        611.63        71.21 o                         
  10   8   6        288.56        376.80        69.34 o                         
  11   8   6       2401.97       2264.20       107.00 o                         
  12   8   6         11.25        166.96        67.53 o                         
  13   8   6       2437.20       2473.61       114.23 o                         
  14   8   6        139.06        139.43        76.49 o                         
  15   8   6         55.88        -14.03        77.55 o                         
  16   8   6        161.26        120.14        85.16 o                         
  17   8   6         32.65         31.50        84.62 o                         
  18   8   6         87.64        104.46        92.51 o                         
  19   8   6        107.30         15.15        93.61 o                         
   1   9   6       1881.27       1939.42        83.07 o                         
   2   9   6       3380.52       3301.23        92.79 o                         
   3   9   6        141.18        181.96        49.95 o                         
   4   9   6        400.16        317.13        51.95 o                         
   5   9   6        910.38        918.75        70.48 o                         
   6   9   6         93.00        115.35        61.53 o                         
   7   9   6          4.69          4.93        54.66 o                         
   8   9   6        235.03        294.12        66.31 o                         
   9   9   6       2838.76       3276.98       157.74 o                         
  10   9   6         66.81         42.20        66.55 o                         
  11   9   6         89.67         92.89        68.63 o                         
  12   9   6         74.20         77.67        91.95 o                         
  13   9   6          8.68         29.45        76.78 o                         
  14   9   6          6.69         32.51        78.00 o                         
  15   9   6       1019.02       1256.07       111.56 o                         
  16   9   6         49.08         20.58        85.91 o                         
  17   9   6          5.83         -6.68        90.34 o                         
  18   9   6        112.78         95.55        93.13 o                         
   0  10   6         45.49         62.25        78.50 o                         
   1  10   6         37.42        -57.46        57.46 o                         
   2  10   6       1689.58       1946.26        85.09 o                         
   3  10   6        283.00        180.92        70.95 o                         
   4  10   6          5.18         22.16        56.23 o                         
   5  10   6         85.28         30.97        62.15 o                         
   6  10   6         35.33         42.11        64.27 o                         
   7  10   6        286.05        275.00        73.16 o                         
   8  10   6          1.12        -61.18        61.18 o                         
   9  10   6       1788.38       1754.80       109.34 o                         
  10  10   6         37.61         62.22        73.70 o                         
  11  10   6        247.29        356.98        81.79 o                         
  12  10   6          0.25         81.87        81.55 o                         
  13  10   6        512.31        684.52        97.17 o                         
  14  10   6         93.11        -81.57        81.57 o                         
  15  10   6        357.27        338.97        95.28 o                         
  16  10   6        723.16        602.52       106.11 o                         
   1  11   6          6.49         65.92        62.54 o                         
   2  11   6         93.97        137.53        64.63 o                         
   3  11   6        200.32        196.14        70.75 o                         
   4  11   6         13.72        -36.70        82.75 o                         
   5  11   6       1730.48       1739.28       100.05 o                         
   6  11   6        761.75        920.21       113.26 o                         
   7  11   6         31.75         10.13        79.54 o                         
   8  11   6       1382.57       1635.58       121.28 o                         
   9  11   6        414.85        445.90        86.54 o                         
  10  11   6          5.00        -56.58        78.11 o                         
  11  11   6        263.26        361.27        88.26 o                         
  12  11   6       1010.58       1001.82       107.58 o                         
  13  11   6         37.85        -47.01       132.73 o                         
  14  11   6        882.50        836.30       111.13 o                         
  15  11   6         36.86        -86.92        86.92 o                         
   0  12   6         22.61        -61.88        61.88 o                         
   1  12   6        215.12        177.43        76.49 o                         
   2  12   6        423.01        543.71        99.83 o                         
   3  12   6         29.67         49.18        77.62 o                         
   4  12   6          3.77        -32.66        83.91 o                         
   5  12   6          1.70        -71.32        82.52 o                         
   6  12   6        768.20        587.05       101.45 o                         
   7  12   6         41.28        107.13        90.20 o                         
   8  12   6        284.77        146.13        86.83 o                         
   9  12   6        726.31        662.64       110.91 o                         
  10  12   6          1.85         30.94        83.18 o                         
  11  12   6        498.83        588.24       102.26 o                         
  12  12   6         29.38        -13.05        87.88 o                         
  13  12   6          4.56         99.11       232.86 o                         
   1  13   6         16.69         42.25       116.12 o                         
   2  13   6          0.71        -22.25       163.25 o                         
   3  13   6         19.17        -76.76       102.48 o                         
   4  13   6        532.40        696.90       123.35 o                         
   5  13   6        356.88         81.45       108.11 o                         
   6  13   6         47.53        -89.78       101.54 o                         
   7  13   6          1.96        -46.12        94.20 o                         
   8  13   6         42.32       -106.44       106.44 o                         
   9  13   6        251.12        354.34       107.20 o                         
  10  13   6         58.16         98.60       100.56 o                         
   0  14   6        220.18        259.50       266.37 o                         
   1  14   6        290.42        355.23       134.94 o                         
   2  14   6        143.97        177.19       134.04 o                         
   3  14   6         80.50        -28.04       111.99 o                         
   4  14   6         92.89         89.57       113.48 o                         
   5  14   6          8.81        -10.03       125.30 o                         
   1   1   7        842.80        862.22        34.43 o                         
   2   1   7       1820.77       1844.51        39.97 o                         
   3   1   7       2570.43       2215.33        44.81 o                         
   4   1   7       3426.39       3287.07        54.76 o                         
   5   1   7        711.12        849.43        31.49 o                         
   6   1   7        191.65        185.42        25.97 o                         
   7   1   7        750.83        934.53        38.82 o                         
   8   1   7      17903.13      17089.61       244.63 o                         
   9   1   7          5.28         30.45        24.39 o                         
  10   1   7       1787.28       1772.33        56.44 o                         
  11   1   7          1.92          8.05        33.62 o                         
  12   1   7         40.17         49.57        39.81 o                         
  13   1   7       3455.95       3389.63        83.42 o                         
  14   1   7       2882.50       3026.42        93.26 o                         
  15   1   7       1956.93       1792.25        78.89 o                         
  16   1   7        877.71        923.31        78.03 o                         
  17   1   7        159.26        365.50        68.86 o                         
  18   1   7        318.34        328.04        72.19 o                         
  19   1   7         23.43         75.50        71.28 o                         
  20   1   7        302.69        107.29        68.24 o                         
  21   1   7          4.23         18.64        82.60 o                         
  22   1   7         41.85        -10.25        74.39 o                         
  23   1   7        184.19        324.67       118.48 o                         
   0   2   7      10819.12      12927.47       196.10 o                         
   1   2   7       1746.61       2441.61        48.41 o                         
   2   2   7       8543.00       8478.71       110.64 o                         
   3   2   7        537.51        406.11        26.52 o                         
   4   2   7       9945.02       9383.15       110.18 o                         
   5   2   7       7092.77       6520.47        86.68 o                         
   6   2   7       8556.20       8167.16       104.77 o                         
   7   2   7      16132.29      16104.14       178.59 o                         
   8   2   7       3063.47       2938.77        62.23 o                         
   9   2   7       1186.35       1262.16        45.57 o                         
  10   2   7       5920.60       6011.03       100.26 o                         
  11   2   7       9400.73       9332.33       134.78 o                         
  12   2   7       2341.57       2437.45        77.45 o                         
  13   2   7      10059.40       9973.46       160.84 o                         
  14   2   7         23.85         20.38        51.69 o                         
  15   2   7       1145.80       1162.53        69.37 o                         
  16   2   7        481.72        514.41        62.76 o                         
  17   2   7        547.15        603.62        70.30 o                         
  18   2   7        439.62        527.16        83.93 o                         
  19   2   7        999.83       1247.95       101.98 o                         
  20   2   7         85.45        -32.71        77.45 o                         
  21   2   7        272.36        257.02       100.92 o                         
  22   2   7          5.94          4.72        94.83 o                         
  23   2   7        279.14        307.86       117.62 o                         
   1   3   7      47589.89      46872.70       455.06 o                         
   2   3   7       9691.52      10900.02       139.74 o                         
   3   3   7      23455.35      23642.14       254.68 o                         
   4   3   7      19984.46      20375.68       236.40 o                         
   5   3   7      14824.60      14198.30       168.37 o                         
   6   3   7       2935.32       3284.55        63.02 o                         
   7   3   7       3183.34       3213.85        62.66 o                         
   8   3   7       3819.66       3419.09        67.37 o                         
   9   3   7         23.10         55.04        29.60 o                         
  10   3   7       5498.44       5157.25        88.68 o                         
  11   3   7        260.00        361.88        48.21 o                         
  12   3   7       2786.65       2880.51        87.77 o                         
  13   3   7        466.33        457.42        55.61 o                         
  14   3   7       3768.50       3767.33       121.20 o                         
  15   3   7        179.21        214.31        77.68 o                         
  16   3   7       5367.71       5482.52       200.02 o                         
  17   3   7        192.22        216.91        65.53 o                         
  18   3   7       1240.69       1332.25        88.95 o                         
  19   3   7        243.66        248.07        88.18 o                         
  20   3   7         16.40         98.35        95.56 o                         
  21   3   7        310.90        306.33       101.12 o                         
  22   3   7       1099.86        865.71       119.14 o                         
   0   4   7       6019.19       6153.58       119.66 o                         
   1   4   7        385.16        389.91        28.28 o                         
   2   4   7       4734.89       4999.54        73.87 o                         
   3   4   7       5345.86       6705.34        96.95 o                         
   4   4   7      11125.94      10987.74       138.49 o                         
   5   4   7       8173.05       8294.70       115.69 o                         
   6   4   7       9037.65       8713.39       121.26 o                         
   7   4   7         24.61         22.92        30.36 o                         
   8   4   7       9026.02       8735.81       116.89 o                         
   9   4   7        276.65        391.42        34.40 o                         
  10   4   7       8200.25       8139.37       145.83 o                         
  11   4   7       5087.86       5247.67       132.58 o                         
  12   4   7        694.64        878.55        69.56 o                         
  13   4   7      10165.91      10095.43       224.64 o                         
  14   4   7        351.50        396.49        72.55 o                         
  15   4   7       2866.12       2901.57       108.13 o                         
  16   4   7       1707.36       1710.74       141.19 o                         
  17   4   7         47.68          2.75        64.47 o                         
  18   4   7        542.32        511.95        81.90 o                         
  19   4   7        804.49        947.61        94.91 o                         
  20   4   7          0.49         15.38        90.24 o                         
  21   4   7       1136.10       1275.33       127.72 o                         
  22   4   7         18.45        213.68       105.19 o                         
   1   5   7       8030.81       7558.45       109.21 o                         
   2   5   7      14021.31      14240.60       162.76 o                         
   3   5   7      19093.40      18200.55       211.63 o                         
   4   5   7        780.46        883.46        42.02 o                         
   5   5   7         15.92         32.25        27.68 o                         
   6   5   7       1757.39       1643.68        55.29 o                         
   7   5   7        514.06        469.08        43.32 o                         
   8   5   7       2851.86       2757.52        72.58 o                         
   9   5   7         48.30         40.18        48.47 o                         
  10   5   7       1936.22       1912.05        82.25 o                         
  11   5   7         11.99         60.12        55.14 o                         
  12   5   7        283.62        360.50        63.13 o                         
  13   5   7        507.72        523.02        64.46 o                         
  14   5   7        293.38        243.14        67.91 o                         
  15   5   7       1419.70       1465.13        93.71 o                         
  16   5   7       1073.10       1158.44        91.10 o                         
  17   5   7          8.26         60.88        69.93 o                         
  18   5   7        186.01        136.91        77.84 o                         
  19   5   7        219.96         21.81        68.15 o                         
  20   5   7        258.96        102.45        84.19 o                         
  21   5   7          8.40        -55.12       106.43 o                         
  22   5   7        336.54        510.40       319.64 o                         
   0   6   7       1072.26       1417.92        75.79 o                         
   1   6   7       1024.75       1157.30        47.23 o                         
   2   6   7       1792.34       1771.09        52.13 o                         
   3   6   7       1506.68       1763.22        58.07 o                         
   4   6   7        854.65       1058.99        49.97 o                         
   5   6   7       1636.88       1574.81        57.37 o                         
   6   6   7       1415.49       1531.72        58.51 o                         
   7   6   7        348.59        326.32        43.77 o                         
   8   6   7        553.25        591.21        59.99 o                         
   9   6   7       1138.32       1143.99        83.18 o                         
  10   6   7        866.33        861.59        68.44 o                         
  11   6   7       1751.31       1595.12       103.34 o                         
  12   6   7        255.36        175.75        63.59 o                         
  13   6   7         17.85        -14.93        62.87 o                         
  14   6   7        628.19        673.44        93.43 o                         
  15   6   7        151.63        262.18        77.69 o                         
  16   6   7        662.72        742.59        85.77 o                         
  17   6   7        251.84        356.52        80.16 o                         
  18   6   7         92.24         93.25        79.73 o                         
  19   6   7          0.59        -62.94        86.66 o                         
  20   6   7         33.88        125.76        94.13 o                         
  21   6   7        112.33        147.94       118.28 o                         
   1   7   7         90.92         79.00        38.88 o                         
   2   7   7       1143.53       1138.62        50.11 o                         
   3   7   7       4528.08       4521.81        94.57 o                         
   4   7   7         70.34         46.57        41.49 o                         
   5   7   7       3715.66       3731.42       100.97 o                         
   6   7   7       4729.32       4494.39       102.80 o                         
   7   7   7         25.31         49.75        55.62 o                         
   8   7   7         80.80        102.55        59.32 o                         
   9   7   7        929.37        933.61        77.49 o                         
  10   7   7         82.77        167.09        61.42 o                         
  11   7   7        246.96        306.94        67.53 o                         
  12   7   7       3704.24       3553.89       126.68 o                         
  13   7   7         26.45         91.75        67.07 o                         
  14   7   7       1104.53       1160.28        92.22 o                         
  15   7   7         13.02         18.89        70.80 o                         
  16   7   7        141.01        132.10       111.74 o                         
  17   7   7        396.75        367.17        97.65 o                         
  18   7   7          3.36         15.04        86.63 o                         
  19   7   7         51.95         87.49       106.37 o                         
  20   7   7         34.67        -92.07        97.36 o                         
   0   8   7       9743.44       9697.01       198.03 o                         
   1   8   7        278.75        187.29        47.17 o                         
   2   8   7       1777.22       1888.95        76.65 o                         
   3   8   7       1762.16       1827.90        70.10 o                         
   4   8   7         18.66         34.74        46.61 o                         
   5   8   7       1346.81       1510.76        68.03 o                         
   6   8   7       4466.49       4399.45       126.39 o                         
   7   8   7         69.19        129.07        59.64 o                         
   8   8   7        313.42        395.10        66.90 o                         
   9   8   7       3423.18       3534.99       122.62 o                         
  10   8   7        467.00        493.79        71.50 o                         
  11   8   7       1327.16       1081.17        87.77 o                         
  12   8   7       1728.36       1792.94       101.89 o                         
  13   8   7       1355.02       1268.27        94.78 o                         
  14   8   7        895.88        859.25        88.00 o                         
  15   8   7       2047.32       1955.63       124.81 o                         
  16   8   7         31.10        -42.17        80.63 o                         
  17   8   7        664.10        748.37       125.64 o                         
  18   8   7        414.75        535.29       103.81 o                         
  19   8   7          5.15        -39.16       100.81 o                         
   1   9   7       1615.94       1722.84        82.33 o                         
   2   9   7          1.26        -27.88        46.85 o                         
   3   9   7        898.33        858.99        59.99 o                         
   4   9   7       1581.09       1576.18        76.70 o                         
   5   9   7       2026.47       2273.87        93.41 o                         
   6   9   7       2272.55       2392.21       126.26 o                         
   7   9   7         22.30          7.68        53.86 o                         
   8   9   7        157.60         92.90        63.13 o                         
   9   9   7        250.88        336.60        70.78 o                         
  10   9   7        727.63        660.03        81.76 o                         
  11   9   7        363.52        193.64        71.71 o                         
  12   9   7        486.20        537.00        86.60 o                         
  13   9   7        272.51        280.58        83.68 o                         
  14   9   7       1305.80       1408.57       113.12 o                         
  15   9   7         17.14        -49.14        82.80 o                         
  16   9   7       1944.48       1910.54       170.71 o                         
  17   9   7          7.68        -86.52        86.52 o                         
  18   9   7         33.64        -61.47        91.52 o                         
   0  10   7        194.51        177.29        95.62 o                         
   1  10   7         26.97         41.64        58.58 o                         
   2  10   7       1340.69       1350.66        82.59 o                         
   3  10   7        353.98        511.03        67.65 o                         
   4  10   7        563.99        575.87        92.43 o                         
   5  10   7        910.77        867.85        80.74 o                         
   6  10   7        101.80        114.60        64.71 o                         
   7  10   7        853.86       1137.03        87.80 o                         
   8  10   7        735.05        830.86        92.53 o                         
   9  10   7         65.11         36.24        67.73 o                         
  10  10   7        484.18        545.84        87.51 o                         
  11  10   7        333.59        368.00        86.22 o                         
  12  10   7        136.62        223.68        91.49 o                         
  13  10   7       1639.31       1715.57       120.31 o                         
  14  10   7        134.30        188.18        86.03 o                         
  15  10   7        145.40         30.12        90.36 o                         
  16  10   7         43.65        -16.27        89.69 o                         
   1  11   7        876.04        921.88        86.47 o                         
   2  11   7       1155.99       1143.05        85.51 o                         
   3  11   7        278.75        361.40        82.10 o                         
   4  11   7         55.18        202.78        77.70 o                         
   5  11   7          3.23         87.35        74.86 o                         
   6  11   7         10.20        -41.79        65.63 o                         
   7  11   7        830.17        866.25        92.02 o                         
   8  11   7          9.66        -60.60        72.53 o                         
   9  11   7         75.89         76.03        75.75 o                         
  10  11   7        173.45        257.75        87.72 o                         
  11  11   7         19.28          5.62        77.69 o                         
  12  11   7          9.52        -31.52        82.58 o                         
  13  11   7         83.29        -50.79        84.22 o                         
  14  11   7        117.69        113.38        91.92 o                         
   0  12   7        101.84        -63.15        68.21 o                         
   1  12   7        277.03        388.39        81.63 o                         
   2  12   7        195.70        448.19        95.21 o                         
   3  12   7          5.39        -46.50        83.51 o                         
   4  12   7        452.34        353.91        96.57 o                         
   5  12   7          2.86         69.45        92.87 o                         
   6  12   7        363.88        417.18        98.53 o                         
   7  12   7        541.62        447.97       125.85 o                         
   8  12   7        308.45        281.77        99.20 o                         
   9  12   7        245.92        294.17        89.60 o                         
  10  12   7          3.89        -61.94        84.05 o                         
  11  12   7          0.09         20.62        87.02 o                         
  12  12   7         81.52         57.74        90.77 o                         
   1  13   7        311.73        390.07       103.49 o                         
   2  13   7        228.97        177.41       108.35 o                         
   3  13   7        405.23        567.27       124.41 o                         
   4  13   7        763.91        442.32       119.99 o                         
   5  13   7        110.20        185.66       114.90 o                         
   6  13   7        169.62        140.12       127.77 o                         
   7  13   7        178.72        269.79       115.79 o                         
   8  13   7         10.97          4.20        96.13 o                         
   9  13   7         73.53         98.87       103.25 o                         
   0  14   7       1975.91       2948.97       407.29 o                         
   1  14   7        307.31        180.04       134.37 o                         
   2  14   7         62.81        151.58       133.49 o                         
   3  14   7        428.61        531.51       124.09 o                         
   4  14   7          2.29         49.96       148.98 o                         
   0   0   8      35689.11      39336.04       940.89 o                         
   1   0   8        588.66        753.36        42.06 o                         
   2   0   8      41177.96      38654.07       534.45 o                         
   3   0   8       1477.62       1186.73        48.72 o                         
   4   0   8     151635.19     151104.27      2009.17 o                         
   5   0   8       1934.53       1515.27        76.69 o                         
   6   0   8      15311.15      16829.09       369.97 o                         
   7   0   8       6327.12       7659.38       144.19 o                         
   8   0   8        527.93        704.45        52.43 o                         
   9   0   8       4967.10       5416.65       122.54 o                         
  10   0   8        242.26        308.92        51.87 o                         
  11   0   8       3400.77       3566.78       111.53 o                         
  12   0   8        754.97        666.16        67.96 o                         
  13   0   8       3528.94       3882.56       141.28 o                         
  14   0   8       2197.25       2341.13       105.27 o                         
  15   0   8       1054.79       1311.53       115.82 o                         
  16   0   8       2146.84       2038.25       158.50 o                         
  17   0   8       4010.03       3905.71       210.40 o                         
  18   0   8       2217.82       1917.95       168.64 o                         
  19   0   8        504.76        339.15       120.80 o                         
  20   0   8        739.04        579.37       163.21 o                         
  21   0   8         17.98       -121.24       121.24 o                         
  22   0   8       2422.75       2285.80       212.47 o                         
  23   0   8        302.68        727.79       207.12 o                         
   1   1   8        254.41        488.12        26.73 o                         
   2   1   8      19978.92      19205.36       207.24 o                         
   3   1   8       2137.81       2314.34        46.10 o                         
   4   1   8      18194.70      18052.02       198.07 o                         
   5   1   8      98363.88     102922.84       977.20 o                         
   6   1   8      17496.97      17142.83       186.55 o                         
   7   1   8      43252.82      42455.31       421.08 o                         
   8   1   8        656.57        501.70        35.10 o                         
   9   1   8         62.02        116.96        30.59 o                         
  10   1   8        597.77        660.05        41.12 o                         
  11   1   8         60.94        153.97        35.22 o                         
  12   1   8        132.55        100.39        35.76 o                         
  13   1   8        875.12        870.34        56.83 o                         
  14   1   8       3677.05       3589.23       115.65 o                         
  15   1   8       3594.52       3582.50       102.86 o                         
  16   1   8        594.77        527.58        64.83 o                         
  17   1   8         79.20        123.50        63.54 o                         
  18   1   8        759.23        698.40        87.46 o                         
  19   1   8       1195.95       1269.00       100.17 o                         
  20   1   8        629.30        644.30        92.33 o                         
  21   1   8        199.43        311.82        87.64 o                         
  22   1   8         16.73         13.77       108.40 o                         
  23   1   8         50.02        120.18       110.78 o                         
   0   2   8       9045.79       8825.96       146.05 o                         
   1   2   8      13647.83      14705.63       165.95 o                         
   2   2   8       1478.15       1394.98        39.95 o                         
   3   2   8         39.65         17.89        17.33 o                         
   4   2   8       4913.57       4747.23        75.07 o                         
   5   2   8       5432.92       4910.58        74.69 o                         
   6   2   8       4441.32       4297.30        74.31 o                         
   7   2   8        178.09        267.43        29.11 o                         
   8   2   8       1135.61       1111.91        42.56 o                         
   9   2   8       8129.90       7998.97       111.83 o                         
  10   2   8         21.10         66.57        33.29 o                         
  11   2   8       4054.67       3933.82       102.92 o                         
  12   2   8       3501.64       3544.48        82.87 o                         
  13   2   8        677.38        773.02        61.96 o                         
  14   2   8         64.21        -20.73        49.70 o                         
  15   2   8         39.84         94.97        52.42 o                         
  16   2   8        721.60        828.05        74.03 o                         
  17   2   8        267.83        333.14        74.96 o                         
  18   2   8       1331.93       1292.60       100.67 o                         
  19   2   8        294.60        307.41        82.98 o                         
  20   2   8        350.59        294.91       101.47 o                         
  21   2   8        143.24        217.70        93.17 o                         
  22   2   8        569.58        603.79       112.53 o                         
  23   2   8          0.43         93.47        97.49 o                         
   1   3   8       8317.12       8730.78       104.60 o                         
   2   3   8        490.65        528.87        34.51 o                         
   3   3   8          1.85         11.72        28.76 o                         
   4   3   8       4826.00       5624.12        97.27 o                         
   5   3   8       6220.09       6579.70        97.47 o                         
   6   3   8       4444.71       4293.22        78.41 o                         
   7   3   8        845.17       1050.85        38.68 o                         
   8   3   8       2379.25       2197.40        55.53 o                         
   9   3   8       2442.91       2403.78        60.74 o                         
  10   3   8        121.64        104.08        34.48 o                         
  11   3   8          0.26        -17.64        41.96 o                         
  12   3   8         32.96         57.98        48.35 o                         
  13   3   8        288.45        263.83        58.56 o                         
  14   3   8          5.97         -9.52        44.64 o                         
  15   3   8        660.06        636.34        68.88 o                         
  16   3   8        695.32        879.44        80.99 o                         
  17   3   8       1086.11       1030.51        86.27 o                         
  18   3   8        558.73        521.61        98.24 o                         
  19   3   8         21.50        157.56        88.65 o                         
  20   3   8        228.51        252.11        93.29 o                         
  21   3   8        321.24        262.05        96.97 o                         
  22   3   8         16.82         28.76       125.08 o                         
   0   4   8      14965.68      14600.84       229.01 o                         
   1   4   8        231.53        127.08        24.19 o                         
   2   4   8         14.42         -3.12        22.49 o                         
   3   4   8        679.73        805.80        37.02 o                         
   4   4   8       1849.58       1748.93        49.83 o                         
   5   4   8       8556.58       8076.08       137.27 o                         
   6   4   8      29526.70      29344.53       320.61 o                         
   7   4   8        752.26        726.68        44.18 o                         
   8   4   8       2799.24       2885.88        73.25 o                         
   9   4   8        218.65        302.61        39.98 o                         
  10   4   8        197.58        251.43        61.45 o                         
  11   4   8       2264.95       2209.41        87.44 o                         
  12   4   8         26.46          2.20        54.02 o                         
  13   4   8        244.99        309.67        60.59 o                         
  14   4   8        989.25        989.08        74.71 o                         
  15   4   8        499.29        570.46        74.42 o                         
  16   4   8       1622.48       1791.79       100.27 o                         
  17   4   8         29.10        117.77        63.65 o                         
  18   4   8        170.38         75.29        70.90 o                         
  19   4   8         62.71          8.88        75.67 o                         
  20   4   8       1108.52       1176.31       119.00 o                         
  21   4   8        203.59        233.87       102.02 o                         
  22   4   8       1034.97        989.24       122.54 o                         
   1   5   8       1935.52       2534.53        59.44 o                         
   2   5   8       1005.19       1154.69        40.13 o                         
   3   5   8      22324.44      21343.30       242.84 o                         
   4   5   8       1059.33       1039.61        45.37 o                         
   5   5   8      15144.25      14558.63       189.42 o                         
   6   5   8          8.81         10.34        34.06 o                         
   7   5   8      13417.67      12912.13       168.86 o                         
   8   5   8       1356.95       1394.26        56.45 o                         
   9   5   8       5370.69       5295.56       120.13 o                         
  10   5   8       1216.89       1324.03        73.29 o                         
  11   5   8         39.59         52.79        60.86 o                         
  12   5   8       3220.89       3424.55       119.85 o                         
  13   5   8        246.01        162.93        65.93 o                         
  14   5   8         73.20        190.10        66.59 o                         
  15   5   8       2679.83       2647.11       115.83 o                         
  16   5   8         85.25        -36.38        64.95 o                         
  17   5   8       1336.83       1280.20        96.93 o                         
  18   5   8        124.37         79.40        76.68 o                         
  19   5   8        295.62        267.15        80.86 o                         
  20   5   8        121.11         96.62        96.36 o                         
  21   5   8        761.85        694.54       113.00 o                         
   0   6   8       1379.54       1059.92        62.24 o                         
   1   6   8       1531.22       1446.83        55.85 o                         
   2   6   8       8518.07       8243.85       113.42 o                         
   3   6   8        548.79        595.14        37.05 o                         
   4   6   8      28670.33      28062.87       314.41 o                         
   5   6   8        283.16        330.58        41.49 o                         
   6   6   8       7688.57       7632.15       128.55 o                         
   7   6   8         44.65        101.01        41.19 o                         
   8   6   8        514.67        626.46        67.76 o                         
   9   6   8       3961.50       3662.43       130.29 o                         
  10   6   8        660.57        676.55        72.27 o                         
  11   6   8        586.72        647.76        71.76 o                         
  12   6   8          8.23         -5.08        59.89 o                         
  13   6   8         48.54         69.21        65.75 o                         
  14   6   8       1494.55       1464.65        95.77 o                         
  15   6   8       2039.62       2031.59       108.51 o                         
  16   6   8       2006.02       1920.32       110.22 o                         
  17   6   8          4.33         11.25        74.11 o                         
  18   6   8         71.68          1.66        77.13 o                         
  19   6   8         77.99        196.53        86.08 o                         
  20   6   8        201.29        147.82        95.48 o                         
  21   6   8          1.70        -47.43       107.25 o                         
   1   7   8       1501.42       1573.68        59.77 o                         
   2   7   8        116.50         77.36        40.96 o                         
   3   7   8        687.45        672.12        49.61 o                         
   4   7   8       3089.03       3296.83        84.79 o                         
   5   7   8      10087.88       9894.78       147.56 o                         
   6   7   8        958.28        967.29        62.01 o                         
   7   7   8      17883.61      17628.53       272.08 o                         
   8   7   8       1941.55       1876.17        98.03 o                         
   9   7   8        291.10        161.87        60.01 o                         
  10   7   8        529.98        400.67        66.83 o                         
  11   7   8         39.25          8.82        62.62 o                         
  12   7   8        579.28        679.89        78.99 o                         
  13   7   8        965.44       1121.97        89.67 o                         
  14   7   8        122.28        169.57        73.45 o                         
  15   7   8        163.16        103.65        72.63 o                         
  16   7   8        224.07        196.17        77.79 o                         
  17   7   8         75.04         39.44        77.63 o                         
  18   7   8        692.87        790.86       129.83 o                         
  19   7   8        190.74        120.15       106.25 o                         
  20   7   8        299.48        134.46        96.79 o                         
   0   8   8        721.47        821.61        86.57 o                         
   1   8   8       1110.68       1188.37        64.41 o                         
   2   8   8       2370.35       2504.93        87.23 o                         
   3   8   8       2965.43       3008.92        87.54 o                         
   4   8   8       1952.85       1799.36        76.39 o                         
   5   8   8        369.63        391.06        56.49 o                         
   6   8   8        515.31        453.68        60.94 o                         
   7   8   8        284.46        196.63        50.37 o                         
   8   8   8        367.87        394.27        71.97 o                         
   9   8   8       1352.76       1516.43        91.76 o                         
  10   8   8        517.57        549.40        74.79 o                         
  11   8   8        476.40        465.99        76.51 o                         
  12   8   8        368.30        477.96        76.70 o                         
  13   8   8          4.04         15.73        69.36 o                         
  14   8   8        379.71        288.53        80.16 o                         
  15   8   8        251.19        272.59        79.99 o                         
  16   8   8        176.37        106.17        87.64 o                         
  17   8   8         18.31        -16.13        86.81 o                         
  18   8   8        157.01         88.69        93.87 o                         
  19   8   8        117.20         99.96       113.67 o                         
   1   9   8         31.68          1.72        51.56 o                         
   2   9   8       1279.12       1407.35        79.89 o                         
   3   9   8        728.84        782.08        63.72 o                         
   4   9   8        747.68        786.05        63.18 o                         
   5   9   8        920.22        836.13        70.64 o                         
   6   9   8         19.23        147.30        62.39 o                         
   7   9   8         95.77          3.51        64.46 o                         
   8   9   8        581.65        659.25        97.28 o                         
   9   9   8        187.72        231.63        67.81 o                         
  10   9   8        160.35        296.73        73.18 o                         
  11   9   8          3.85         -8.93        64.12 o                         
  12   9   8        122.07         67.54        72.25 o                         
  13   9   8          5.13        -29.67        78.93 o                         
  14   9   8        260.44        379.89        91.86 o                         
  15   9   8         17.60          1.02        85.00 o                         
  16   9   8         17.02        -25.98        89.12 o                         
  17   9   8        674.61        635.73       106.72 o                         
  18   9   8         16.78        -97.54        97.54 o                         
   0  10   8        236.21         84.19       106.70 o                         
   1  10   8        607.57        576.58        69.71 o                         
   2  10   8         11.57        -19.66        58.29 o                         
   3  10   8        472.33        451.98        71.69 o                         
   4  10   8        418.92        320.23        72.07 o                         
   5  10   8        149.00        178.09        66.67 o                         
   6  10   8       7591.44       7667.09       172.40 o                         
   7  10   8        168.10        217.38        70.54 o                         
   8  10   8       4172.57       4221.88       179.53 o                         
   9  10   8        144.29        172.81        70.87 o                         
  10  10   8        322.14        372.70        77.22 o                         
  11  10   8         15.48        -56.42        74.44 o                         
  12  10   8        152.29         32.54        80.74 o                         
  13  10   8        339.29        317.55        91.73 o                         
  14  10   8        635.63        741.66       105.87 o                         
  15  10   8        121.79        -77.10       116.95 o                         
  16  10   8        582.14        597.45       105.68 o                         
   1  11   8        442.24        509.80        80.88 o                         
   2  11   8        117.46        190.90        72.57 o                         
   3  11   8       5193.69       5325.40       187.81 o                         
   4  11   8          1.23          1.97        86.08 o                         
   5  11   8       3979.05       3643.45       146.31 o                         
   6  11   8        381.32        498.24        87.98 o                         
   7  11   8        547.34        569.43        80.73 o                         
   8  11   8         14.67        -25.75        73.87 o                         
   9  11   8        365.14        250.80        70.83 o                         
  10  11   8        470.10        512.19        93.01 o                         
  11  11   8         19.66         24.74        83.28 o                         
  12  11   8         16.32        -54.23       105.48 o                         
  13  11   8         27.28         11.80        90.34 o                         
  14  11   8        375.55        370.33       132.55 o                         
   0  12   8         77.40        -14.93        85.69 o                         
   1  12   8        266.37        234.31        86.61 o                         
   2  12   8       1504.73       1451.55       139.53 o                         
   3  12   8          7.64        -16.97        87.97 o                         
   4  12   8       2295.19       2125.63       137.56 o                         
   5  12   8         12.21         26.53        91.48 o                         
   6  12   8        935.45       1201.96       147.03 o                         
   7  12   8        711.62        565.99       117.18 o                         
   8  12   8       1669.85       1694.71       131.32 o                         
   9  12   8         68.21        -14.79        92.47 o                         
  10  12   8        188.81        148.89        78.18 o                         
  11  12   8          8.51        -53.42        86.70 o                         
  12  12   8         31.32        -34.38        87.34 o                         
   1  13   8        807.79        794.69       114.17 o                         
   2  13   8         13.48         -9.16       103.09 o                         
   3  13   8         48.14         69.62       110.66 o                         
   4  13   8         42.45        -65.14       111.89 o                         
   5  13   8        313.10        208.01       116.45 o                         
   6  13   8        176.61        270.43       119.15 o                         
   7  13   8        476.09        559.10       126.26 o                         
   8  13   8          0.31        -62.89       108.32 o                         
   9  13   8         58.38          4.29       109.77 o                         
   0  14   8       2108.69       2172.20       381.51 o                         
   1  14   8        268.49        516.98       159.25 o                         
   2  14   8         24.05        -46.32       109.60 o                         
   3  14   8         47.41         45.15       144.61 o                         
   1   1   9       3100.60       3601.38        59.53 o                         
   2   1   9      25956.86      26727.09       282.16 o                         
   3   1   9        101.61        172.93        22.63 o                         
   4   1   9       1150.09       1138.00        37.40 o                         
   5   1   9       1735.48       2098.42        67.00 o                         
   6   1   9       1144.31       1262.93        41.58 o                         
   7   1   9       1320.73       1237.47        42.92 o                         
   8   1   9        903.68        738.54        42.25 o                         
   9   1   9        117.46        149.75        31.78 o                         
  10   1   9         11.04         20.25        32.90 o                         
  11   1   9        385.08        427.95        43.15 o                         
  12   1   9       4467.24       4340.94        91.69 o                         
  13   1   9         21.60         86.37        43.75 o                         
  14   1   9       8954.36       8973.52       163.61 o                         
  15   1   9         49.30         57.52        39.76 o                         
  16   1   9        373.10        364.84        59.42 o                         
  17   1   9         19.96         -2.53        60.64 o                         
  18   1   9         16.67        -56.28        69.83 o                         
  19   1   9        144.38        163.95        78.41 o                         
  20   1   9         18.41         99.97        86.04 o                         
  21   1   9         26.17        -88.41        88.41 o                         
  22   1   9        349.82        428.64       121.62 o                         
  23   1   9          0.00        170.16       116.02 o                         
   0   2   9       9318.16       8656.51       147.46 o                         
   1   2   9      12502.43      12556.99       139.45 o                         
   2   2   9       3062.02       3738.04        66.02 o                         
   3   2   9      31618.10      31219.02       364.41 o                         
   4   2   9       3558.33       3819.46        73.93 o                         
   5   2   9      10729.16      10251.74       167.19 o                         
   6   2   9       1001.66       1097.59        44.83 o                         
   7   2   9        729.84        755.16        37.88 o                         
   8   2   9         81.73        138.86        29.18 o                         
   9   2   9         40.75        141.60        31.03 o                         
  10   2   9       1276.59       1223.45        50.82 o                         
  11   2   9       3254.63       3289.84        81.63 o                         
  12   2   9        106.92        136.83        42.13 o                         
  13   2   9      10880.21      10836.76       170.37 o                         
  14   2   9       1801.78       1870.74        79.53 o                         
  15   2   9       5156.10       5067.36       128.70 o                         
  16   2   9        357.20        347.46        65.54 o                         
  17   2   9        700.06        768.82        75.94 o                         
  18   2   9        602.48        657.89       115.06 o                         
  19   2   9        360.65        197.43        87.34 o                         
  20   2   9         82.47        -32.92        82.54 o                         
  21   2   9       1383.53       1664.35       131.07 o                         
  22   2   9        147.04        258.63        99.38 o                         
   1   3   9      22868.06      23312.68       241.02 o                         
   2   3   9         50.20        113.70        25.51 o                         
   3   3   9       4419.32       4341.39        82.92 o                         
   4   3   9      13349.69      13448.64       183.92 o                         
   5   3   9          1.63         -0.51        25.31 o                         
   6   3   9         77.14        115.07        30.41 o                         
   7   3   9       2149.38       2239.98        54.70 o                         
   8   3   9       1136.80       1219.64        44.55 o                         
   9   3   9       6447.65       6639.33       101.56 o                         
  10   3   9      13523.78      12648.57       159.50 o                         
  11   3   9       6412.63       6206.71       142.44 o                         
  12   3   9      21509.40      20589.87       284.00 o                         
  13   3   9        711.79        783.85        68.23 o                         
  14   3   9       9068.12       8920.31       178.18 o                         
  15   3   9       2557.32       2491.97       129.59 o                         
  16   3   9       4126.72       4064.65       135.00 o                         
  17   3   9        143.54         38.32        68.80 o                         
  18   3   9        745.87        845.33        87.40 o                         
  19   3   9        180.01        103.21        85.99 o                         
  20   3   9         35.43         49.97        88.01 o                         
  21   3   9         26.31         60.67        93.18 o                         
  22   3   9        481.37        449.09       109.56 o                         
   0   4   9       6933.91       6537.05       136.82 o                         
   1   4   9       6235.44       6222.32        86.62 o                         
   2   4   9       3110.53       3474.43        94.99 o                         
   3   4   9       9845.76       9396.47       137.65 o                         
   4   4   9       7988.00       8416.07       116.77 o                         
   5   4   9       2296.19       2072.48        58.30 o                         
   6   4   9        446.69        488.62        38.42 o                         
   7   4   9       3389.66       3135.06        76.66 o                         
   8   4   9        123.48        157.20        37.68 o                         
   9   4   9        663.93        625.61        46.05 o                         
  10   4   9        477.61        558.62        63.53 o                         
  11   4   9        899.22        913.26        67.42 o                         
  12   4   9        139.06        211.66        64.58 o                         
  13   4   9       4005.04       4330.08       133.42 o                         
  14   4   9       1086.02        984.56        79.72 o                         
  15   4   9       2312.49       2299.71       106.86 o                         
  16   4   9          4.05        -58.79        72.47 o                         
  17   4   9       1278.80       1235.63       100.51 o                         
  18   4   9        125.22        109.60        73.38 o                         
  19   4   9       1400.42       1733.80       109.39 o                         
  20   4   9        102.06        202.89        96.27 o                         
  21   4   9       1715.44       1722.72       138.89 o                         
  22   4   9        126.72        207.88       104.61 o                         
   1   5   9        468.33        472.28        30.37 o                         
   2   5   9         89.09         36.17        23.49 o                         
   3   5   9        374.53        493.74        36.91 o                         
   4   5   9       2869.35       2680.17        66.38 o                         
   5   5   9         18.43        113.36        34.91 o                         
   6   5   9        235.79        237.75        38.21 o                         
   7   5   9         75.72         85.24        38.69 o                         
   8   5   9       2721.35       2825.19        82.74 o                         
   9   5   9          2.74        -51.85        55.34 o                         
  10   5   9       4376.53       4557.70       128.43 o                         
  11   5   9        956.04       1043.43        80.84 o                         
  12   5   9       1479.62       1447.68        88.41 o                         
  13   5   9        130.30        271.09        66.90 o                         
  14   5   9        763.82        866.98        80.93 o                         
  15   5   9       1113.21       1227.58        91.93 o                         
  16   5   9         63.77         17.08        70.74 o                         
  17   5   9         98.80        218.97        74.56 o                         
  18   5   9          3.70        -14.30        73.65 o                         
  19   5   9        110.15        108.56        80.18 o                         
  20   5   9         12.00        -28.88        92.91 o                         
  21   5   9        144.99        167.63       103.88 o                         
   0   6   9       2878.74       2894.45        93.41 o                         
   1   6   9       1203.17       1183.36        45.27 o                         
   2   6   9        992.82       1127.51        47.37 o                         
   3   6   9         20.28        157.05        45.68 o                         
   4   6   9         23.52         62.59        37.83 o                         
   5   6   9       1225.93       1339.13        57.00 o                         
   6   6   9        183.06        139.01        41.35 o                         
   7   6   9        184.69        164.96        48.36 o                         
   8   6   9          3.57        -15.29        59.78 o                         
   9   6   9         99.16        128.21        59.25 o                         
  10   6   9       2645.79       2422.70       103.47 o                         
  11   6   9        115.23        179.00        64.01 o                         
  12   6   9        492.18        475.30        85.24 o                         
  13   6   9       2941.28       3113.04       121.90 o                         
  14   6   9        914.87        786.68       128.04 o                         
  15   6   9       1389.49       1588.25       101.10 o                         
  16   6   9        231.40        308.04        91.99 o                         
  17   6   9          6.49        -72.03        72.03 o                         
  18   6   9        268.77        171.03        79.17 o                         
  19   6   9          5.41        -57.16        80.85 o                         
  20   6   9         58.58        -25.25        85.87 o                         
   1   7   9       1723.37       1797.38        63.02 o                         
   2   7   9       2789.26       2780.26        77.00 o                         
   3   7   9       1624.68       1710.52        64.76 o                         
   4   7   9       5579.96       5564.62       115.37 o                         
   5   7   9       1313.59       1325.37        68.21 o                         
   6   7   9       4982.79       4913.49       113.22 o                         
   7   7   9       1147.08        995.67        82.65 o                         
   8   7   9        516.51        561.95        84.49 o                         
   9   7   9         58.59         90.89        60.16 o                         
  10   7   9         84.34         66.08        61.56 o                         
  11   7   9        931.28        876.94        94.68 o                         
  12   7   9       4280.99       4421.76       143.02 o                         
  13   7   9         36.86         69.40        69.48 o                         
  14   7   9       4284.91       4305.88       147.49 o                         
  15   7   9        199.42        319.28        78.40 o                         
  16   7   9       1041.73       1112.71        98.39 o                         
  17   7   9          7.56         54.51        81.14 o                         
  18   7   9         16.78        -77.26        77.26 o                         
  19   7   9          0.27        -95.33        95.33 o                         
  20   7   9         45.02         56.59        97.05 o                         
   0   8   9        667.96        613.93        84.08 o                         
   1   8   9        300.76        311.06        50.64 o                         
   2   8   9         27.21         57.03        51.13 o                         
   3   8   9       2915.36       2967.55        92.47 o                         
   4   8   9        207.22        144.26        51.88 o                         
   5   8   9       2380.07       2384.61        85.79 o                         
   6   8   9       1125.90        968.61        70.93 o                         
   7   8   9        241.18        170.27        61.64 o                         
   8   8   9        216.57        135.76        65.92 o                         
   9   8   9       2057.67       2004.92       110.53 o                         
  10   8   9        616.30        543.46        75.11 o                         
  11   8   9       3417.74       3522.61       131.10 o                         
  12   8   9        162.81        203.14        73.11 o                         
  13   8   9       3339.28       3400.61       134.52 o                         
  14   8   9         20.82         21.21        72.15 o                         
  15   8   9       4498.06       4638.83       160.60 o                         
  16   8   9         18.25        -45.91        83.60 o                         
  17   8   9        631.82        513.55       100.91 o                         
  18   8   9          7.29        -62.92        90.68 o                         
  19   8   9         52.26        -13.10        92.69 o                         
   1   9   9        954.08        865.19        74.74 o                         
   2   9   9         71.97        160.55        59.26 o                         
   3   9   9        103.58        128.50        53.52 o                         
   4   9   9       1495.41       1535.95        77.13 o                         
   5   9   9        447.58        393.51        62.18 o                         
   6   9   9        289.66        279.19        67.34 o                         
   7   9   9        321.62        363.39        71.37 o                         
   8   9   9         51.68         26.01        59.27 o                         
   9   9   9        293.28        310.77        71.98 o                         
  10   9   9        941.64       1093.84        89.70 o                         
  11   9   9        855.64        869.45        87.79 o                         
  12   9   9       4349.58       4453.88       153.53 o                         
  13   9   9         34.20        -21.38        72.87 o                         
  14   9   9       2886.34       3145.81       170.54 o                         
  15   9   9         56.01        139.78        96.32 o                         
  16   9   9        973.84        958.85       114.88 o                         
  17   9   9          3.84        -74.35        85.10 o                         
   0  10   9       1298.14       1105.37       140.01 o                         
   1  10   9        135.87        181.61        87.28 o                         
   2  10   9        253.65        190.73        68.83 o                         
   3  10   9        213.33        146.13        62.66 o                         
   4  10   9        560.40        595.73        76.97 o                         
   5  10   9        918.09       1035.26        94.07 o                         
   6  10   9          5.24        239.85        69.55 o                         
   7  10   9        645.37        569.08        82.57 o                         
   8  10   9          2.01        -57.25        80.91 o                         
   9  10   9        251.77        252.18        83.75 o                         
  10  10   9          0.48        -67.02        67.02 o                         
  11  10   9        304.01        252.54        92.97 o                         
  12  10   9        178.32        304.32        88.43 o                         
  13  10   9        193.35        231.68        91.98 o                         
  14  10   9          0.13        -85.44        85.44 o                         
  15  10   9        492.12        548.95       103.76 o                         
  16  10   9        296.50        337.98        99.85 o                         
   1  11   9          0.60        -67.32        67.32 o                         
   2  11   9        677.66        695.22        85.91 o                         
   3  11   9         67.26        164.17        89.14 o                         
   4  11   9        741.43        694.91       101.78 o                         
   5  11   9         71.76        183.92        79.80 o                         
   6  11   9         13.52        -16.99        76.55 o                         
   7  11   9         81.71        200.70        83.35 o                         
   8  11   9       1176.45       1180.71       102.62 o                         
   9  11   9          0.22        -38.19        77.29 o                         
  10  11   9        245.83        135.31        83.04 o                         
  11  11   9        135.49        102.21        85.63 o                         
  12  11   9        126.79         85.83        90.06 o                         
  13  11   9         85.63        181.95        93.87 o                         
  14  11   9         43.89        229.97        94.80 o                         
   0  12   9        323.67        375.25       124.52 o                         
   1  12   9         46.99         71.67        81.18 o                         
   2  12   9          0.13        -85.81        85.81 o                         
   3  12   9        153.67        149.06        93.74 o                         
   4  12   9         28.82         11.07        90.13 o                         
   5  12   9         55.38         38.82        92.84 o                         
   6  12   9         62.82         85.35       102.43 o                         
   7  12   9        208.56        128.20       110.81 o                         
   8  12   9         41.23         75.39       108.93 o                         
   9  12   9         23.31        -78.48        91.28 o                         
  10  12   9        195.80        203.75       101.66 o                         
  11  12   9        309.43        435.42       111.13 o                         
  12  12   9        617.95        614.83       106.37 o                         
   1  13   9        472.76        535.07       110.11 o                         
   2  13   9        568.64        785.19       128.42 o                         
   3  13   9        779.13        802.94       117.84 o                         
   4  13   9        417.39        572.36       123.80 o                         
   5  13   9          3.44       -102.93       102.93 o                         
   6  13   9        124.38        199.74       114.75 o                         
   7  13   9         64.34        -52.36       119.81 o                         
   8  13   9          1.16         41.63       114.33 o                         
   0  14   9        225.43        408.27       197.97 o                         
   1  14   9         77.70         73.42       143.48 o                         
   2  14   9         34.90       -107.69       107.69 o                         
   0   0  10      13752.94      12042.53       482.90 o                         
   1   0  10         17.70        284.01        36.86 o                         
   2   0  10       1098.76       1019.01        50.63 o                         
   3   0  10       2213.70       2197.93        71.03 o                         
   4   0  10      28111.76      28565.34       411.62 o                         
   5   0  10       5128.29       4582.20       105.99 o                         
   6   0  10      23564.66      23242.33       442.21 o                         
   7   0  10        103.15        162.56        38.60 o                         
   8   0  10      14646.00      14729.03       243.36 o                         
   9   0  10       1028.90       1087.74        66.58 o                         
  10   0  10         23.92         57.59        49.96 o                         
  11   0  10       3953.27       4182.41       123.17 o                         
  12   0  10        607.18        493.74        81.16 o                         
  13   0  10      48043.63      45957.03       672.07 o                         
  14   0  10       5716.22       6024.39       219.29 o                         
  15   0  10       1981.75       2015.74       133.44 o                         
  16   0  10        867.46       1009.37       138.41 o                         
  17   0  10        910.83        985.85       114.86 o                         
  18   0  10         18.51         60.55        94.23 o                         
  19   0  10         97.38        278.64       128.08 o                         
  20   0  10       1251.97       1818.71       192.68 o                         
  21   0  10         71.33       -148.68       148.68 o                         
  22   0  10        150.25        -50.24       275.82 o                         
   1   1  10       3263.41       3155.95        57.87 o                         
   2   1  10      36246.77      35218.63       366.33 o                         
   3   1  10      28188.66      27514.22       295.25 o                         
   4   1  10       1746.23       1922.94        47.76 o                         
   5   1  10      13366.45      13724.26       163.10 o                         
   6   1  10       3120.88       2917.57        61.95 o                         
   7   1  10      14420.98      14193.12       164.58 o                         
   8   1  10        815.11        817.27        40.48 o                         
   9   1  10         48.81        125.47        33.07 o                         
  10   1  10        585.18        613.04        43.73 o                         
  11   1  10       1838.45       1870.48        62.64 o                         
  12   1  10        120.08        237.31        45.43 o                         
  13   1  10        327.17        557.91        51.62 o                         
  14   1  10       1754.61       1801.60        83.67 o                         
  15   1  10        718.16        801.95        64.58 o                         
  16   1  10       2506.03       2510.47        96.95 o                         
  17   1  10        859.13        710.36        86.93 o                         
  18   1  10        144.00        127.98        58.28 o                         
  19   1  10         93.69          8.54        53.78 o                         
  20   1  10        169.58        132.16        78.90 o                         
  21   1  10        724.68        494.89       109.16 o                         
  22   1  10        567.51        410.81       171.34 o                         
   0   2  10       6636.95       5579.29       111.45 o                         
   1   2  10      13620.92      12845.32       145.37 o                         
   2   2  10       1099.59       1255.24        44.32 o                         
   3   2  10       3492.13       4151.67        78.82 o                         
   4   2  10      22072.01      22707.81       263.73 o                         
   5   2  10       1130.99       1365.52        52.45 o                         
   6   2  10      12192.55      12367.43       146.66 o                         
   7   2  10       3772.83       3612.00        72.22 o                         
   8   2  10        213.99        144.45        31.01 o                         
   9   2  10        279.27        272.28        34.65 o                         
  10   2  10       1883.38       1722.24        60.28 o                         
  11   2  10        820.97        833.18        51.88 o                         
  12   2  10        575.75        601.81        70.68 o                         
  13   2  10       3354.04       3278.24        96.25 o                         
  14   2  10       2417.77       2392.24        93.95 o                         
  15   2  10        212.60        215.95        60.68 o                         
  16   2  10          1.72        -61.74        61.74 o                         
  17   2  10         60.74        120.71        67.56 o                         
  18   2  10         15.30        -57.64        79.40 o                         
  19   2  10        179.01         87.97        83.48 o                         
  20   2  10        214.04        291.73        94.28 o                         
  21   2  10        198.54        184.20        95.91 o                         
  22   2  10         10.13        -28.76        98.67 o                         
   1   3  10       2109.19       2323.84        55.92 o                         
   2   3  10         36.01         28.75        25.70 o                         
   3   3  10        667.21        628.59        47.00 o                         
   4   3  10          4.61          9.90        30.83 o                         
   5   3  10       6367.54       6517.92       108.17 o                         
   6   3  10       4918.73       4830.36        85.65 o                         
   7   3  10         26.53        105.59        28.27 o                         
   8   3  10        106.23        133.16        31.91 o                         
   9   3  10       1129.10       1194.31        48.80 o                         
  10   3  10        428.59        386.58        45.19 o                         
  11   3  10       1453.89       1397.67        62.10 o                         
  12   3  10       3040.85       2913.22        98.52 o                         
  13   3  10        140.75        144.50        62.60 o                         
  14   3  10       1444.10       1520.33       129.26 o                         
  15   3  10         46.51        -56.53        59.69 o                         
  16   3  10        228.32        145.85        67.64 o                         
  17   3  10         47.43         22.93        66.36 o                         
  18   3  10        211.63        259.19        76.94 o                         
  19   3  10          4.12        -80.99        80.99 o                         
  20   3  10         23.21         -7.42        89.89 o                         
  21   3  10          0.97        132.95        98.20 o                         
  22   3  10          3.25         94.57       100.02 o                         
   0   4  10        348.93        400.08        40.47 o                         
   1   4  10       6232.39       6714.92        92.08 o                         
   2   4  10      17828.31      16933.70       197.46 o                         
   3   4  10       9020.08       9404.39       136.37 o                         
   4   4  10      11037.45      11449.18       158.88 o                         
   5   4  10       7797.88       7667.06       130.73 o                         
   6   4  10      11532.55      11540.66       152.39 o                         
   7   4  10       3413.06       3422.55        78.39 o                         
   8   4  10         10.60         14.22        37.10 o                         
   9   4  10       1591.07       1401.51        63.30 o                         
  10   4  10        235.39        228.26        52.72 o                         
  11   4  10       1741.57       1965.59        93.39 o                         
  12   4  10       1147.58       1166.64        81.53 o                         
  13   4  10         36.38         26.82        62.02 o                         
  14   4  10          0.79        -51.68        59.27 o                         
  15   4  10        647.46        665.65        79.62 o                         
  16   4  10        778.36        876.44        85.33 o                         
  17   4  10        111.54         98.72        66.19 o                         
  18   4  10         60.48         17.12        71.70 o                         
  19   4  10          6.65         25.50        76.65 o                         
  20   4  10        114.69          8.86        95.00 o                         
  21   4  10         35.73         -9.72        95.26 o                         
   1   5  10         97.75         36.75        25.70 o                         
   2   5  10       7949.26       8040.71       112.16 o                         
   3   5  10      14686.34      14883.49       182.99 o                         
   4   5  10       7900.54       7919.10       118.42 o                         
   5   5  10      50527.04      49523.56       549.70 o                         
   6   5  10        527.55        532.38        65.59 o                         
   7   5  10       4891.89       4843.53       104.80 o                         
   8   5  10        242.50        239.51        50.42 o                         
   9   5  10       1509.84       1530.39        84.83 o                         
  10   5  10       1090.48        968.93        76.58 o                         
  11   5  10       2002.72       1896.61        94.12 o                         
  12   5  10       2883.91       2758.12       110.57 o                         
  13   5  10        395.53        317.56        69.58 o                         
  14   5  10       1125.13       1071.45        85.85 o                         
  15   5  10        587.57        547.79        80.49 o                         
  16   5  10         16.43        -31.64        69.48 o                         
  17   5  10        899.92        857.12        91.90 o                         
  18   5  10         28.88        -48.30        75.37 o                         
  19   5  10         31.73        -24.42        78.17 o                         
  20   5  10         29.05        -21.09        97.20 o                         
  21   5  10       1440.04       1336.57       134.12 o                         
   0   6  10       1420.14       1437.92        74.09 o                         
   1   6  10       4362.56       4124.92        78.46 o                         
   2   6  10      13905.12      13178.29       180.16 o                         
   3   6  10        210.27        200.82        44.35 o                         
   4   6  10       7901.40       8395.85       139.80 o                         
   5   6  10       1744.97       1875.78        71.99 o                         
   6   6  10      21953.65      21985.74       278.22 o                         
   7   6  10       1484.63       1475.50        69.25 o                         
   8   6  10       3115.78       3060.91       111.18 o                         
   9   6  10        443.23        393.88        67.66 o                         
  10   6  10        991.76        806.11        83.15 o                         
  11   6  10       1275.11       1324.44        86.70 o                         
  12   6  10          4.61         98.47        64.63 o                         
  13   6  10       5536.96       5607.48       152.04 o                         
  14   6  10       1074.79       1055.78        89.37 o                         
  15   6  10       2601.86       2530.85       119.99 o                         
  16   6  10       2272.85       2383.59       118.20 o                         
  17   6  10        335.12        536.65        87.65 o                         
  18   6  10        831.16        798.89        96.13 o                         
  19   6  10          1.79         37.37        85.02 o                         
  20   6  10        229.15        207.46        90.45 o                         
   1   7  10        990.16       1147.92        55.78 o                         
   2   7  10         56.78         12.26        40.04 o                         
   3   7  10       4476.79       4564.43       105.97 o                         
   4   7  10       3952.65       4112.18       105.81 o                         
   5   7  10      13289.68      13176.43       193.84 o                         
   6   7  10        404.53        458.66        57.11 o                         
   7   7  10        111.89         84.61        51.52 o                         
   8   7  10         10.70        111.73        60.38 o                         
   9   7  10       3087.50       2805.43       109.59 o                         
  10   7  10        434.06        492.78        73.68 o                         
  11   7  10          5.05        -32.68        64.40 o                         
  12   7  10        192.37        114.86        68.58 o                         
  13   7  10        123.70        115.16        70.24 o                         
  14   7  10         11.69         -7.72        79.65 o                         
  15   7  10          0.60         74.46        74.25 o                         
  16   7  10        885.05        948.64        96.23 o                         
  17   7  10        130.40        174.05        83.64 o                         
  18   7  10        189.75        192.06        88.96 o                         
  19   7  10          0.18        -85.44        86.27 o                         
   0   8  10        114.22         87.77        76.66 o                         
   1   8  10        535.51        417.84        72.50 o                         
   2   8  10       2978.31       2883.32        90.33 o                         
   3   8  10       1462.03       1488.74        73.53 o                         
   4   8  10        737.54        740.14        62.73 o                         
   5   8  10        657.99        704.06        61.68 o                         
   6   8  10        249.30        362.23        56.65 o                         
   7   8  10          5.33          7.26        59.34 o                         
   8   8  10        137.86        131.80        51.83 o                         
   9   8  10        643.87        545.04        74.26 o                         
  10   8  10          4.58        -62.34        62.34 o                         
  11   8  10       2554.23       2799.87       121.10 o                         
  12   8  10       1094.87       1149.22        94.73 o                         
  13   8  10        402.79        463.88        81.65 o                         
  14   8  10         24.54         47.90        76.56 o                         
  15   8  10         32.41         -3.87        78.43 o                         
  16   8  10         29.14        -74.97        77.79 o                         
  17   8  10         47.07        142.04        92.49 o                         
  18   8  10        368.85        264.59       100.21 o                         
   1   9  10        151.11         89.34        49.94 o                         
   2   9  10       1427.57       1520.74        86.26 o                         
   3   9  10        762.23        780.09        70.93 o                         
   4   9  10         59.39        102.17        53.86 o                         
   5   9  10        489.69        540.37        85.87 o                         
   6   9  10        213.49        217.01        64.79 o                         
   7   9  10       4135.85       3944.19       135.87 o                         
   8   9  10       3744.52       3567.42       130.67 o                         
   9   9  10        681.02        709.75        80.71 o                         
  10   9  10         31.94        -66.90        66.90 o                         
  11   9  10         88.37        218.92        73.53 o                         
  12   9  10       1570.65       1730.07       107.03 o                         
  13   9  10          0.45         28.35        75.09 o                         
  14   9  10        963.30       1095.79       101.76 o                         
  15   9  10        418.31        498.40       108.45 o                         
  16   9  10        291.78        414.07       100.10 o                         
  17   9  10          0.19        -69.83        89.50 o                         
   0  10  10        915.92        878.36       121.21 o                         
   1  10  10        893.99        832.87        89.16 o                         
   2  10  10        415.40        394.39        73.24 o                         
   3  10  10       5275.46       5566.87       151.43 o                         
   4  10  10       7517.61       7707.82       175.32 o                         
   5  10  10         22.13          2.76        72.93 o                         
   6  10  10        818.66        835.49        90.89 o                         
   7  10  10        529.45        523.49        78.20 o                         
   8  10  10         25.01         -6.92        71.62 o                         
   9  10  10          2.95         -7.58        67.66 o                         
  10  10  10        215.63         85.19        73.19 o                         
  11  10  10         45.96         47.43        73.80 o                         
  12  10  10          0.95        -84.84        84.84 o                         
  13  10  10          2.73         42.92        89.29 o                         
  14  10  10         89.72         41.47        88.60 o                         
  15  10  10         82.95          0.40        90.37 o                         
  16  10  10          1.84         42.70       114.26 o                         
   1  11  10       1346.82       1467.92       106.03 o                         
   2  11  10        170.95        -19.63        73.49 o                         
   3  11  10       4335.74       4244.66       186.76 o                         
   4  11  10        149.66        140.98       102.34 o                         
   5  11  10       2067.27       1839.54       128.98 o                         
   6  11  10         28.09        199.73        90.85 o                         
   7  11  10       2759.96       2874.98       139.44 o                         
   8  11  10        383.39        314.38        93.48 o                         
   9  11  10          7.37         38.29        78.88 o                         
  10  11  10        133.70        145.08        69.11 o                         
  11  11  10         36.02        138.03        84.99 o                         
  12  11  10        540.54        441.16       100.34 o                         
  13  11  10          0.72          6.23        92.69 o                         
  14  11  10        538.77        612.36       113.32 o                         
   0  12  10       1940.60       1960.36       163.84 o                         
   1  12  10        136.88        187.91        80.52 o                         
   2  12  10        726.64        696.44       167.03 o                         
   3  12  10        444.91        703.30       109.89 o                         
   4  12  10       2816.70       2807.16       191.75 o                         
   5  12  10        121.71        251.97        99.98 o                         
   6  12  10        869.89        849.81       117.60 o                         
   7  12  10          0.51         -0.64       107.38 o                         
   8  12  10        437.68        580.26       122.25 o                         
   9  12  10         83.56         66.36       114.49 o                         
  10  12  10         70.09        -51.11       107.78 o                         
  11  12  10        131.99          9.49        98.13 o                         
   1  13  10        119.43        170.53       102.09 o                         
   2  13  10        487.32        604.63       113.27 o                         
   3  13  10        603.74        369.41       113.62 o                         
   4  13  10         36.14         90.76       102.61 o                         
   5  13  10        523.21        387.15       122.55 o                         
   6  13  10         36.04        -94.75       110.23 o                         
   7  13  10        878.96       1135.99       162.53 o                         
   8  13  10        202.91        135.01       116.79 o                         
   1   1  11       2607.91       2505.74        59.12 o                         
   2   1  11       1639.17       1556.13        44.84 o                         
   3   1  11      10931.84      11044.91       132.55 o                         
   4   1  11      12579.35      13069.88       159.06 o                         
   5   1  11       2023.55       2112.05        59.46 o                         
   6   1  11         83.96          0.13        26.65 o                         
   7   1  11       2230.98       2238.61        57.85 o                         
   8   1  11       1283.18       1478.80        50.95 o                         
   9   1  11        798.91        758.10        44.78 o                         
  10   1  11       1328.10       1298.87        56.51 o                         
  11   1  11          1.81         85.32        40.90 o                         
  12   1  11        640.07        780.56        53.39 o                         
  13   1  11         58.26         69.17        46.12 o                         
  14   1  11       1249.49       1434.20        90.74 o                         
  15   1  11        178.81        264.92        56.26 o                         
  16   1  11       2147.46       2114.77        94.94 o                         
  17   1  11         41.39         72.48        76.71 o                         
  18   1  11        450.60        483.80        91.00 o                         
  19   1  11        224.19        222.71        87.28 o                         
  20   1  11        404.01        531.08       114.21 o                         
  21   1  11        328.00        542.66       132.86 o                         
  22   1  11        166.30        -73.27       119.84 o                         
   0   2  11         47.69         49.30        36.87 o                         
   1   2  11         16.28         30.61        25.14 o                         
   2   2  11        687.46        800.59        39.67 o                         
   3   2  11       1443.09       1378.11        47.06 o                         
   4   2  11      22696.03      22826.49       266.98 o                         
   5   2  11        319.83        419.95        28.92 o                         
   6   2  11      17076.18      17071.41       191.72 o                         
   7   2  11       3926.88       3725.95        72.70 o                         
   8   2  11       2012.24       1897.72        56.16 o                         
   9   2  11       5154.33       5118.33        92.16 o                         
  10   2  11       1742.47       1881.66        61.28 o                         
  11   2  11       4223.80       4000.36        88.00 o                         
  12   2  11        589.12        690.30        59.67 o                         
  13   2  11       4821.30       4744.35       131.13 o                         
  14   2  11        394.58        452.49       108.25 o                         
  15   2  11       4147.62       4103.58       138.60 o                         
  16   2  11        338.97        204.49        92.96 o                         
  17   2  11       3179.87       3027.53       121.23 o                         
  18   2  11         79.91         68.28        90.18 o                         
  19   2  11          8.46         55.94        85.72 o                         
  20   2  11        634.34        616.49       105.50 o                         
  21   2  11         16.98       -118.32       123.22 o                         
  22   2  11         17.17        -88.72       107.97 o                         
   1   3  11      35392.36      34834.52       386.61 o                         
   2   3  11       2498.16       2481.91        62.41 o                         
   3   3  11       2644.09       2812.16        63.15 o                         
   4   3  11       2993.71       2787.10        63.59 o                         
   5   3  11      11396.59      11205.61       156.94 o                         
   6   3  11      20080.68      19199.85       224.68 o                         
   7   3  11       8235.48       8016.42       127.07 o                         
   8   3  11       1864.79       1797.85        55.17 o                         
   9   3  11       1832.06       1805.61        64.07 o                         
  10   3  11       1564.93       1545.34        71.86 o                         
  11   3  11        726.10        744.75        59.30 o                         
  12   3  11       1487.06       1530.58        85.96 o                         
  13   3  11       4575.95       4895.24       137.49 o                         
  14   3  11       5365.08       5371.71       233.83 o                         
  15   3  11       1418.21       1334.89        94.74 o                         
  16   3  11       1285.89       1390.81        90.46 o                         
  17   3  11        428.88        423.79        78.42 o                         
  18   3  11        927.50       1048.66        93.59 o                         
  19   3  11        336.79        435.73        96.63 o                         
  20   3  11       2093.85       2480.25       149.22 o                         
  21   3  11        758.04        730.03       115.16 o                         
  22   3  11        544.99        607.39       114.70 o                         
   0   4  11       2823.27       2835.69        89.54 o                         
   1   4  11       3135.87       3193.40        60.92 o                         
   2   4  11       7654.49       8176.76       115.45 o                         
   3   4  11       2851.22       2875.90        80.16 o                         
   4   4  11      16260.58      16907.66       216.20 o                         
   5   4  11       2092.66       1973.98        66.34 o                         
   6   4  11       9879.86       9860.83       150.39 o                         
   7   4  11         41.93         92.37        43.48 o                         
   8   4  11       6243.03       5795.60       114.92 o                         
   9   4  11       8262.69       8067.05       141.08 o                         
  10   4  11        378.01        373.28        53.34 o                         
  11   4  11        296.77        407.17        64.95 o                         
  12   4  11        140.43        140.86        62.88 o                         
  13   4  11        289.43        281.96        66.14 o                         
  14   4  11        837.80        781.97        81.10 o                         
  15   4  11       5864.84       5750.96       156.76 o                         
  16   4  11          3.78         71.03        71.19 o                         
  17   4  11       1658.34       1871.53       111.00 o                         
  18   4  11         82.84        137.85        72.85 o                         
  19   4  11         44.25         55.11        95.80 o                         
  20   4  11         45.88        -10.71       120.72 o                         
  21   4  11          3.23         12.48        97.94 o                         
   1   5  11       1238.91       1253.63        42.42 o                         
   2   5  11        394.56        476.39        30.99 o                         
   3   5  11      10950.78      10840.56       158.43 o                         
   4   5  11       2876.31       2676.83        78.30 o                         
   5   5  11          5.69        302.89        46.91 o                         
   6   5  11       7069.32       6978.99       133.74 o                         
   7   5  11        580.75        529.69        53.07 o                         
   8   5  11       2646.72       2887.72        97.98 o                         
   9   5  11       4305.40       4167.20       105.01 o                         
  10   5  11       2048.96       1855.15        91.30 o                         
  11   5  11         33.56         40.34        62.97 o                         
  12   5  11       1035.98       1082.47        82.53 o                         
  13   5  11        484.46        561.60        74.83 o                         
  14   5  11         34.09         18.17        66.70 o                         
  15   5  11        807.40       1027.87        90.29 o                         
  16   5  11         13.70        -42.55        76.69 o                         
  17   5  11        307.79        375.06        83.03 o                         
  18   5  11        310.20        249.48        81.94 o                         
  19   5  11        397.39        580.67       106.67 o                         
  20   5  11        493.35        669.26       114.72 o                         
  21   5  11        102.85         33.51       100.54 o                         
   0   6  11        120.78        189.91        49.76 o                         
   1   6  11       1083.30       1109.08        50.32 o                         
   2   6  11       1231.32       1152.90        61.95 o                         
   3   6  11         72.71         61.12        42.78 o                         
   4   6  11          0.26         57.25        44.64 o                         
   5   6  11       5237.42       4930.19       110.40 o                         
   6   6  11        358.45        369.39        53.56 o                         
   7   6  11        147.82        124.98        43.78 o                         
   8   6  11        149.00        178.40        52.10 o                         
   9   6  11        514.47        575.21        69.56 o                         
  10   6  11        764.27        896.71        76.69 o                         
  11   6  11         39.07         62.86        63.15 o                         
  12   6  11          2.95        -15.83        63.53 o                         
  13   6  11         66.41        122.36        69.37 o                         
  14   6  11         51.48         78.96        70.72 o                         
  15   6  11         77.80         91.00        73.62 o                         
  16   6  11        256.74        490.79        84.97 o                         
  17   6  11         36.25        217.79        80.48 o                         
  18   6  11          6.32          2.07        81.55 o                         
  19   6  11        513.59        773.78       102.45 o                         
  20   6  11         37.40         -4.50        87.24 o                         
   1   7  11        790.41        752.97        56.40 o                         
   2   7  11        220.00        342.99        47.85 o                         
   3   7  11       2047.70       2016.44        77.56 o                         
   4   7  11       1354.96       1266.51        68.14 o                         
   5   7  11       5191.19       5372.09       121.10 o                         
   6   7  11        190.74        230.15        54.18 o                         
   7   7  11          3.57        -31.01        48.70 o                         
   8   7  11       2224.83       2055.28        96.83 o                         
   9   7  11        531.17        667.57        73.94 o                         
  10   7  11       1407.58       1604.66        94.00 o                         
  11   7  11        193.51        279.41        70.37 o                         
  12   7  11        102.65        195.58        69.83 o                         
  13   7  11          6.97        -71.86        72.02 o                         
  14   7  11        460.03        290.24        77.59 o                         
  15   7  11        195.95        238.51        79.23 o                         
  16   7  11       1479.33       1628.73       110.52 o                         
  17   7  11          0.12         -1.64        80.17 o                         
  18   7  11       1018.24       1514.40       135.55 o                         
  19   7  11         12.11         77.22        88.50 o                         
   0   8  11        162.89        137.66        91.99 o                         
   1   8  11          0.66         58.50        61.12 o                         
   2   8  11        991.46        927.12        70.80 o                         
   3   8  11         21.46         42.98        49.90 o                         
   4   8  11       3322.87       3450.20       124.27 o                         
   5   8  11        202.06        318.15        56.41 o                         
   6   8  11       4951.36       4773.26       118.35 o                         
   7   8  11        386.28        536.56        71.53 o                         
   8   8  11       1024.64        887.59        76.14 o                         
   9   8  11        175.25        177.86        68.13 o                         
  10   8  11        102.81        -11.16        68.20 o                         
  11   8  11       1071.99       1093.94        91.94 o                         
  12   8  11        304.44        438.93        79.30 o                         
  13   8  11       1528.01       1372.67       102.45 o                         
  14   8  11        199.46        216.20        79.93 o                         
  15   8  11       1586.88       1812.47       115.98 o                         
  16   8  11         47.61        -78.99        78.99 o                         
  17   8  11        912.57       1141.65       108.25 o                         
  18   8  11         90.30        204.30        99.32 o                         
   1   9  11       1750.90       1765.15        96.47 o                         
   2   9  11        342.47        452.37        71.86 o                         
   3   9  11       2039.57       1898.30        98.48 o                         
   4   9  11       2035.11       1982.38        91.95 o                         
   5   9  11       3601.55       3495.42       106.73 o                         
   6   9  11        405.54        319.10        73.37 o                         
   7   9  11         66.42         21.00        64.89 o                         
   8   9  11         26.51         57.25        65.95 o                         
   9   9  11         71.80         61.20        50.34 o                         
  10   9  11        455.24        415.68        77.13 o                         
  11   9  11        132.50        220.42        77.67 o                         
  12   9  11        736.84        656.86        87.05 o                         
  13   9  11       1258.12       1281.91       101.24 o                         
  14   9  11       1722.92       1904.64       118.28 o                         
  15   9  11        344.01        180.63        94.08 o                         
  16   9  11        836.61        904.17       158.24 o                         
  17   9  11        101.40        -92.65        92.65 o                         
   0  10  11         73.28        -12.03       149.32 o                         
   1  10  11        925.89       1029.71       103.34 o                         
   2  10  11       1055.99       1269.72        93.51 o                         
   3  10  11        820.44        794.27        84.35 o                         
   4  10  11       1138.61       1052.84        89.01 o                         
   5  10  11          7.03         99.57        84.16 o                         
   6  10  11        164.02        115.08        75.37 o                         
   7  10  11        346.67        305.49        81.22 o                         
   8  10  11        576.46        535.72        81.60 o                         
   9  10  11        205.31        297.08        76.56 o                         
  10  10  11         82.06         75.09        61.62 o                         
  11  10  11        856.60        917.51        95.49 o                         
  12  10  11         74.58         76.65        89.55 o                         
  13  10  11       1174.95       1046.09       112.69 o                         
  14  10  11        327.43        168.21        96.71 o                         
  15  10  11        480.74        475.42       103.40 o                         
   1  11  11        273.77        207.94        69.29 o                         
   2  11  11        113.28         59.40        73.09 o                         
   3  11  11        346.49        193.18        93.20 o                         
   4  11  11        890.21        897.58       107.92 o                         
   5  11  11         52.01         77.78        89.55 o                         
   6  11  11         35.32         58.09        88.93 o                         
   7  11  11         70.64         28.17        91.98 o                         
   8  11  11        205.64        148.08       112.36 o                         
   9  11  11        117.07          9.32        81.66 o                         
  10  11  11         29.56          2.24        82.11 o                         
  11  11  11         41.47         10.38        82.17 o                         
  12  11  11         40.40         53.42        88.51 o                         
  13  11  11          6.06          4.84        90.60 o                         
   0  12  11         44.22       -118.21       150.71 o                         
   1  12  11         18.86         -7.63        75.51 o                         
   2  12  11         78.55         60.03       102.75 o                         
   3  12  11         59.78         68.84        97.36 o                         
   4  12  11         67.31        277.99        98.36 o                         
   5  12  11       1578.16       1706.60       146.77 o                         
   6  12  11        545.62        544.68       111.93 o                         
   7  12  11        331.66        326.56       104.21 o                         
   8  12  11         53.20        111.89       127.46 o                         
   9  12  11         83.07         93.29       112.37 o                         
  10  12  11         14.95        -75.36       111.38 o                         
  11  12  11          6.19        -61.27       108.97 o                         
   1  13  11         16.31         63.68       100.57 o                         
   2  13  11         83.11        150.43       113.48 o                         
   3  13  11        179.79         69.39       111.68 o                         
   4  13  11          0.49        -92.26       101.58 o                         
   5  13  11         22.84        -79.99       113.66 o                         
   6  13  11        121.72        166.12       129.23 o                         
   7  13  11        139.32         54.40       133.74 o                         
   0   0  12       2481.61       2274.15       224.27 o                         
   1   0  12        168.52        247.62        44.46 o                         
   2   0  12        120.45         83.05        40.82 o                         
   3   0  12       4462.06       4952.80       112.16 o                         
   4   0  12        894.24       1262.53        63.79 o                         
   5   0  12       5527.78       5293.43       118.74 o                         
   6   0  12      31939.25      32144.96       469.30 o                         
   7   0  12      28405.32      27585.86       412.66 o                         
   8   0  12       9984.93       9780.95       202.32 o                         
   9   0  12      15963.36      16670.90       277.67 o                         
  10   0  12         60.95        247.71        61.23 o                         
  11   0  12       1248.26       1245.67        81.76 o                         
  12   0  12         27.33        -48.21        63.76 o                         
  13   0  12       3277.87       3857.20       146.15 o                         
  14   0  12        150.57        123.47        68.04 o                         
  15   0  12       6072.59       6149.22       212.01 o                         
  16   0  12        294.10        202.04        91.49 o                         
  17   0  12       3434.23       3106.20       254.58 o                         
  18   0  12        753.23        942.68       191.99 o                         
  19   0  12        682.43        794.42       192.26 o                         
  20   0  12         16.86        107.19       244.89 o                         
  21   0  12        563.41        703.79       207.12 o                         
  22   0  12        210.69        -87.59       229.42 o                         
   1   1  12       3830.32       3545.89        68.25 o                         
   2   1  12        898.87        831.06        38.66 o                         
   3   1  12      14499.39      14135.79       162.92 o                         
   4   1  12       1752.75       1910.81        51.28 o                         
   5   1  12       6491.02       6433.19        93.83 o                         
   6   1  12      12045.44      12335.12       155.41 o                         
   7   1  12       1102.97       1069.07        44.83 o                         
   8   1  12        414.40        456.66        39.60 o                         
   9   1  12        338.58        409.57        40.81 o                         
  10   1  12       4143.78       4231.30        92.52 o                         
  11   1  12        258.22        308.55        45.87 o                         
  12   1  12      12322.59      12251.20       166.74 o                         
  13   1  12        254.98        296.96        48.49 o                         
  14   1  12       8935.55       8932.34       175.03 o                         
  15   1  12          3.32         71.86        61.16 o                         
  16   1  12       1410.16       1559.25        92.30 o                         
  17   1  12       1454.40       1505.55       113.80 o                         
  18   1  12       1745.95       1752.49       133.92 o                         
  19   1  12         35.59         51.30        91.82 o                         
  20   1  12        411.59        168.49       116.93 o                         
  21   1  12       1005.45        902.40       153.34 o                         
  22   1  12        152.58         58.36       130.99 o                         
   0   2  12        729.53        526.02        80.67 o                         
   1   2  12       2067.90       2565.43        57.42 o                         
   2   2  12       5204.62       5506.69        95.55 o                         
   3   2  12       2736.98       2917.40        73.63 o                         
   4   2  12        778.87       1010.11        44.81 o                         
   5   2  12         11.33         23.95        27.27 o                         
   6   2  12       1215.60       1093.11        46.30 o                         
   7   2  12       6764.89       6895.58       103.37 o                         
   8   2  12       3634.15       3535.60        75.88 o                         
   9   2  12       3164.85       3154.56        80.07 o                         
  10   2  12       2137.27       2167.21        66.37 o                         
  11   2  12          6.92          7.81        41.99 o                         
  12   2  12       2295.43       2359.18        96.27 o                         
  13   2  12         98.04         22.88        52.37 o                         
  14   2  12        454.35        496.09        71.02 o                         
  15   2  12       2255.75       2070.68        99.57 o                         
  16   2  12        695.36        790.55        77.90 o                         
  17   2  12       2670.80       2574.70       121.08 o                         
  18   2  12        723.71        775.12       112.57 o                         
  19   2  12         40.77        -14.71        65.10 o                         
  20   2  12         15.40         36.43        77.96 o                         
  21   2  12       1013.65        603.86       180.93 o                         
  22   2  12         49.34         74.07       127.12 o                         
   1   3  12       1334.66       1426.98        48.24 o                         
   2   3  12        510.90        633.01        38.55 o                         
   3   3  12          6.83         49.49        30.61 o                         
   4   3  12       2278.91       2567.78        67.01 o                         
   5   3  12         48.30         29.49        29.83 o                         
   6   3  12         34.08         33.26        32.80 o                         
   7   3  12       2075.61       2091.39        72.43 o                         
   8   3  12        850.84        719.36        58.96 o                         
   9   3  12         36.75        -13.11        44.62 o                         
  10   3  12        921.89        935.93        62.43 o                         
  11   3  12          2.27          2.28        48.88 o                         
  12   3  12         76.01         70.53        61.93 o                         
  13   3  12       1082.13       1137.31        81.03 o                         
  14   3  12        972.79        975.22        82.57 o                         
  15   3  12       1008.87        960.87        99.03 o                         
  16   3  12        170.64        217.86        70.13 o                         
  17   3  12        256.34        313.43        80.28 o                         
  18   3  12        136.30        106.23        75.27 o                         
  19   3  12         97.53         72.11        92.71 o                         
  20   3  12        154.38        148.53        99.19 o                         
  21   3  12        166.06        315.73       103.83 o                         
   0   4  12        426.39        611.17        48.06 o                         
   1   4  12       1283.70       1431.61        43.95 o                         
   2   4  12       2823.18       2773.78        65.52 o                         
   3   4  12         99.44        131.76        35.29 o                         
   4   4  12      10529.79      10614.37       155.71 o                         
   5   4  12       1184.93       1162.07        57.88 o                         
   6   4  12       2241.20       2285.10        75.77 o                         
   7   4  12       1260.83       1474.56        66.96 o                         
   8   4  12       1050.49       1038.98        66.67 o                         
   9   4  12       1073.54       1221.32        66.27 o                         
  10   4  12        610.72        635.19        58.42 o                         
  11   4  12         18.08         63.56        61.77 o                         
  12   4  12        460.68        498.85        72.00 o                         
  13   4  12        303.55        238.52        69.10 o                         
  14   4  12        135.89         92.97        66.22 o                         
  15   4  12       2761.49       3048.22       125.06 o                         
  16   4  12          3.94          0.52        70.21 o                         
  17   4  12        301.62        306.26        77.96 o                         
  18   4  12         95.04         25.52        74.64 o                         
  19   4  12        502.85        453.86        95.06 o                         
  20   4  12        263.42        111.45       100.34 o                         
  21   4  12         49.63        -49.37        97.75 o                         
   1   5  12       3481.00       3400.72        68.85 o                         
   2   5  12        446.34        506.15        47.12 o                         
   3   5  12       2336.56       2561.92        81.91 o                         
   4   5  12       2181.02       2335.78        76.35 o                         
   5   5  12       4669.82       4759.98       104.90 o                         
   6   5  12       3413.71       3491.34        93.85 o                         
   7   5  12       4823.07       4955.64       113.54 o                         
   8   5  12       9154.50       8847.71       151.19 o                         
   9   5  12       1505.70       1467.96        71.31 o                         
  10   5  12       1943.22       1947.03        95.06 o                         
  11   5  12        142.12        140.13        65.14 o                         
  12   5  12       3226.04       3215.23       123.83 o                         
  13   5  12          2.49        -29.96        64.11 o                         
  14   5  12       1932.97       1959.82       105.73 o                         
  15   5  12        250.70        241.57        92.88 o                         
  16   5  12       1626.30       1823.75       109.67 o                         
  17   5  12         47.35        -72.01        72.01 o                         
  18   5  12        766.01        915.18        97.34 o                         
  19   5  12          4.26         -7.50        81.22 o                         
  20   5  12        501.67        402.72       109.98 o                         
   0   6  12      10524.15      10100.67       189.55 o                         
   1   6  12       4838.01       4945.33       104.10 o                         
   2   6  12          4.59         77.13        41.58 o                         
   3   6  12        601.72        708.35        54.31 o                         
   4   6  12       3842.95       3975.58        99.89 o                         
   5   6  12       1917.63       1889.52        76.30 o                         
   6   6  12       7531.75       7349.63       137.87 o                         
   7   6  12       5880.93       5871.14       131.62 o                         
   8   6  12       1689.05       1828.88        77.95 o                         
   9   6  12       3791.97       3634.81       146.39 o                         
  10   6  12         31.06         46.71        60.73 o                         
  11   6  12       2004.41       2011.22       123.09 o                         
  12   6  12          6.57         -4.72        64.88 o                         
  13   6  12       1559.69       1475.21        96.27 o                         
  14   6  12         28.22        -67.57        67.57 o                         
  15   6  12       3246.21       2986.84       129.64 o                         
  16   6  12        319.12        362.67        83.74 o                         
  17   6  12       1325.55       1366.41       108.72 o                         
  18   6  12         14.39        -40.21        82.73 o                         
  19   6  12        553.15        447.38        96.49 o                         
  20   6  12        351.64        203.85        92.47 o                         
   1   7  12        275.96        221.28        53.87 o                         
   2   7  12       3106.92       3220.26        98.87 o                         
   3   7  12       7397.35       7365.01       137.09 o                         
   4   7  12       3714.78       3319.96       104.89 o                         
   5   7  12        577.02        667.94        61.11 o                         
   6   7  12       1131.92       1322.35        71.66 o                         
   7   7  12        127.96        216.18        59.71 o                         
   8   7  12         82.18         85.25        39.66 o                         
   9   7  12        207.15        190.33        65.83 o                         
  10   7  12       1533.63       1663.80        96.51 o                         
  11   7  12         73.47        -37.25        76.73 o                         
  12   7  12       7465.43       7064.08       174.64 o                         
  13   7  12        184.96        182.78        79.79 o                         
  14   7  12       1357.93       1306.65        99.10 o                         
  15   7  12        706.57        722.07        91.97 o                         
  16   7  12        683.41        754.90       104.33 o                         
  17   7  12        112.71         57.61        82.57 o                         
  18   7  12        179.45        133.38        90.41 o                         
  19   7  12         14.19        -84.54        84.54 o                         
   0   8  12          7.16         57.53        86.99 o                         
   1   8  12       1081.79        899.57        76.51 o                         
   2   8  12        935.01        737.69        87.97 o                         
   3   8  12       2190.04       2422.71        94.26 o                         
   4   8  12        163.33        326.74        55.21 o                         
   5   8  12       2086.74       1958.36        81.96 o                         
   6   8  12        264.56        242.96        57.26 o                         
   7   8  12         69.19        196.98        65.85 o                         
   8   8  12       2148.82       2164.53       104.66 o                         
   9   8  12        179.67        124.75        70.30 o                         
  10   8  12         14.94        -16.85        65.94 o                         
  11   8  12          2.76        -65.93        65.93 o                         
  12   8  12        293.31        238.26        94.83 o                         
  13   8  12         52.44        -36.37        71.06 o                         
  14   8  12         53.99         13.19        76.74 o                         
  15   8  12       2246.66       2191.68       124.07 o                         
  16   8  12         26.32          7.83        83.57 o                         
  17   8  12        287.82        399.54        94.29 o                         
  18   8  12         14.33        -89.65        92.53 o                         
   1   9  12         27.28        -41.95        67.44 o                         
   2   9  12        321.31        279.51        70.07 o                         
   3   9  12        131.00        163.78        67.87 o                         
   4   9  12         92.15        196.86        68.94 o                         
   5   9  12        245.05        376.73        65.53 o                         
   6   9  12        679.35        800.71        78.81 o                         
   7   9  12        987.36        935.30        82.71 o                         
   8   9  12        200.88        147.19        69.95 o                         
   9   9  12       1742.39       2075.13       115.17 o                         
  10   9  12       1138.84        981.14        91.99 o                         
  11   9  12        995.74        966.22        93.02 o                         
  12   9  12       1131.65       1261.66       101.61 o                         
  13   9  12         19.31         70.43        78.55 o                         
  14   9  12        296.53        401.65        87.86 o                         
  15   9  12          0.04        -63.36        80.99 o                         
  16   9  12         46.93        131.11       119.90 o                         
   0  10  12        291.55        286.32       106.52 o                         
   1  10  12        865.15        993.12        87.05 o                         
   2  10  12       1712.77       1764.31       103.12 o                         
   3  10  12         13.87          1.97        74.07 o                         
   4  10  12        801.93        776.00        99.88 o                         
   5  10  12        274.76        255.51        89.03 o                         
   6  10  12         61.93        -30.71        81.64 o                         
   7  10  12        594.80        548.88       111.47 o                         
   8  10  12        254.41        260.21        83.55 o                         
   9  10  12         60.24         53.44        72.12 o                         
  10  10  12          2.29         17.61        68.82 o                         
  11  10  12         75.34        -16.44        77.04 o                         
  12  10  12         54.94        119.81        81.99 o                         
  13  10  12        487.53        592.43        97.94 o                         
  14  10  12         57.53        156.44        94.27 o                         
  15  10  12        211.90        137.54       124.18 o                         
   1  11  12        229.11        211.43       109.24 o                         
   2  11  12        887.82        868.37       120.54 o                         
   3  11  12          7.47        -49.02        87.60 o                         
   4  11  12         36.59        103.85        87.67 o                         
   5  11  12       2232.17       2180.90       139.52 o                         
   6  11  12        472.95        430.10       101.92 o                         
   7  11  12        436.79        451.74       104.59 o                         
   8  11  12        108.86        111.15        97.24 o                         
   9  11  12         16.83         90.75        95.34 o                         
  10  11  12         41.15         90.75        96.90 o                         
  11  11  12        351.30        141.22       151.95 o                         
  12  11  12         81.69         30.37        92.14 o                         
  13  11  12          0.72         90.93        93.26 o                         
   0  12  12         33.07        171.81       118.59 o                         
   1  12  12         10.58         30.33        79.33 o                         
   2  12  12        344.03        432.42       118.32 o                         
   3  12  12        725.52        594.26       111.05 o                         
   4  12  12        288.49        109.91        99.42 o                         
   5  12  12        243.14        165.14        99.75 o                         
   6  12  12        903.21        967.09       124.19 o                         
   7  12  12         30.88         41.63        99.28 o                         
   8  12  12         11.36        -24.14       113.40 o                         
   9  12  12         99.83        184.33       114.85 o                         
  10  12  12         67.61        -53.65       115.80 o                         
   1  13  12         85.38        179.91       104.83 o                         
   2  13  12         61.82        -78.46       100.93 o                         
   3  13  12         81.20         13.11       113.75 o                         
   4  13  12        155.86        138.11       104.48 o                         
   5  13  12        149.77         93.05       106.53 o                         
   6  13  12        212.69        213.05       120.88 o                         
   7  13  12          4.53        299.43       194.73 o                         
   1   1  13       1890.02       1948.62        54.79 o                         
   2   1  13        123.09        138.17        27.94 o                         
   3   1  13      12866.10      13366.73       164.67 o                         
   4   1  13       6535.37       6434.89        95.49 o                         
   5   1  13      14063.44      14715.49       181.28 o                         
   6   1  13         12.29         54.40        31.92 o                         
   7   1  13       4524.48       4542.35        87.90 o                         
   8   1  13       2499.70       2503.50        67.18 o                         
   9   1  13       1371.78       1442.95        70.51 o                         
  10   1  13         62.02         67.80        41.44 o                         
  11   1  13       1436.32       1465.54        64.94 o                         
  12   1  13        309.29        411.57        53.37 o                         
  13   1  13        130.69         95.44        49.73 o                         
  14   1  13        436.05        450.67        68.98 o                         
  15   1  13        465.67        584.68        74.33 o                         
  16   1  13        566.01        485.30        74.60 o                         
  17   1  13        162.05        218.24        86.85 o                         
  18   1  13        208.38        284.11       102.05 o                         
  19   1  13        108.63        129.58       110.91 o                         
  20   1  13        329.21        287.18       125.86 o                         
  21   1  13         59.09         11.67       174.87 o                         
  22   1  13        224.69        204.84       138.37 o                         
   0   2  13      25512.88      23627.95       356.35 o                         
   1   2  13       5088.15       4677.29        78.76 o                         
   2   2  13      15458.64      14569.25       178.95 o                         
   3   2  13      11797.03      12265.83       158.24 o                         
   4   2  13      11755.78      11941.24       162.40 o                         
   5   2  13        586.84        726.02        43.89 o                         
   6   2  13      14997.41      15242.53       179.07 o                         
   7   2  13       2775.78       2700.33        67.01 o                         
   8   2  13       2890.84       2871.96        71.21 o                         
   9   2  13        355.49        434.41        47.96 o                         
  10   2  13        171.42        160.36        50.88 o                         
  11   2  13       1580.44       1689.00        76.21 o                         
  12   2  13       1750.26       2017.44        84.37 o                         
  13   2  13       2344.49       2371.74       108.62 o                         
  14   2  13       3231.14       3117.64       115.29 o                         
  15   2  13       1097.34       1027.82        82.04 o                         
  16   2  13       1105.91       1187.77        90.76 o                         
  17   2  13        290.33        290.27        75.52 o                         
  18   2  13        235.32        112.86        86.59 o                         
  19   2  13        516.34        637.34       101.66 o                         
  20   2  13        451.17        403.84       111.21 o                         
  21   2  13         30.92         22.15       127.86 o                         
   1   3  13       1705.06       1684.40        53.44 o                         
   2   3  13      20395.72      21659.23       260.32 o                         
   3   3  13      17655.37      16971.44       204.02 o                         
   4   3  13       4589.96       4825.46       107.70 o                         
   5   3  13      23929.13      23615.32       283.55 o                         
   6   3  13        928.75        967.12        57.05 o                         
   7   3  13       6872.82       6897.13       142.40 o                         
   8   3  13       2789.90       2975.97        93.05 o                         
   9   3  13       9074.71       8907.17       158.40 o                         
  10   3  13       1002.46       1044.00        69.40 o                         
  11   3  13       6297.72       6305.87       168.60 o                         
  12   3  13       4367.11       4302.82       140.44 o                         
  13   3  13       1199.38       1078.51        97.90 o                         
  14   3  13       5690.46       5538.36       160.25 o                         
  15   3  13         42.06          7.63        62.99 o                         
  16   3  13        154.37         77.95        63.60 o                         
  17   3  13          7.11        -69.34        69.34 o                         
  18   3  13        566.28        617.38        85.92 o                         
  19   3  13        119.79        144.83        93.17 o                         
  20   3  13        222.63        114.68        97.82 o                         
  21   3  13        862.36        839.81       119.39 o                         
   0   4  13      17940.11      16593.26       267.78 o                         
   1   4  13        863.62        920.31        44.29 o                         
   2   4  13      16725.91      16470.38       200.40 o                         
   3   4  13       6621.40       7076.30       111.67 o                         
   4   4  13       5875.30       6040.87       120.77 o                         
   5   4  13       2841.40       2829.13        82.24 o                         
   6   4  13       8877.22       8585.14       150.83 o                         
   7   4  13       4917.82       4820.26       112.54 o                         
   8   4  13       2309.02       2362.15        87.75 o                         
   9   4  13       2314.94       2326.90        94.80 o                         
  10   4  13        987.52       1006.77        64.85 o                         
  11   4  13       3535.65       3479.11       119.79 o                         
  12   4  13        331.14        334.35        69.64 o                         
  13   4  13       2792.03       2844.45       114.82 o                         
  14   4  13       4959.12       4731.81       151.10 o                         
  15   4  13         24.91         31.19        68.46 o                         
  16   4  13       1937.00       1971.88       108.71 o                         
  17   4  13        145.16         90.50        75.65 o                         
  18   4  13        102.89         31.75        66.46 o                         
  19   4  13          2.18        249.76        96.12 o                         
  20   4  13        272.08        268.99       104.76 o                         
  21   4  13          0.55        -33.55       103.88 o                         
   1   5  13       1035.96       1174.54        51.40 o                         
   2   5  13         26.28        -39.11        39.11 o                         
   3   5  13       1455.36       1552.54        69.03 o                         
   4   5  13        235.17        269.87        48.80 o                         
   5   5  13      15131.27      14967.22       208.28 o                         
   6   5  13         29.58         28.29        47.20 o                         
   7   5  13       1118.74       1206.42        67.82 o                         
   8   5  13        573.59        615.58        60.47 o                         
   9   5  13       1340.62       1375.86        82.06 o                         
  10   5  13        170.67        255.26        65.07 o                         
  11   5  13       2810.87       2679.21       110.99 o                         
  12   5  13          5.24         62.58        65.22 o                         
  13   5  13         68.66        178.24        70.31 o                         
  14   5  13        282.18        201.22        73.83 o                         
  15   5  13        933.76        999.68        93.72 o                         
  16   5  13        196.59        257.15        77.99 o                         
  17   5  13         33.50        -18.75        75.56 o                         
  18   5  13        124.19         96.21        82.41 o                         
  19   5  13        116.87        -46.30        82.14 o                         
  20   5  13         66.71        161.31       104.41 o                         
   0   6  13         16.71        180.38       141.62 o                         
   1   6  13        205.35        186.19        47.40 o                         
   2   6  13       1152.32       1080.42        60.68 o                         
   3   6  13       1197.57       1224.93        67.28 o                         
   4   6  13         12.38          9.61        47.80 o                         
   5   6  13        985.76        986.81        65.64 o                         
   6   6  13         82.91         27.70        51.53 o                         
   7   6  13       3988.77       3787.95       105.43 o                         
   8   6  13          0.70         61.35        50.47 o                         
   9   6  13       2086.25       2075.53        99.20 o                         
  10   6  13       1085.18       1238.24       124.47 o                         
  11   6  13        428.27        319.00        71.69 o                         
  12   6  13        316.26        261.57        73.04 o                         
  13   6  13        779.12        732.61        83.41 o                         
  14   6  13        463.75        537.13        89.00 o                         
  15   6  13         66.94        186.04        77.67 o                         
  16   6  13        446.64        409.31        87.68 o                         
  17   6  13          8.68        -18.91        79.54 o                         
  18   6  13        312.39        264.95        89.99 o                         
  19   6  13        487.21        472.34        94.99 o                         
   1   7  13       2200.97       2421.59       109.26 o                         
   2   7  13       8466.33       8128.20       178.09 o                         
   3   7  13         12.38          3.50        48.38 o                         
   4   7  13       8676.84       8641.45       151.78 o                         
   5   7  13        443.42        554.32        58.51 o                         
   6   7  13        596.71        585.27        76.76 o                         
   7   7  13       3493.24       3362.65       103.44 o                         
   8   7  13       4897.11       4656.16       149.26 o                         
   9   7  13          5.87         -8.85        65.91 o                         
  10   7  13          6.42         12.44        66.29 o                         
  11   7  13         77.87        133.23        70.57 o                         
  12   7  13        736.83        788.25        85.06 o                         
  13   7  13        270.36        288.34        76.29 o                         
  14   7  13        932.60       1161.95        96.96 o                         
  15   7  13        658.59        757.32        92.87 o                         
  16   7  13         87.16         80.80        81.77 o                         
  17   7  13        252.32        407.09        92.31 o                         
  18   7  13        856.72        731.83       104.02 o                         
   0   8  13        491.29        556.19       103.77 o                         
   1   8  13       2422.31       2076.70       107.31 o                         
   2   8  13       1794.85       1789.22       127.30 o                         
   3   8  13       2268.66       2241.39       102.84 o                         
   4   8  13       5976.23       5796.44       148.25 o                         
   5   8  13         54.07         66.00        52.06 o                         
   6   8  13       1222.64       1235.47        74.38 o                         
   7   8  13        170.56        183.19        66.19 o                         
   8   8  13       2110.73       2274.75       107.29 o                         
   9   8  13        542.46        414.59        91.28 o                         
  10   8  13       1765.99       2000.82       113.71 o                         
  11   8  13         88.09         19.10        71.35 o                         
  12   8  13          3.04         26.65        73.19 o                         
  13   8  13       2631.22       2627.33       126.28 o                         
  14   8  13        275.79        334.39        84.07 o                         
  15   8  13         56.61         64.76        81.86 o                         
  16   8  13        121.01         24.82        88.58 o                         
  17   8  13        490.04        456.61        95.72 o                         
   1   9  13       1715.53       1875.43       101.75 o                         
   2   9  13       3218.54       2760.97       165.29 o                         
   3   9  13       4272.65       4345.45       139.72 o                         
   4   9  13          0.55        103.27        66.94 o                         
   5   9  13       1798.56       1708.08       102.78 o                         
   6   9  13        557.86        621.83        96.47 o                         
   7   9  13       4644.67       4239.16       156.54 o                         
   8   9  13         86.29        106.46        69.61 o                         
   9   9  13       1086.18       1086.46        97.22 o                         
  10   9  13         45.55         28.06        59.29 o                         
  11   9  13        109.83        143.12        78.65 o                         
  12   9  13        327.71        200.08       106.94 o                         
  13   9  13         83.84        -50.86        79.87 o                         
  14   9  13        179.42        277.19        86.51 o                         
  15   9  13        424.85        440.47        94.80 o                         
  16   9  13         91.06         58.89        91.58 o                         
   0  10  13       3541.93       3277.20       198.68 o                         
   1  10  13        526.54        525.85        81.71 o                         
   2  10  13        679.67        646.70        88.74 o                         
   3  10  13        219.21         16.67        70.43 o                         
   4  10  13       1588.20       1514.03       145.12 o                         
   5  10  13        226.78        203.36        92.91 o                         
   6  10  13        994.11        749.72       103.24 o                         
   7  10  13         56.33        136.75        86.45 o                         
   8  10  13        195.12         75.00        91.07 o                         
   9  10  13          0.50        -16.80        94.53 o                         
  10  10  13        100.52        184.00        78.09 o                         
  11  10  13        324.34        304.46        82.88 o                         
  12  10  13         37.42        -45.48        90.52 o                         
  13  10  13         12.41        160.83        86.75 o                         
  14  10  13       1073.76       1334.32       119.88 o                         
   1  11  13         80.66        129.71        76.32 o                         
   2  11  13        382.23        402.96        87.97 o                         
   3  11  13        142.83        183.20        92.34 o                         
   4  11  13         67.25        -20.14        92.37 o                         
   5  11  13        453.85        333.18        97.35 o                         
   6  11  13          2.17        124.38        99.27 o                         
   7  11  13       1072.26       1217.12       123.33 o                         
   8  11  13        154.50         97.42        99.07 o                         
   9  11  13          1.11        261.27       103.41 o                         
  10  11  13        179.74         -5.80        98.68 o                         
  11  11  13        164.86        212.77       127.88 o                         
  12  11  13         32.38        -47.46       122.46 o                         
   0  12  13        525.72        508.41       188.68 o                         
   1  12  13          0.27        -71.84        71.84 o                         
   2  12  13         12.06         75.26        94.29 o                         
   3  12  13        154.16         48.39       109.69 o                         
   4  12  13         82.22         56.02        99.03 o                         
   5  12  13         17.10       -109.20       109.20 o                         
   6  12  13        134.50         82.24       103.00 o                         
   7  12  13        299.73        191.18       105.43 o                         
   8  12  13         33.71          7.85       136.89 o                         
   9  12  13         84.51        227.11       118.96 o                         
  10  12  13        126.55        197.55       117.54 o                         
   1  13  13        947.95        976.51       130.18 o                         
   2  13  13        307.40        140.01       109.51 o                         
   3  13  13         55.02          6.61       104.70 o                         
   4  13  13        271.37         67.58       120.17 o                         
   5  13  13        443.04        168.38       111.67 o                         
   6  13  13          0.37        125.68       133.96 o                         
   0   0  14       1714.37       2066.57       137.09 o                         
   1   0  14      17742.34      16806.36       303.17 o                         
   2   0  14       1503.41       1524.64        71.58 o                         
   3   0  14      12087.37      11870.80       207.68 o                         
   4   0  14        149.78        345.74        50.81 o                         
   5   0  14       5346.57       4894.59       137.83 o                         
   6   0  14         14.83        299.18        53.15 o                         
   7   0  14        283.92        271.11        54.61 o                         
   8   0  14       2065.49       1965.36        88.05 o                         
   9   0  14       5067.91       4797.67       145.57 o                         
  10   0  14       7123.21       7316.39       168.72 o                         
  11   0  14      17102.86      17447.03       302.94 o                         
  12   0  14        312.43        470.94        83.40 o                         
  13   0  14       5935.29       6630.39       170.01 o                         
  14   0  14        446.14        423.87        99.27 o                         
  15   0  14       5944.38       5482.47       331.58 o                         
  16   0  14       1290.18       1899.50       340.27 o                         
  17   0  14        337.57        360.78       164.67 o                         
  18   0  14        562.19        553.27       316.21 o                         
  19   0  14        775.34        680.24       184.07 o                         
  20   0  14        178.42         56.52       167.08 o                         
  21   0  14        749.25        529.09       194.02 o                         
   1   1  14      11148.23      11338.58       141.12 o                         
   2   1  14        412.09        477.17        39.24 o                         
   3   1  14       1308.64       1184.61        46.51 o                         
   4   1  14      12368.20      12336.70       160.81 o                         
   5   1  14       5757.83       5684.19        92.36 o                         
   6   1  14          8.42         38.49        34.82 o                         
   7   1  14       6229.69       6384.11       107.05 o                         
   8   1  14       1023.35        971.47        50.37 o                         
   9   1  14        520.79        597.82        47.47 o                         
  10   1  14       1160.15       1436.92        61.84 o                         
  11   1  14       5094.42       5159.12       127.22 o                         
  12   1  14      19582.51      19338.94       244.73 o                         
  13   1  14        603.29        726.25        64.03 o                         
  14   1  14       5685.07       5859.96       155.63 o                         
  15   1  14        376.73        288.61        69.94 o                         
  16   1  14        962.40       1113.04        88.15 o                         
  17   1  14         91.29         49.02        91.85 o                         
  18   1  14        225.28          7.29       114.65 o                         
  19   1  14        296.73        231.76       122.93 o                         
  20   1  14        623.68        712.61       143.20 o                         
  21   1  14         18.84        114.88       129.77 o                         
   0   2  14       1178.44       1249.53        72.24 o                         
   1   2  14      29223.75      29286.18       306.59 o                         
   2   2  14       1625.13       1531.77        47.13 o                         
   3   2  14       4386.04       4766.52        95.01 o                         
   4   2  14        186.71        300.29        40.87 o                         
   5   2  14         11.15        159.60        42.35 o                         
   6   2  14       5155.87       5130.85       107.45 o                         
   7   2  14          8.08         -5.18        46.95 o                         
   8   2  14       2528.80       2646.14        76.23 o                         
   9   2  14       1616.76       1765.90        75.75 o                         
  10   2  14       1015.18       1122.64        81.72 o                         
  11   2  14       2439.47       2613.94        89.31 o                         
  12   2  14        378.57        439.12        79.40 o                         
  13   2  14         62.89         88.23        66.01 o                         
  14   2  14        368.22        350.78        66.54 o                         
  15   2  14       1301.28       1264.40        88.81 o                         
  16   2  14        479.85        561.38        78.41 o                         
  17   2  14        466.83        481.77        83.25 o                         
  18   2  14        137.78        202.91        89.42 o                         
  19   2  14       1249.16       1645.62       158.06 o                         
  20   2  14         83.99         10.74       203.15 o                         
  21   2  14         54.40        -92.31       149.82 o                         
   1   3  14        160.81        122.59        34.40 o                         
   2   3  14        823.79        786.51        44.94 o                         
   3   3  14       3060.30       3031.05        75.22 o                         
   4   3  14       2288.49       2305.02        74.35 o                         
   5   3  14        278.72        373.04        49.41 o                         
   6   3  14        410.05        414.63        50.45 o                         
   7   3  14        614.32        640.09        62.16 o                         
   8   3  14       1771.87       1566.37        71.57 o                         
   9   3  14       1199.43       1347.02        71.97 o                         
  10   3  14        609.87        612.53        60.57 o                         
  11   3  14         69.66        101.32        56.14 o                         
  12   3  14        319.19        409.64        67.57 o                         
  13   3  14        424.80        413.57        67.69 o                         
  14   3  14        214.96        223.35        62.57 o                         
  15   3  14        161.64        103.66        57.35 o                         
  16   3  14         83.69         70.74       105.79 o                         
  17   3  14        359.75        175.97        65.31 o                         
  18   3  14          9.87        -61.68        61.68 o                         
  19   3  14         10.18         51.93        75.61 o                         
  20   3  14          6.55         78.97        83.25 o                         
  21   3  14         22.93        -13.94       127.23 o                         
   0   4  14       8606.78       8963.10       170.86 o                         
   1   4  14        585.00        615.30        42.73 o                         
   2   4  14       2761.17       2778.79        75.03 o                         
   3   4  14      12167.17      11989.11       173.39 o                         
   4   4  14        946.94       1160.98        65.50 o                         
   5   4  14         18.26         33.90        46.69 o                         
   6   4  14         13.88        -14.76        34.74 o                         
   7   4  14       2940.46       2824.49        89.58 o                         
   8   4  14         22.96        -12.55        52.62 o                         
   9   4  14         90.63         71.44        51.98 o                         
  10   4  14        216.84        217.39        53.97 o                         
  11   4  14         15.56         94.40        60.89 o                         
  12   4  14        828.74        737.80        77.73 o                         
  13   4  14       6795.23       6808.88       165.18 o                         
  14   4  14        358.59        344.57        72.27 o                         
  15   4  14        821.37        783.24        89.15 o                         
  16   4  14         62.40         73.80        73.31 o                         
  17   4  14        354.94        358.92        98.71 o                         
  18   4  14         56.87        -60.55        88.58 o                         
  19   4  14         25.63         65.75        94.32 o                         
  20   4  14         15.78         78.43        98.44 o                         
   1   5  14       8277.19       8031.60       133.40 o                         
   2   5  14       3622.58       3612.26       104.71 o                         
   3   5  14        447.27        485.21        51.63 o                         
   4   5  14       3921.00       3733.47        97.83 o                         
   5   5  14        912.55        994.14        63.54 o                         
   6   5  14       5319.55       5028.19       126.88 o                         
   7   5  14        596.27        699.69        66.01 o                         
   8   5  14        407.59        345.20        56.74 o                         
   9   5  14         59.64         20.01        52.41 o                         
  10   5  14       7813.67       7457.28       165.15 o                         
  11   5  14        269.16        255.56        68.25 o                         
  12   5  14       4687.48       4737.97       143.56 o                         
  13   5  14        227.63        247.61        72.75 o                         
  14   5  14       5382.72       5392.66       160.84 o                         
  15   5  14        188.88        373.77        87.28 o                         
  16   5  14       1096.37       1278.44       110.08 o                         
  17   5  14        140.11         12.78        78.13 o                         
  18   5  14        154.01        244.68        87.95 o                         
  19   5  14         12.09        -30.47        84.62 o                         
  20   5  14        206.79        120.63       104.59 o                         
   0   6  14        636.36        738.50       102.07 o                         
   1   6  14        642.66        690.33        62.68 o                         
   2   6  14       1089.67       1057.52        69.56 o                         
   3   6  14       9011.98       8890.93       160.06 o                         
   4   6  14        312.23        333.73        54.33 o                         
   5   6  14       2485.79       2612.00        89.82 o                         
   6   6  14        448.15        449.26        57.61 o                         
   7   6  14         36.10         74.70        51.86 o                         
   8   6  14       2345.83       2373.39        88.04 o                         
   9   6  14        406.38        380.45        88.41 o                         
  10   6  14        230.57        224.84        67.17 o                         
  11   6  14       3743.04       3687.00       132.18 o                         
  12   6  14        111.38        178.94        72.42 o                         
  13   6  14       6482.51       6534.63       217.35 o                         
  14   6  14          3.72        -32.58        85.33 o                         
  15   6  14       1906.25       1901.89       112.42 o                         
  16   6  14        406.20        586.20        90.99 o                         
  17   6  14       1726.66       1932.99       122.33 o                         
  18   6  14        473.85        409.67        94.24 o                         
  19   6  14         28.10          8.83        93.53 o                         
   1   7  14        239.46        135.18        70.83 o                         
   2   7  14        822.50        920.92        78.98 o                         
   3   7  14       2257.49       1978.08        93.85 o                         
   4   7  14        411.97        367.99        57.19 o                         
   5   7  14         51.64         82.57        52.24 o                         
   6   7  14       1932.78       1972.06        83.83 o                         
   7   7  14       2902.62       2932.63        98.37 o                         
   8   7  14         29.90         49.00        63.11 o                         
   9   7  14        285.45        194.27        73.02 o                         
  10   7  14       2863.57       2627.12       127.91 o                         
  11   7  14        372.04        420.72        82.28 o                         
  12   7  14       2227.08       2228.20       113.00 o                         
  13   7  14          8.56         -4.90        69.79 o                         
  14   7  14       3858.79       4102.23       150.27 o                         
  15   7  14         11.38         95.58        79.24 o                         
  16   7  14         67.36        119.79        84.81 o                         
  17   7  14        127.75         50.44        87.27 o                         
  18   7  14         10.12        130.27       103.28 o                         
   0   8  14          9.32         71.29        89.03 o                         
   1   8  14        586.44        462.26        72.02 o                         
   2   8  14        183.05        151.51        65.63 o                         
   3   8  14       4607.40       4314.97       135.22 o                         
   4   8  14       1048.38       1023.49        82.55 o                         
   5   8  14       1013.67       1049.82        75.87 o                         
   6   8  14       1233.96       1364.11        78.73 o                         
   7   8  14        855.76        914.68        81.36 o                         
   8   8  14       1402.93       1350.20        93.80 o                         
   9   8  14       1304.44       1407.97       149.31 o                         
  10   8  14        116.21        234.90        72.71 o                         
  11   8  14          2.99         -0.23        70.64 o                         
  12   8  14         87.19         22.73        75.80 o                         
  13   8  14        180.94        143.80        78.12 o                         
  14   8  14          0.09        -27.10        77.77 o                         
  15   8  14         27.10        145.48        82.72 o                         
  16   8  14          2.60        -56.06        84.68 o                         
  17   8  14        498.87        553.78       103.03 o                         
   1   9  14        184.79        190.88        70.60 o                         
   2   9  14       1732.89       1671.74       115.45 o                         
   3   9  14        266.28        459.40        77.19 o                         
   4   9  14        259.09        332.18        74.68 o                         
   5   9  14          0.41         13.42        69.05 o                         
   6   9  14        655.56        621.49        96.47 o                         
   7   9  14       1094.39       1265.40       113.86 o                         
   8   9  14        773.44        786.76        92.95 o                         
   9   9  14        102.92         62.31        77.75 o                         
  10   9  14        399.55        320.21        71.90 o                         
  11   9  14        334.30        290.77        81.95 o                         
  12   9  14        392.39        396.06        85.89 o                         
  13   9  14          1.00        -74.86        74.86 o                         
  14   9  14        233.21        333.83        91.43 o                         
  15   9  14        245.46        203.81        92.58 o                         
  16   9  14        106.76         38.27        89.56 o                         
   0  10  14       1894.11       1897.32       155.60 o                         
   1  10  14       1406.24       1344.39        99.69 o                         
   2  10  14        986.86        990.75        95.98 o                         
   3  10  14         68.95        -23.15        70.21 o                         
   4  10  14        167.94         58.95        87.83 o                         
   5  10  14        711.98        821.75       105.87 o                         
   6  10  14        781.42        890.00       107.77 o                         
   7  10  14        220.44         23.42        85.43 o                         
   8  10  14         39.86        -53.66        88.56 o                         
   9  10  14         24.60        -24.88        97.59 o                         
  10  10  14        462.38        365.96       105.82 o                         
  11  10  14        486.31        405.92       139.39 o                         
  12  10  14          1.75        -74.19        74.19 o                         
  13  10  14       1479.05       1556.99       119.74 o                         
  14  10  14          3.26        -85.59        85.59 o                         
   1  11  14        685.88        515.41        94.10 o                         
   2  11  14         50.40         34.49        89.72 o                         
   3  11  14        223.89        188.68       104.89 o                         
   4  11  14       2206.12       2020.00       140.33 o                         
   5  11  14        431.71        518.36       114.74 o                         
   6  11  14          7.11          1.72        95.42 o                         
   7  11  14        225.98        306.06       104.17 o                         
   8  11  14        101.71        165.67       102.86 o                         
   9  11  14        227.16        127.08       101.88 o                         
  10  11  14        522.77        651.70       116.21 o                         
  11  11  14          9.72        -97.21        97.21 o                         
  12  11  14       1118.21        963.05       156.53 o                         
   0  12  14        200.43        185.80       164.21 o                         
   1  12  14          0.46         79.91        64.31 o                         
   2  12  14         52.62         92.28        99.33 o                         
   3  12  14         29.66        -16.19        96.96 o                         
   4  12  14        369.71        303.89       108.18 o                         
   5  12  14       1581.41       1588.48       138.83 o                         
   6  12  14         91.31        137.54       107.76 o                         
   7  12  14        311.82        303.82       111.38 o                         
   8  12  14          2.46         53.00       116.36 o                         
   9  12  14         14.72        -36.35       102.48 o                         
   1  13  14          4.14         -8.66       103.64 o                         
   2  13  14         40.37       -103.10       111.57 o                         
   3  13  14        165.23         76.34       109.78 o                         
   4  13  14         32.54         46.28       121.71 o                         
   1   1  15       1272.62       1188.40        47.44 o                         
   2   1  15       3238.33       3726.06       101.22 o                         
   3   1  15         65.36         52.23        30.17 o                         
   4   1  15         37.00         41.43        36.71 o                         
   5   1  15      10114.96       9721.22       131.74 o                         
   6   1  15       4080.89       4378.93        85.94 o                         
   7   1  15      12656.85      12573.65       161.45 o                         
   8   1  15        297.25        337.65        59.66 o                         
   9   1  15        256.24        198.35        47.07 o                         
  10   1  15          2.45        -20.10        45.18 o                         
  11   1  15        568.12        522.86        59.45 o                         
  12   1  15       1560.18       1651.45        82.04 o                         
  13   1  15        209.39        241.66        57.26 o                         
  14   1  15        176.05         65.82        62.50 o                         
  15   1  15         49.29         17.13        69.72 o                         
  16   1  15          5.15        -72.64        73.66 o                         
  17   1  15        229.55        232.65       115.28 o                         
  18   1  15        591.62        580.62       127.82 o                         
  19   1  15         68.52        168.65       124.01 o                         
  20   1  15        453.66        680.18       165.20 o                         
  21   1  15        443.04        155.27       133.62 o                         
   0   2  15       1518.61       1557.83        72.62 o                         
   1   2  15         86.11        140.85        33.23 o                         
   2   2  15        813.60        759.30        38.75 o                         
   3   2  15        678.23        864.10        48.28 o                         
   4   2  15      15501.14      15373.41       203.72 o                         
   5   2  15       1900.60       1959.29        65.16 o                         
   6   2  15      14895.73      14723.57       191.61 o                         
   7   2  15        370.23        434.51        50.37 o                         
   8   2  15       5243.23       4832.58       112.43 o                         
   9   2  15       4400.01       4587.61       110.58 o                         
  10   2  15        440.86        534.45        60.33 o                         
  11   2  15        829.93        905.32        65.82 o                         
  12   2  15         84.00        124.48        53.61 o                         
  13   2  15        272.54        135.52        64.49 o                         
  14   2  15        119.63         41.02        61.60 o                         
  15   2  15       1217.43       1252.06        90.97 o                         
  16   2  15       1244.95       1434.53        96.17 o                         
  17   2  15        800.99        701.91        99.80 o                         
  18   2  15          1.13         42.79        96.71 o                         
  19   2  15        695.33        528.89       134.42 o                         
  20   2  15        479.52        291.45       128.44 o                         
  21   2  15         83.00         50.91       173.88 o                         
   1   3  15       3694.16       3575.25        82.49 o                         
   2   3  15          2.43         47.27        37.59 o                         
   3   3  15      22753.07      21588.09       265.85 o                         
   4   3  15          3.74        132.70        40.43 o                         
   5   3  15      18566.28      18228.49       264.16 o                         
   6   3  15       2384.29       2378.69        81.22 o                         
   7   3  15       1798.26       2083.09        79.63 o                         
   8   3  15       3534.08       3725.76       101.64 o                         
   9   3  15        147.81        202.15        55.58 o                         
  10   3  15        255.92        160.23        54.89 o                         
  11   3  15       1804.01       1583.97        76.90 o                         
  12   3  15         22.66        -60.55        60.55 o                         
  13   3  15        535.10        590.17        76.97 o                         
  14   3  15         92.98         23.21        78.11 o                         
  15   3  15       4449.24       4452.90       145.55 o                         
  16   3  15        333.55        279.74        72.65 o                         
  17   3  15        203.06         98.03        72.42 o                         
  18   3  15       2046.88       1787.65       128.99 o                         
  19   3  15        108.92        188.24       109.40 o                         
  20   3  15       1954.77       1652.90       149.83 o                         
  21   3  15        437.81        634.22       212.33 o                         
   0   4  15        166.74        351.26        65.30 o                         
   1   4  15        740.91        837.75        48.30 o                         
   2   4  15       7972.52       8165.71       126.41 o                         
   3   4  15        671.74        912.35        58.02 o                         
   4   4  15      12681.29      13189.43       191.16 o                         
   5   4  15       2759.46       2591.02       109.13 o                         
   6   4  15       4412.02       4377.88       113.94 o                         
   7   4  15         81.68        104.07        53.65 o                         
   8   4  15       2238.34       2273.06        87.13 o                         
   9   4  15       3771.31       3704.02       105.85 o                         
  10   4  15        181.14        160.13        55.30 o                         
  11   4  15        946.71        901.77        79.63 o                         
  12   4  15          3.10         52.19        63.83 o                         
  13   4  15        187.65        284.99        72.76 o                         
  14   4  15          9.40         15.58        64.85 o                         
  15   4  15        631.58        501.89        92.32 o                         
  16   4  15         63.56        -10.50        83.22 o                         
  17   4  15       1285.92       1202.45        99.62 o                         
  18   4  15         56.53         30.70        78.98 o                         
  19   4  15         28.72        -14.66       122.20 o                         
  20   4  15        876.47       1073.20       159.60 o                         
   1   5  15       3515.32       3712.19       104.76 o                         
   2   5  15       9136.92       8704.89       152.97 o                         
   3   5  15       1050.93       1137.13        64.49 o                         
   4   5  15       3351.79       3154.82        99.55 o                         
   5   5  15       3021.47       2968.30        92.31 o                         
   6   5  15       3304.68       3549.53       109.01 o                         
   7   5  15        957.83       1044.98        72.64 o                         
   8   5  15        727.10        720.47        63.63 o                         
   9   5  15       1086.83       1069.22        68.81 o                         
  10   5  15        639.92        702.66        76.39 o                         
  11   5  15        142.17        183.55        66.87 o                         
  12   5  15         71.29        -15.61        66.97 o                         
  13   5  15        830.13        821.85        88.99 o                         
  14   5  15          6.61        -57.05        68.65 o                         
  15   5  15        221.94        227.72        79.59 o                         
  16   5  15          7.82        -37.15        72.45 o                         
  17   5  15         14.46        -75.84        75.84 o                         
  18   5  15         69.83        102.43        85.39 o                         
  19   5  15         12.74        -82.98        82.98 o                         
   0   6  15       1048.09       1020.28       113.36 o                         
   1   6  15        212.91        147.39        86.11 o                         
   2   6  15       1533.99       1808.77        87.31 o                         
   3   6  15        305.33        244.85        59.35 o                         
   4   6  15       2200.61       2174.43        83.13 o                         
   5   6  15       2336.93       2424.63        88.82 o                         
   6   6  15        391.69        367.34        57.46 o                         
   7   6  15        384.07        442.92        58.91 o                         
   8   6  15        608.19        694.10        69.34 o                         
   9   6  15        909.19       1016.06        89.20 o                         
  10   6  15        613.10        569.25        77.61 o                         
  11   6  15         21.76        -21.89        65.67 o                         
  12   6  15        311.59        284.96        75.93 o                         
  13   6  15        220.02        336.87        77.80 o                         
  14   6  15        141.62        -45.98        85.09 o                         
  15   6  15        130.50        221.10        80.01 o                         
  16   6  15        412.86        319.63        85.30 o                         
  17   6  15         50.12         20.39        82.25 o                         
  18   6  15          7.64        -81.85        81.85 o                         
  19   6  15        254.79        318.08        96.84 o                         
   1   7  15        671.84        617.86        74.27 o                         
   2   7  15       1227.92        913.72        85.60 o                         
   3   7  15          8.85         57.46        46.94 o                         
   4   7  15        180.57        109.55        56.22 o                         
   5   7  15       6051.03       6054.86       140.67 o                         
   6   7  15          1.62          7.72        53.78 o                         
   7   7  15       6696.79       6654.41       138.85 o                         
   8   7  15        172.59         72.23        73.81 o                         
   9   7  15        161.68        160.11        72.45 o                         
  10   7  15       1541.52       1477.38        95.41 o                         
  11   7  15          3.66          8.65        68.18 o                         
  12   7  15          8.28         63.24        71.32 o                         
  13   7  15         11.36         20.31        72.68 o                         
  14   7  15        112.22         85.24        89.81 o                         
  15   7  15         38.40        -12.89        77.65 o                         
  16   7  15        203.26        185.17        86.98 o                         
  17   7  15        120.67         26.55        88.82 o                         
  18   7  15        229.39         92.95        96.15 o                         
   0   8  15         62.03         83.25        92.22 o                         
   1   8  15        127.01        102.24        66.49 o                         
   2   8  15       2762.75       2711.40       121.62 o                         
   3   8  15        235.72        267.76        69.63 o                         
   4   8  15       7168.04       7374.96       169.07 o                         
   5   8  15         20.43         -5.93        65.51 o                         
   6   8  15       2956.72       2843.43       106.97 o                         
   7   8  15       1149.80       1325.93       101.87 o                         
   8   8  15       1286.30       1181.96        92.49 o                         
   9   8  15        140.40        137.15        75.17 o                         
  10   8  15         93.14         93.97        67.69 o                         
  11   8  15        241.34        308.09        79.49 o                         
  12   8  15         52.85         68.80        75.75 o                         
  13   8  15        787.56        777.15        92.80 o                         
  14   8  15        270.65        241.27        85.40 o                         
  15   8  15        131.93        136.26        86.41 o                         
  16   8  15        157.68        238.53        90.84 o                         
  17   8  15        361.19        299.56        95.01 o                         
   1   9  15       1783.71       1977.90       107.01 o                         
   2   9  15         22.39         73.75        64.27 o                         
   3   9  15       3077.79       3310.02       128.79 o                         
   4   9  15          3.73         24.00        67.24 o                         
   5   9  15       2608.37       2482.33       115.37 o                         
   6   9  15        131.70         74.89        86.05 o                         
   7   9  15       1579.02       1691.23       156.30 o                         
   8   9  15        554.43        679.33       103.84 o                         
   9   9  15        108.03        254.64        88.81 o                         
  10   9  15       1560.21       1734.37       118.67 o                         
  11   9  15         82.00         -9.96        73.14 o                         
  12   9  15         51.60        -56.97        76.87 o                         
  13   9  15         72.25        -43.77        81.99 o                         
  14   9  15          5.98        -22.65        83.80 o                         
  15   9  15         81.71        149.60        90.64 o                         
   0  10  15       1208.75       1256.02       139.52 o                         
   1  10  15         68.18        169.35        74.26 o                         
   2  10  15        160.96        236.73        62.40 o                         
   3  10  15         21.46        -73.88        73.88 o                         
   4  10  15        527.97        513.33        99.69 o                         
   5  10  15         20.38        -83.07        83.07 o                         
   6  10  15       1543.53       1530.58       128.59 o                         
   7  10  15          2.57         10.91       132.32 o                         
   8  10  15          5.47        -84.49        87.64 o                         
   9  10  15       1067.98        897.90       126.31 o                         
  10  10  15        195.24        287.16       104.68 o                         
  11  10  15        328.22        243.30       105.69 o                         
  12  10  15        207.62         50.21        91.77 o                         
  13  10  15         17.32         54.04        93.54 o                         
  14  10  15          3.66         35.66       225.13 o                         
   1  11  15        565.12        721.72        93.38 o                         
   2  11  15         70.48          5.83        78.28 o                         
   3  11  15          5.45        -13.20        99.53 o                         
   4  11  15        232.80        386.21       103.11 o                         
   5  11  15        194.15        213.67       101.35 o                         
   6  11  15        608.49        625.24       111.58 o                         
   7  11  15          0.37         35.74        96.62 o                         
   8  11  15         31.77          2.57        99.39 o                         
   9  11  15         50.72        -40.00       126.70 o                         
  10  11  15         37.95         25.19       105.71 o                         
  11  11  15         13.61         -7.89       104.65 o                         
   0  12  15        869.22        760.53       141.05 o                         
   1  12  15         57.48         17.90        88.17 o                         
   2  12  15          1.43        -80.97        97.34 o                         
   3  12  15         32.42        174.70       104.10 o                         
   4  12  15         21.70       -108.02       108.02 o                         
   5  12  15        460.40        570.89       114.48 o                         
   6  12  15        481.63        271.97       111.57 o                         
   7  12  15          0.55       -102.93       102.93 o                         
   8  12  15         51.60        -72.73       103.72 o                         
   1  13  15         13.75         48.19       108.08 o                         
   2  13  15        125.17        199.62       112.97 o                         
   3  13  15        647.26        533.37       151.61 o                         
   0   0  16      28548.52      29473.18       765.50 o                         
   1   0  16       7196.80       6962.85       212.63 o                         
   2   0  16       9862.48      10194.95       192.43 o                         
   3   0  16        517.24        406.82        59.49 o                         
   4   0  16        600.05        748.19        97.06 o                         
   5   0  16         46.01         59.17        59.56 o                         
   6   0  16      27954.97      26672.77       454.06 o                         
   7   0  16        776.37        917.27        71.80 o                         
   8   0  16       2523.06       2481.91       164.98 o                         
   9   0  16       3367.26       3394.77       134.34 o                         
  10   0  16         32.20         46.32        63.38 o                         
  11   0  16      12260.60      12325.59       267.83 o                         
  12   0  16        443.02        849.65       133.11 o                         
  13   0  16       6286.35       6739.69       196.26 o                         
  14   0  16         77.45        120.03        94.02 o                         
  15   0  16        933.31        795.16       178.63 o                         
  16   0  16        451.31        610.67       322.22 o                         
  17   0  16         15.07        198.15       162.49 o                         
  18   0  16         19.66        270.16       175.59 o                         
  19   0  16         15.97        138.75       166.53 o                         
  20   0  16         33.29        258.00       187.39 o                         
  21   0  16        483.39        612.38       208.34 o                         
   1   1  16       5915.56       6285.93       100.86 o                         
   2   1  16       6689.88       6510.56       112.36 o                         
   3   1  16       6273.22       6070.97       103.27 o                         
   4   1  16        427.94        577.63        42.84 o                         
   5   1  16       9267.62       9126.52       135.44 o                         
   6   1  16        279.60        170.02        45.39 o                         
   7   1  16        299.87        314.42        51.41 o                         
   8   1  16        339.86        335.17        50.19 o                         
   9   1  16       2713.72       2936.42        97.93 o                         
  10   1  16        787.22       1135.02        64.79 o                         
  11   1  16       1112.28       1116.26        77.91 o                         
  12   1  16          5.56        -28.61        47.08 o                         
  13   1  16       2710.01       2821.67       107.00 o                         
  14   1  16        227.38        193.02        72.97 o                         
  15   1  16        235.00        211.95        75.63 o                         
  16   1  16       1091.24        881.47       131.97 o                         
  17   1  16         12.01         77.18       111.24 o                         
  18   1  16        555.76        411.34       126.17 o                         
  19   1  16        113.08        -30.14       117.92 o                         
  20   1  16        387.89        277.91       131.18 o                         
  21   1  16        123.76        270.24       132.54 o                         
   0   2  16          5.33         34.14        48.24 o                         
   1   2  16        348.43        408.97        38.99 o                         
   2   2  16       9116.02       8945.17       125.08 o                         
   3   2  16        528.21        458.40        45.95 o                         
   4   2  16         33.23         73.04        34.65 o                         
   5   2  16         19.84         60.94        42.61 o                         
   6   2  16        231.52        215.67        46.71 o                         
   7   2  16        193.84        117.20        40.78 o                         
   8   2  16       1887.40       2019.30        80.12 o                         
   9   2  16       2659.07       2584.51        90.19 o                         
  10   2  16       2024.88       1982.89        82.10 o                         
  11   2  16         10.07         49.54        52.96 o                         
  12   2  16         99.35        134.70        55.46 o                         
  13   2  16       3606.71       3630.09       125.19 o                         
  14   2  16        154.57        120.82        63.11 o                         
  15   2  16         26.23         79.92        67.37 o                         
  16   2  16       1293.95       1391.39       106.09 o                         
  17   2  16         41.85         32.57        91.75 o                         
  18   2  16        525.06        466.95       178.95 o                         
  19   2  16         25.77         -4.57       120.28 o                         
  20   2  16         88.46        151.44       131.28 o                         
   1   3  16         44.39         39.08        38.83 o                         
   2   3  16        128.17        120.66        41.50 o                         
   3   3  16        699.26        685.67        58.05 o                         
   4   3  16       1037.38       1146.29        62.80 o                         
   5   3  16         96.99         26.05        52.38 o                         
   6   3  16         60.48         50.45        32.30 o                         
   7   3  16       1377.18       1361.68        72.94 o                         
   8   3  16        164.57        181.40        59.03 o                         
   9   3  16       1310.90       1290.16        73.47 o                         
  10   3  16         85.81         50.08        53.45 o                         
  11   3  16         27.14         72.14        53.55 o                         
  12   3  16       2565.45       2480.94       120.25 o                         
  13   3  16        306.82        342.39        72.12 o                         
  14   3  16         97.60        149.82        74.10 o                         
  15   3  16        349.54        348.10        77.55 o                         
  16   3  16         15.74         84.43        72.31 o                         
  17   3  16          0.45        -66.82        66.82 o                         
  18   3  16         58.43        -62.62        94.99 o                         
  19   3  16         54.24         10.24       119.79 o                         
  20   3  16         52.17         44.68       128.40 o                         
   0   4  16        148.06        256.11        70.12 o                         
   1   4  16         83.95        145.27        46.71 o                         
   2   4  16        774.33        831.57        56.86 o                         
   3   4  16        121.45        211.66        65.81 o                         
   4   4  16      12165.89      11938.38       180.63 o                         
   5   4  16       1433.36       1480.20        79.48 o                         
   6   4  16          4.79        -48.22        48.22 o                         
   7   4  16        243.03        146.31        59.84 o                         
   8   4  16        322.47        292.04        59.95 o                         
   9   4  16        605.77        540.88        57.02 o                         
  10   4  16        714.25        858.88        63.61 o                         
  11   4  16        755.57        536.98        74.22 o                         
  12   4  16        295.68        180.07        58.50 o                         
  13   4  16        171.32        253.93        66.22 o                         
  14   4  16        997.37       1039.37        98.76 o                         
  15   4  16        408.89        380.74        72.90 o                         
  16   4  16        228.55        251.33        75.14 o                         
  17   4  16        109.99         32.46        72.92 o                         
  18   4  16         27.96        -35.96        76.83 o                         
  19   4  16        273.10        335.35       100.00 o                         
  20   4  16        141.27        276.08       119.21 o                         
   1   5  16       8099.69       8502.03       158.63 o                         
   2   5  16       1093.10       1107.64        73.41 o                         
   3   5  16       3834.93       3717.39       100.99 o                         
   4   5  16       5557.50       5510.81       119.61 o                         
   5   5  16       1086.07       1133.00        69.21 o                         
   6   5  16         12.46         77.63        52.53 o                         
   7   5  16       3440.74       3448.57       142.21 o                         
   8   5  16        200.39        283.63        57.63 o                         
   9   5  16         16.92         43.05        69.53 o                         
  10   5  16        500.25        505.99        73.90 o                         
  11   5  16       3889.39       3968.95       134.64 o                         
  12   5  16        270.74        249.01        72.49 o                         
  13   5  16        669.18        572.36        81.17 o                         
  14   5  16        645.08        629.47        85.39 o                         
  15   5  16        184.93        252.68        80.12 o                         
  16   5  16       1063.06       1087.94       100.10 o                         
  17   5  16        396.42        201.96        84.15 o                         
  18   5  16        171.62        219.47        87.87 o                         
  19   5  16        174.27        127.38        90.13 o                         
   0   6  16      13349.55      13237.76       322.26 o                         
   1   6  16        106.64         37.63        64.24 o                         
   2   6  16       1820.73       1760.22        94.27 o                         
   3   6  16       1250.10       1417.34        79.31 o                         
   4   6  16       6212.17       6444.78       153.90 o                         
   5   6  16        249.02        173.74        59.35 o                         
   6   6  16       1327.06       1504.41        84.77 o                         
   7   6  16         65.08         84.28        54.80 o                         
   8   6  16       1053.18        931.46        65.57 o                         
   9   6  16          6.10        -62.26        62.26 o                         
  10   6  16       1401.71       1259.74        91.33 o                         
  11   6  16       3359.54       3256.89       127.77 o                         
  12   6  16        582.66        607.18        84.24 o                         
  13   6  16       3225.76       3022.80       129.04 o                         
  14   6  16        305.35        368.94        82.23 o                         
  15   6  16        342.93        369.73        85.23 o                         
  16   6  16        186.95         59.28        83.25 o                         
  17   6  16        102.82        104.53        92.23 o                         
  18   6  16          7.17         95.36        95.81 o                         
   1   7  16       1133.22       1127.06        84.59 o                         
   2   7  16       2981.43       2853.85       113.87 o                         
   3   7  16       6334.86       6156.18       255.76 o                         
   4   7  16        353.75        254.44        69.97 o                         
   5   7  16        404.78        453.77        67.03 o                         
   6   7  16        403.05        292.65        64.54 o                         
   7   7  16       1943.92       2052.95        89.15 o                         
   8   7  16        264.27        226.67        69.78 o                         
   9   7  16        170.53         56.97        57.18 o                         
  10   7  16          7.24         -4.89        67.53 o                         
  11   7  16       1387.72       1270.13        95.36 o                         
  12   7  16         95.70        216.23        77.09 o                         
  13   7  16         36.00        -13.32        73.96 o                         
  14   7  16        281.59        142.09        83.75 o                         
  15   7  16         30.56        -17.54        78.64 o                         
  16   7  16        421.86        518.21        96.66 o                         
  17   7  16        255.80        238.45        96.13 o                         
   0   8  16       2337.44       2189.74       152.97 o                         
   1   8  16         25.00        -64.40        64.40 o                         
   2   8  16        147.33        190.81        69.04 o                         
   3   8  16        359.21        299.49        78.59 o                         
   4   8  16       1111.07       1204.42        90.62 o                         
   5   8  16        151.92        236.91        71.15 o                         
   6   8  16         47.18         48.60        69.73 o                         
   7   8  16        106.62        187.13        77.08 o                         
   8   8  16        483.80        568.47        85.43 o                         
   9   8  16          2.30         49.13        81.52 o                         
  10   8  16         33.72         38.93        55.13 o                         
  11   8  16        132.13         63.65        75.70 o                         
  12   8  16        142.37        -43.71        76.32 o                         
  13   8  16       1255.99       1458.46       136.84 o                         
  14   8  16        578.28        662.09        96.79 o                         
  15   8  16        122.79         57.35        84.24 o                         
  16   8  16          5.68        -86.98        86.98 o                         
   1   9  16        303.34        371.51        82.00 o                         
   2   9  16        499.33        449.59        79.15 o                         
   3   9  16         67.07         -5.23        72.93 o                         
   4   9  16        662.64        608.80        83.25 o                         
   5   9  16        102.71        155.30        77.03 o                         
   6   9  16         26.93        -52.98        84.54 o                         
   7   9  16        414.76        427.63        98.92 o                         
   8   9  16         26.44         64.26        90.66 o                         
   9   9  16        227.39         99.54        92.16 o                         
  10   9  16        412.28        535.53        95.16 o                         
  11   9  16        395.06        413.23        91.67 o                         
  12   9  16        350.65        183.14        94.65 o                         
  13   9  16        207.99        215.95        99.76 o                         
  14   9  16        640.21        714.41       101.45 o                         
  15   9  16         26.93         93.19        97.76 o                         
   0  10  16       1085.83       1185.53       140.43 o                         
   1  10  16        237.84        249.35       111.74 o                         
   2  10  16       1326.68       1335.71       109.92 o                         
   3  10  16        702.19        656.18       115.28 o                         
   4  10  16       1428.23       1319.04       120.08 o                         
   5  10  16          1.22        143.74        93.88 o                         
   6  10  16        817.79        729.76       111.17 o                         
   7  10  16        413.93        464.22       102.99 o                         
   8  10  16          6.62        131.79       100.42 o                         
   9  10  16        492.63        643.00       126.41 o                         
  10  10  16         45.52       -121.17       121.17 o                         
  11  10  16         56.59        111.83       100.69 o                         
  12  10  16        546.01        781.92       137.31 o                         
  13  10  16        176.62        171.90        99.09 o                         
   1  11  16       2586.25       2615.36       130.64 o                         
   2  11  16          9.44         27.80       102.30 o                         
   3  11  16        109.10         88.87        95.42 o                         
   4  11  16        114.76         92.90       110.20 o                         
   5  11  16       1063.93        983.00       122.02 o                         
   6  11  16        465.50        492.00       145.97 o                         
   7  11  16         86.85       -115.28       115.28 o                         
   8  11  16         31.61        -44.54       101.83 o                         
   9  11  16        124.76        132.60       116.87 o                         
  10  11  16        188.48        193.09       107.36 o                         
  11  11  16          7.52        -93.66       103.17 o                         
   0  12  16         18.15        -44.87       121.24 o                         
   1  12  16        206.16        256.60        91.35 o                         
   2  12  16       1689.56       1877.31       158.81 o                         
   3  12  16        629.27        725.71       121.00 o                         
   4  12  16       1159.99       1058.99       128.83 o                         
   5  12  16         41.44          1.92       110.81 o                         
   6  12  16        365.36        464.38       115.38 o                         
   7  12  16          1.16         78.60       109.73 o                         
   1   1  17        270.61        384.18        42.11 o                         
   2   1  17       9551.27       9306.53       189.10 o                         
   3   1  17       2941.10       3142.29        78.76 o                         
   4   1  17         56.56         32.02        38.55 o                         
   5   1  17          0.51         67.53        45.33 o                         
   6   1  17       1795.49       1878.32        70.97 o                         
   7   1  17        222.69        263.64        50.00 o                         
   8   1  17       1391.93       1543.86        91.86 o                         
   9   1  17        504.68        436.57        55.72 o                         
  10   1  17       5761.73       5436.48       131.23 o                         
  11   1  17        365.16        480.02        66.31 o                         
  12   1  17        845.51        810.90        74.07 o                         
  13   1  17        551.23        467.54        92.35 o                         
  14   1  17         48.86        101.68        71.83 o                         
  15   1  17         22.30          3.21        94.44 o                         
  16   1  17        493.48        530.65       126.64 o                         
  17   1  17         21.69         64.48       115.70 o                         
  18   1  17        939.06        882.43       164.46 o                         
  19   1  17         35.55         19.14       121.07 o                         
  20   1  17        245.98         75.74       126.89 o                         
   0   2  17          3.46         14.92        50.50 o                         
   1   2  17        120.35         84.24        37.88 o                         
   2   2  17        534.75        564.58        49.20 o                         
   3   2  17         41.14         31.38        42.59 o                         
   4   2  17       1879.36       1835.04        71.04 o                         
   5   2  17       1411.71       1456.10        64.28 o                         
   6   2  17        317.36        333.97        56.21 o                         
   7   2  17      13652.86      14283.74       208.09 o                         
   8   2  17        238.49        350.90        56.37 o                         
   9   2  17       4506.09       4671.21       118.48 o                         
  10   2  17       1394.78       1391.02        74.08 o                         
  11   2  17         56.33         29.32        54.49 o                         
  12   2  17        450.28        372.36        62.69 o                         
  13   2  17        572.79        779.67        79.45 o                         
  14   2  17         87.45        -18.99        94.21 o                         
  15   2  17        674.77        685.68       109.90 o                         
  16   2  17          2.71        -17.31       101.02 o                         
  17   2  17       1823.14       1521.06       162.02 o                         
  18   2  17         12.03        187.06       123.49 o                         
  19   2  17       3519.91       3137.37       224.48 o                         
  20   2  17          2.70         46.79       131.53 o                         
   1   3  17       6371.93       6051.99       131.15 o                         
   2   3  17         90.89         47.23        42.93 o                         
   3   3  17        656.86        779.82        53.73 o                         
   4   3  17       2584.97       2436.95        88.95 o                         
   5   3  17        710.13        705.17        60.00 o                         
   6   3  17       2479.24       2659.32        90.86 o                         
   7   3  17       3010.26       3045.82       102.54 o                         
   8   3  17      12506.70      12269.96       204.02 o                         
   9   3  17          1.62         58.47        59.69 o                         
  10   3  17       5764.34       5789.20       130.42 o                         
  11   3  17        501.71        399.73        60.37 o                         
  12   3  17       2437.95       2516.50       111.06 o                         
  13   3  17          6.75        -59.78        65.06 o                         
  14   3  17       3638.82       3722.73       135.21 o                         
  15   3  17        325.93        330.79        77.79 o                         
  16   3  17       2738.53       2792.88       135.56 o                         
  17   3  17        195.51        126.91        70.34 o                         
  18   3  17       1413.32       1289.74       221.26 o                         
  19   3  17         39.56         18.03       126.26 o                         
  20   3  17        655.08        519.43       141.59 o                         
   0   4  17          7.38         16.49        74.00 o                         
   1   4  17        282.72        334.74        53.26 o                         
   2   4  17        129.45        213.44        58.25 o                         
   3   4  17       3412.73       3511.44        98.91 o                         
   4   4  17       3172.59       3250.08        96.71 o                         
   5   4  17      11658.96      11516.48       180.89 o                         
   6   4  17        166.02        282.37        56.48 o                         
   7   4  17       3128.40       3102.35        99.02 o                         
   8   4  17        329.70        513.21        61.90 o                         
   9   4  17        837.41        849.29        73.78 o                         
  10   4  17         79.82        113.03        56.05 o                         
  11   4  17       1462.96       1503.37        93.48 o                         
  12   4  17         40.62         28.40        63.78 o                         
  13   4  17        929.50        739.90        81.62 o                         
  14   4  17        483.25        339.60        76.77 o                         
  15   4  17       1070.75        917.33        90.92 o                         
  16   4  17         54.01        118.07        75.36 o                         
  17   4  17       2260.45       2164.32       118.42 o                         
  18   4  17        568.32        324.54        98.67 o                         
  19   4  17       1739.96       1859.04       158.26 o                         
   1   5  17          3.61         11.53        65.00 o                         
   2   5  17        782.21        789.41        68.33 o                         
   3   5  17        289.70        372.09        66.84 o                         
   4   5  17         15.10         -2.99        57.47 o                         
   5   5  17         49.67         32.13        46.62 o                         
   6   5  17        218.17        297.82        57.62 o                         
   7   5  17       1876.38       1749.75        83.48 o                         
   8   5  17        261.66        177.04        55.68 o                         
   9   5  17         22.14         22.69        57.18 o                         
  10   5  17       3164.12       3117.06       121.28 o                         
  11   5  17        639.28        567.23        79.08 o                         
  12   5  17       1405.06       1511.54        99.16 o                         
  13   5  17        141.91        257.52        75.18 o                         
  14   5  17        998.13        913.69        92.89 o                         
  15   5  17        204.98        244.85        83.21 o                         
  16   5  17        566.91        689.16        93.88 o                         
  17   5  17         57.13         72.43        84.20 o                         
  18   5  17          3.63        -47.02        83.53 o                         
  19   5  17        151.32        -16.48        88.34 o                         
   0   6  17       4000.99       4030.98       206.56 o                         
   1   6  17          0.16         -7.80        63.37 o                         
   2   6  17       2104.33       2099.62       100.88 o                         
   3   6  17        339.54        274.11        72.36 o                         
   4   6  17        908.33        772.18        83.89 o                         
   5   6  17        193.15         62.80        56.99 o                         
   6   6  17          6.50        -14.92        57.68 o                         
   7   6  17         92.61        103.18        55.66 o                         
   8   6  17        876.82        869.79        71.40 o                         
   9   6  17        706.10        710.80        86.25 o                         
  10   6  17         36.55        -42.76        65.95 o                         
  11   6  17        638.94        637.02        91.75 o                         
  12   6  17         28.55         -2.74        71.52 o                         
  13   6  17          9.85        -65.53        90.45 o                         
  14   6  17         51.89         37.62        76.20 o                         
  15   6  17         45.27         17.59        79.52 o                         
  16   6  17          2.56         56.69        82.05 o                         
  17   6  17         16.64       -105.96       105.96 o                         
  18   6  17        308.91        206.81        92.89 o                         
   1   7  17         37.54        115.30        66.35 o                         
   2   7  17          4.81        109.06        64.87 o                         
   3   7  17       1249.61       1224.58        95.17 o                         
   4   7  17       1949.57       1728.56        96.92 o                         
   5   7  17       1481.82       1596.10        95.43 o                         
   6   7  17        391.39        519.76        72.40 o                         
   7   7  17         97.07        156.22        73.44 o                         
   8   7  17        687.09        550.94        84.47 o                         
   9   7  17        480.20        477.96        77.01 o                         
  10   7  17       2403.69       2470.09       118.13 o                         
  11   7  17        165.62        234.36        77.08 o                         
  12   7  17        855.58        740.03        89.64 o                         
  13   7  17          5.49         -1.92        77.00 o                         
  14   7  17        108.54        138.62        82.33 o                         
  15   7  17        102.58        -12.91        82.12 o                         
  16   7  17        140.52        227.58        92.06 o                         
  17   7  17         62.22        -58.20        87.18 o                         
   0   8  17        531.27        535.97       110.98 o                         
   1   8  17        355.98        309.69        74.35 o                         
   2   8  17        973.04       1015.82        90.20 o                         
   3   8  17          4.92        -63.27        63.27 o                         
   4   8  17        115.33        151.85        70.05 o                         
   5   8  17        234.43        203.17        71.33 o                         
   6   8  17        966.34        850.26        85.11 o                         
   7   8  17       3084.13       2849.13       146.25 o                         
   8   8  17        786.36        890.87        96.35 o                         
   9   8  17       2427.30       2371.94       129.37 o                         
  10   8  17          8.74        153.75        79.34 o                         
  11   8  17        802.00        719.65       141.59 o                         
  12   8  17         56.26         31.66        78.68 o                         
  13   8  17        504.73        614.20        93.60 o                         
  14   8  17        334.68        463.96        93.68 o                         
  15   8  17        379.08        518.28        98.44 o                         
  16   8  17          8.69         37.60        89.19 o                         
   1   9  17        763.44        643.39        84.19 o                         
   2   9  17          2.94          7.88        69.99 o                         
   3   9  17         43.95        173.28        69.96 o                         
   4   9  17         97.37        100.12        71.88 o                         
   5   9  17       1619.18       1522.30       101.54 o                         
   6   9  17        132.57         90.07        98.76 o                         
   7   9  17        141.51         43.81        86.03 o                         
   8   9  17       3586.98       3482.31       165.54 o                         
   9   9  17         60.14         14.37       156.23 o                         
  10   9  17       1183.42       1043.82       117.91 o                         
  11   9  17        100.43         92.85        90.21 o                         
  12   9  17        248.04        162.85       107.22 o                         
  13   9  17         48.25        -52.00       106.01 o                         
  14   9  17        331.36        286.19       103.85 o                         
   0  10  17        400.29        217.76       113.13 o                         
   1  10  17         41.33        -70.37        70.37 o                         
   2  10  17         32.98         34.56        73.77 o                         
   3  10  17         13.39         22.79        77.27 o                         
   4  10  17        252.59        195.46       107.74 o                         
   5  10  17       1175.95        965.33       114.82 o                         
   6  10  17        318.63        139.79        97.52 o                         
   7  10  17        104.22        -39.65        93.68 o                         
   8  10  17         45.42         29.24        92.32 o                         
   9  10  17         80.57        -14.61       119.01 o                         
  10  10  17        110.12         -2.30       104.65 o                         
  11  10  17        212.70        166.27       108.78 o                         
  12  10  17         13.19        -46.81       103.91 o                         
   1  11  17         35.56          2.32        80.07 o                         
   2  11  17         61.39        -15.83        64.55 o                         
   3  11  17          0.35         59.69        99.22 o                         
   4  11  17         25.25        -50.65        97.10 o                         
   5  11  17        243.98        243.68       101.82 o                         
   6  11  17        306.93        531.57       112.50 o                         
   7  11  17          1.38        110.32       105.28 o                         
   8  11  17          1.96        -76.64       100.72 o                         
   9  11  17         96.14        112.59       116.26 o                         
  10  11  17        319.13        430.28       119.50 o                         
   0  12  17        979.83        748.72       148.32 o                         
   1  12  17        235.22        148.76        91.01 o                         
   2  12  17         24.52         73.19       106.67 o                         
   3  12  17        304.74        191.54       108.94 o                         
   4  12  17        111.49        269.67       110.17 o                         
   5  12  17        258.65        287.65       125.36 o                         
   6  12  17         64.85         80.58       111.79 o                         
   0   0  18      30168.56      29519.93       778.45 o                         
   1   0  18        292.32        424.59        64.59 o                         
   2   0  18      19144.59      18816.66       311.48 o                         
   3   0  18       9432.23       9531.33       231.08 o                         
   4   0  18      13589.68      13602.28       247.15 o                         
   5   0  18          9.47         32.33        59.85 o                         
   6   0  18        119.02        354.26        80.76 o                         
   7   0  18          0.47         25.22        76.05 o                         
   8   0  18        578.45        660.69        91.10 o                         
   9   0  18       1160.26       1072.33       102.26 o                         
  10   0  18      15364.06      15231.75       314.94 o                         
  11   0  18       2237.67       2054.70       179.82 o                         
  12   0  18       9160.87       9073.63       268.09 o                         
  13   0  18        823.81        736.53       116.60 o                         
  14   0  18        162.82         84.94       120.30 o                         
  15   0  18          0.29       -132.96       132.96 o                         
  16   0  18        695.23        484.09       359.17 o                         
  17   0  18        599.56        354.31       183.30 o                         
  18   0  18         20.45        330.01       184.07 o                         
  19   0  18       1233.99       1256.52       235.71 o                         
  20   0  18         58.93         77.91       185.81 o                         
   1   1  18      24125.99      24200.06       269.94 o                         
   2   1  18       1030.21       1310.37        59.84 o                         
   3   1  18       3036.17       3301.42       133.52 o                         
   4   1  18        214.06        149.70        48.19 o                         
   5   1  18         65.35        128.64        49.14 o                         
   6   1  18       1119.71       1280.79        70.43 o                         
   7   1  18       8442.65       8504.13       143.03 o                         
   8   1  18       8885.74       8459.32       143.71 o                         
   9   1  18      10200.32      10174.73       183.55 o                         
  10   1  18        973.49        978.69        73.62 o                         
  11   1  18       5493.11       5699.82       138.76 o                         
  12   1  18        369.09        447.17        68.13 o                         
  13   1  18        424.06        307.04        61.38 o                         
  14   1  18        302.50        211.19        86.15 o                         
  15   1  18         14.63         23.95        88.91 o                         
  16   1  18          0.56       -104.20       112.15 o                         
  17   1  18       1475.76       1319.23       157.73 o                         
  18   1  18        753.43        797.57       147.14 o                         
  19   1  18         52.78         54.35       191.99 o                         
  20   1  18        556.09        508.61       146.17 o                         
   0   2  18       8453.17       8469.53       179.69 o                         
   1   2  18       1610.43       1468.72        66.71 o                         
   2   2  18       6746.98       6812.44       121.94 o                         
   3   2  18       3015.13       2991.93        85.15 o                         
   4   2  18       2730.41       2871.49        87.32 o                         
   5   2  18        519.27        578.26        68.10 o                         
   6   2  18        605.49        742.29        64.04 o                         
   7   2  18        458.34        463.12        61.70 o                         
   8   2  18        662.72        676.59        64.71 o                         
   9   2  18       1372.46       1519.77        78.53 o                         
  10   2  18       1561.46       1593.55        79.79 o                         
  11   2  18        658.18        682.06        66.71 o                         
  12   2  18        723.23        726.87        73.68 o                         
  13   2  18         50.29        -52.81        71.36 o                         
  14   2  18        202.52        119.73        78.41 o                         
  15   2  18         92.50         46.90        71.27 o                         
  16   2  18         20.52         19.86        88.32 o                         
  17   2  18         23.34        179.23       124.47 o                         
  18   2  18         66.01         70.02       153.17 o                         
  19   2  18         25.29         53.91       129.86 o                         
  20   2  18         61.53         24.86       128.01 o                         
   1   3  18          0.88         -8.00        49.69 o                         
   2   3  18        609.99        561.64        53.48 o                         
   3   3  18       1732.52       1565.80        73.43 o                         
   4   3  18       3708.03       3907.49       112.96 o                         
   5   3  18        371.93        486.65        61.49 o                         
   6   3  18        157.54        184.24        56.95 o                         
   7   3  18       2325.78       2347.78        94.04 o                         
   8   3  18        364.28        412.42        65.50 o                         
   9   3  18        908.34        832.60        70.29 o                         
  10   3  18        944.06       1078.60        73.58 o                         
  11   3  18        103.12         86.66        58.05 o                         
  12   3  18         88.13         11.30        65.69 o                         
  13   3  18         97.28         19.69        67.14 o                         
  14   3  18         57.68        -29.92        68.69 o                         
  15   3  18        172.62         61.62        79.85 o                         
  16   3  18        245.25        131.06        86.68 o                         
  17   3  18          1.18         62.89        81.14 o                         
  18   3  18         14.10         33.41       152.82 o                         
  19   3  18          0.17        -11.41       128.29 o                         
   0   4  18      13404.89      13400.91       282.75 o                         
   1   4  18        908.32       1065.01        74.96 o                         
   2   4  18       7885.31       8053.56       161.73 o                         
   3   4  18        298.10        312.49        62.52 o                         
   4   4  18        848.67        935.93        71.53 o                         
   5   4  18        604.59        708.81        64.38 o                         
   6   4  18         57.48        105.62        43.38 o                         
   7   4  18       4489.12       4098.50       141.26 o                         
   8   4  18       1667.73       1827.82        84.55 o                         
   9   4  18        137.83        103.35        56.27 o                         
  10   4  18       3146.38       3207.86       106.11 o                         
  11   4  18       1472.93       1451.73        96.09 o                         
  12   4  18       1016.38       1011.54        89.04 o                         
  13   4  18         48.24         23.33        71.50 o                         
  14   4  18         21.69        -69.51        69.51 o                         
  15   4  18        227.74        283.87        80.01 o                         
  16   4  18         86.83        186.98        87.57 o                         
  17   4  18        113.90        137.69        90.57 o                         
  18   4  18        348.00        315.86       100.83 o                         
  19   4  18          3.32        182.40       114.29 o                         
   1   5  18      23889.49      23728.79       350.20 o                         
   2   5  18       1852.21       1977.70        99.72 o                         
   3   5  18         29.77        137.07        67.97 o                         
   4   5  18       3007.11       2966.96       111.04 o                         
   5   5  18         21.61         60.68        49.68 o                         
   6   5  18       1162.80       1286.83        95.78 o                         
   7   5  18        951.76       1005.19        70.95 o                         
   8   5  18        189.98        190.00        54.02 o                         
   9   5  18       6419.07       6469.26       157.66 o                         
  10   5  18        530.01        581.11        77.97 o                         
  11   5  18       4523.08       4191.48       142.42 o                         
  12   5  18       2345.81       2309.24       114.87 o                         
  13   5  18       1447.60       1269.79        97.48 o                         
  14   5  18        484.48        275.46        83.26 o                         
  15   5  18        645.88        738.10        94.91 o                         
  16   5  18        115.64        210.21        86.49 o                         
  17   5  18        438.78        323.38        90.83 o                         
  18   5  18        191.88        170.22        90.07 o                         
   0   6  18       5289.82       5527.37       211.26 o                         
   1   6  18       6129.13       6175.93       155.27 o                         
   2   6  18      10521.06      10708.39       206.07 o                         
   3   6  18        211.25        180.67        66.88 o                         
   4   6  18       1700.08       1743.27        94.24 o                         
   5   6  18        200.16        207.61        62.49 o                         
   6   6  18         41.92        106.12        60.70 o                         
   7   6  18          3.34         50.97        60.30 o                         
   8   6  18        882.95        881.35        72.80 o                         
   9   6  18        134.18         61.90        85.39 o                         
  10   6  18       7134.99       7218.58       173.94 o                         
  11   6  18          1.95        -68.53        70.65 o                         
  12   6  18       3057.49       3287.63       134.04 o                         
  13   6  18        240.66         47.74        77.27 o                         
  14   6  18        112.84        -19.58        78.16 o                         
  15   6  18         73.50        -30.34        82.51 o                         
  16   6  18         32.49         50.60        86.19 o                         
  17   6  18       1083.24       1069.52       108.81 o                         
   1   7  18       3210.88       3195.73       149.10 o                         
   2   7  18         17.27         42.48        66.98 o                         
   3   7  18        490.34        553.32        78.61 o                         
   4   7  18        414.08        255.30        77.21 o                         
   5   7  18       1432.13       1598.21        99.31 o                         
   6   7  18       1801.40       1547.02        98.20 o                         
   7   7  18       2815.50       2818.63       118.54 o                         
   8   7  18        222.69        235.25        80.98 o                         
   9   7  18       4565.55       4515.06       162.44 o                         
  10   7  18         13.77         39.18        69.33 o                         
  11   7  18        291.55        356.97        82.06 o                         
  12   7  18        813.59        778.88        91.35 o                         
  13   7  18        211.65        279.74        84.74 o                         
  14   7  18          0.18        -99.88        99.88 o                         
  15   7  18         50.69         68.09        85.45 o                         
  16   7  18         44.75        -83.70        83.70 o                         
   0   8  18         30.51        125.93        98.68 o                         
   1   8  18         77.17         45.14        69.43 o                         
   2   8  18       1706.99       1661.57       100.62 o                         
   3   8  18          0.09        -21.44        68.35 o                         
   4   8  18       2085.62       1999.24       116.50 o                         
   5   8  18       1307.11       1132.77        99.32 o                         
   6   8  18        866.44        795.72        85.79 o                         
   7   8  18        233.75        214.87        91.22 o                         
   8   8  18         27.62         39.75        89.43 o                         
   9   8  18        568.36        608.87        93.33 o                         
  10   8  18         25.01        -88.91        88.91 o                         
  11   8  18          7.13         67.88        70.95 o                         
  12   8  18          0.67         68.11        95.65 o                         
  13   8  18        297.82        310.35        98.07 o                         
  14   8  18          6.34        132.46        96.24 o                         
  15   8  18         50.12        -12.56        87.39 o                         
   1   9  18        327.56        293.03        78.63 o                         
   2   9  18         35.59        -18.85        71.56 o                         
   3   9  18        295.36        363.96        83.99 o                         
   4   9  18       1359.06       1412.42       107.89 o                         
   5   9  18       1276.90       1240.94        98.65 o                         
   6   9  18        948.77       1037.77       112.67 o                         
   7   9  18       1247.64       1031.90       114.49 o                         
   8   9  18        462.73        224.71        97.37 o                         
   9   9  18        108.92        -69.02        93.41 o                         
  10   9  18        255.54        249.60       103.45 o                         
  11   9  18       2374.64       2407.55       162.05 o                         
  12   9  18          0.10          6.75        84.90 o                         
  13   9  18         29.72         34.82        92.92 o                         
  14   9  18          5.86        -56.11       113.42 o                         
   0  10  18       4455.31       4495.73       241.87 o                         
   1  10  18          1.04        -33.13        77.06 o                         
   2  10  18        386.87        527.09        89.39 o                         
   3  10  18        729.34        478.19        89.17 o                         
   4  10  18        197.30        274.28        96.97 o                         
   5  10  18        107.77        160.64       120.72 o                         
   6  10  18         73.20        106.71        97.86 o                         
   7  10  18        493.98        474.55       107.94 o                         
   8  10  18       1655.48       1601.65       136.55 o                         
   9  10  18         15.62         44.13       108.94 o                         
  10  10  18       1095.71        998.97       127.25 o                         
  11  10  18        495.51        601.90       120.96 o                         
  12  10  18         43.86        197.47       112.26 o                         
   1  11  18       2028.53       2120.47       132.02 o                         
   2  11  18       1309.46       1314.12       164.36 o                         
   3  11  18        448.19        285.62       104.34 o                         
   4  11  18          0.48        -92.79       110.03 o                         
   5  11  18         24.05       -105.60       105.60 o                         
   6  11  18          0.15        -97.12        97.12 o                         
   7  11  18        333.68        482.12       132.06 o                         
   8  11  18        809.13        459.42       117.38 o                         
   9  11  18        286.86        180.18       121.62 o                         
   0  12  18       1165.42        968.96       156.69 o                         
   1  12  18        154.52        153.36        93.89 o                         
   2  12  18        275.97         86.97       108.92 o                         
   3  12  18        493.08        652.77       122.26 o                         
   4  12  18        310.65        525.94       127.82 o                         
   5  12  18        338.65        326.99       121.50 o                         
   1   1  19       6593.94       6880.68       114.92 o                         
   2   1  19        113.76        146.69        39.53 o                         
   3   1  19       2189.94       2277.68        91.54 o                         
   4   1  19         61.00        161.47        55.14 o                         
   5   1  19          2.90         11.47        48.97 o                         
   6   1  19        532.29        584.47        64.85 o                         
   7   1  19        105.14        162.70        65.19 o                         
   8   1  19        739.71        870.20        73.87 o                         
   9   1  19        241.80        244.62        63.10 o                         
  10   1  19       1985.44       2106.87       102.37 o                         
  11   1  19       3829.15       3887.95       123.60 o                         
  12   1  19       2668.64       2613.42       107.26 o                         
  13   1  19        212.82        252.76        74.03 o                         
  14   1  19        552.68        395.76        90.56 o                         
  15   1  19        272.11        240.87        91.74 o                         
  16   1  19        238.59        340.37       135.19 o                         
  17   1  19        126.63        203.68       126.94 o                         
  18   1  19        387.20        371.47       134.25 o                         
  19   1  19         98.20        172.12       133.22 o                         
   0   2  19       1295.98       1668.69       106.63 o                         
   1   2  19        148.89        227.22        49.01 o                         
   2   2  19       2495.36       2601.82        81.87 o                         
   3   2  19        584.80        699.48        58.99 o                         
   4   2  19        283.17        212.89        62.45 o                         
   5   2  19       2981.81       2991.97        96.35 o                         
   6   2  19        356.89        265.68        62.97 o                         
   7   2  19       1159.00       1210.06        75.14 o                         
   8   2  19       2346.13       2503.32        92.76 o                         
   9   2  19       3364.11       3664.87       116.06 o                         
  10   2  19       4289.22       4600.32       164.50 o                         
  11   2  19       5484.76       5395.65       155.56 o                         
  12   2  19        300.55        396.27        69.80 o                         
  13   2  19       3121.28       3020.88       134.82 o                         
  14   2  19        954.27       1032.34        98.47 o                         
  15   2  19       1353.99       1366.55       106.71 o                         
  16   2  19       1262.23       1075.43       121.30 o                         
  17   2  19        821.89        797.17       146.19 o                         
  18   2  19         99.35         75.79       130.04 o                         
  19   2  19        886.52        686.27       152.49 o                         
   1   3  19      17781.60      16968.39       236.15 o                         
   2   3  19       4403.94       4400.59       123.67 o                         
   3   3  19       1790.21       1844.68        87.67 o                         
   4   3  19       4091.75       3981.73       111.65 o                         
   5   3  19       3716.12       3823.29       109.70 o                         
   6   3  19        976.09       1137.92        71.88 o                         
   7   3  19          2.28        -51.39        51.39 o                         
   8   3  19       4612.93       4473.74       126.29 o                         
   9   3  19       1463.31       1543.38        80.99 o                         
  10   3  19      10132.25      10073.01       176.65 o                         
  11   3  19        784.06        840.88        82.70 o                         
  12   3  19       1251.62       1293.10        93.65 o                         
  13   3  19        238.96         58.13        78.63 o                         
  14   3  19        114.38        156.48        81.34 o                         
  15   3  19          3.19        -63.15        78.33 o                         
  16   3  19       1605.17       1700.15       121.91 o                         
  17   3  19        386.85        596.23       112.09 o                         
  18   3  19       1901.52       1831.61       183.94 o                         
  19   3  19         84.43        233.89       136.50 o                         
   0   4  19       2476.05       2200.62       145.07 o                         
   1   4  19        347.75        368.73        65.96 o                         
   2   4  19          9.77         25.81        57.97 o                         
   3   4  19        205.39        213.87        61.49 o                         
   4   4  19        599.37        741.98        70.71 o                         
   5   4  19        361.64        259.26        61.40 o                         
   6   4  19        897.35        808.84        66.78 o                         
   7   4  19       3494.06       3709.27       126.81 o                         
   8   4  19        589.41        663.64        67.17 o                         
   9   4  19       1735.46       1833.64        86.75 o                         
  10   4  19       4414.38       4044.33       170.65 o                         
  11   4  19       2110.39       2017.32       109.02 o                         
  12   4  19        940.79        862.43        87.63 o                         
  13   4  19       3887.67       3945.12       142.09 o                         
  14   4  19        756.28        728.01        90.00 o                         
  15   4  19        510.26        403.17        92.27 o                         
  16   4  19        717.95        708.12       102.42 o                         
  17   4  19        368.24        299.79        96.76 o                         
  18   4  19          2.18        -58.03       112.68 o                         
   1   5  19       3231.62       3398.08       122.65 o                         
   2   5  19       1923.68       2023.03       100.43 o                         
   3   5  19        857.66        762.04        72.07 o                         
   4   5  19         36.01         39.58        57.93 o                         
   5   5  19         26.67        -28.42        59.20 o                         
   6   5  19         30.27         85.69        59.76 o                         
   7   5  19          2.17         20.14        61.16 o                         
   8   5  19        579.85        241.68        63.40 o                         
   9   5  19        444.77        395.48        69.01 o                         
  10   5  19       1361.37       1295.99        92.57 o                         
  11   5  19         41.66         56.52        67.16 o                         
  12   5  19        351.72        262.77        70.98 o                         
  13   5  19        404.56        269.00        82.82 o                         
  14   5  19        129.00         16.40        64.08 o                         
  15   5  19         39.39         29.02        66.31 o                         
  16   5  19        252.97        178.51        69.77 o                         
  17   5  19         42.46         47.19        95.34 o                         
  18   5  19        307.19        240.53       100.63 o                         
   0   6  19       4369.67       4060.54       194.47 o                         
   1   6  19        502.30        599.48        77.82 o                         
   2   6  19        107.61        140.84        66.83 o                         
   3   6  19        169.56        260.13        70.54 o                         
   4   6  19       1645.36       1512.65       116.64 o                         
   5   6  19         87.33         15.22        47.36 o                         
   6   6  19          5.61        -45.25        64.72 o                         
   7   6  19        313.04        311.12        67.02 o                         
   8   6  19        217.01        348.67        68.20 o                         
   9   6  19        351.88        347.56        70.54 o                         
  10   6  19         15.57         47.46        71.63 o                         
  11   6  19        246.34        308.30        79.30 o                         
  12   6  19        306.84        351.66        82.30 o                         
  13   6  19        719.60        703.06       109.06 o                         
  14   6  19         29.01        -17.87        78.64 o                         
  15   6  19          1.49         41.74        83.48 o                         
  16   6  19          4.95         59.86        88.01 o                         
  17   6  19         37.72         13.03        89.82 o                         
   1   7  19       4549.11       4441.03       145.21 o                         
   2   7  19       2209.02       2151.97       108.85 o                         
   3   7  19          2.99        108.78        71.54 o                         
   4   7  19        103.51        121.91        66.63 o                         
   5   7  19        252.41         20.34        79.16 o                         
   6   7  19        811.05        769.76        85.31 o                         
   7   7  19          0.87        -58.84        62.01 o                         
   8   7  19        567.16        476.75        87.43 o                         
   9   7  19        468.71        447.94        96.75 o                         
  10   7  19        122.55        168.36        59.05 o                         
  11   7  19        525.29        482.47        95.35 o                         
  12   7  19        529.85        610.57        99.29 o                         
  13   7  19        261.71        285.12        85.19 o                         
  14   7  19        561.34        734.00       100.01 o                         
  15   7  19       1163.21       1178.61       118.24 o                         
  16   7  19          9.02        -51.22        88.08 o                         
   0   8  19       1048.84       1122.93       131.89 o                         
   1   8  19         31.12         84.85        71.34 o                         
   2   8  19       2096.43       2030.74       110.46 o                         
   3   8  19        138.83        157.62        80.09 o                         
   4   8  19         17.76         47.69        64.70 o                         
   5   8  19        215.33        256.72        78.34 o                         
   6   8  19        383.94        394.35        81.92 o                         
   7   8  19        413.36        528.89       100.09 o                         
   8   8  19        376.20        299.25        94.12 o                         
   9   8  19        712.47        678.12       105.77 o                         
  10   8  19       2271.30       2217.77       132.99 o                         
  11   8  19       1110.02       1285.04       128.75 o                         
  12   8  19         49.27        106.66        91.03 o                         
  13   8  19        603.66        476.83       104.98 o                         
  14   8  19        360.99        127.39        96.92 o                         
  15   8  19        308.28        285.12       103.69 o                         
   1   9  19       1516.89       1526.92       113.91 o                         
   2   9  19         40.22        -48.35        74.94 o                         
   3   9  19        106.94        158.60        72.13 o                         
   4   9  19        690.76        612.43        88.00 o                         
   5   9  19        395.94        361.55        97.01 o                         
   6   9  19       1009.29        764.38       128.60 o                         
   7   9  19          3.63         94.15        94.22 o                         
   8   9  19        397.43        406.23       112.21 o                         
   9   9  19       1851.75       1818.34       144.61 o                         
  10   9  19        741.21        741.21       118.41 o                         
  11   9  19         21.18         -0.16       100.94 o                         
  12   9  19       1235.38       1240.85       136.33 o                         
  13   9  19         18.80        -93.58        93.58 o                         
   0  10  19         52.12        -71.29       109.49 o                         
   1  10  19        323.41        311.96        86.52 o                         
   2  10  19         46.41         61.15        79.45 o                         
   3  10  19        706.63        536.27        83.06 o                         
   4  10  19          3.68         47.69        98.71 o                         
   5  10  19        168.23        249.72       112.97 o                         
   6  10  19        823.28        783.45       188.01 o                         
   7  10  19        349.37        234.89       105.23 o                         
   8  10  19        508.14        424.76       111.03 o                         
   9  10  19        354.29        348.47       165.53 o                         
  10  10  19          2.03         15.79       106.14 o                         
  11  10  19         90.22       -128.30       151.15 o                         
   1  11  19        257.22        279.29        91.50 o                         
   2  11  19         11.87        -61.56        81.22 o                         
   3  11  19          0.88        100.67       105.40 o                         
   4  11  19          5.82         57.70       104.28 o                         
   5  11  19        108.88        177.76       107.45 o                         
   6  11  19        149.51        -31.62       113.42 o                         
   7  11  19          5.85         59.19       104.42 o                         
   8  11  19         87.21        -15.08       105.77 o                         
   0  12  19       1107.29       1072.60       162.54 o                         
   1  12  19        272.45        264.01       105.04 o                         
   2  12  19         11.12        -65.02       104.79 o                         
   3  12  19        409.58        203.35       117.72 o                         
   0   0  20       1324.20       2287.58       146.67 o                         
   1   0  20       6377.03       6244.84       174.82 o                         
   2   0  20       3255.47       3710.83       128.33 o                         
   3   0  20       1050.92       1175.47       100.96 o                         
   4   0  20      11569.29      11008.52       251.32 o                         
   5   0  20        928.59       1132.41       101.58 o                         
   6   0  20         44.00          5.37        77.45 o                         
   7   0  20       3174.43       3147.22       142.95 o                         
   8   0  20       8481.91       8679.46       225.06 o                         
   9   0  20        148.52        675.06       111.02 o                         
  10   0  20       8241.91       7491.18       251.32 o                         
  11   0  20        970.76       1274.40       178.38 o                         
  12   0  20         30.16        -52.64        81.88 o                         
  13   0  20        590.34        541.76       115.99 o                         
  14   0  20         66.96        239.58       111.42 o                         
  15   0  20        114.35        193.33       166.48 o                         
  16   0  20        951.22       1140.62       215.53 o                         
  17   0  20       2414.38       2160.02       264.23 o                         
  18   0  20        550.08        583.26       197.36 o                         
  19   0  20       1980.16       1752.08       257.48 o                         
   1   1  20       9165.27       9147.58       146.82 o                         
   2   1  20        346.01        384.51        65.35 o                         
   3   1  20       4010.71       4049.65       106.78 o                         
   4   1  20        980.34       1014.78        64.70 o                         
   5   1  20       1241.91       1282.26        68.62 o                         
   6   1  20        280.87        312.17        58.77 o                         
   7   1  20       1384.78       1550.91        85.82 o                         
   8   1  20       1810.49       1966.90       101.92 o                         
   9   1  20         62.36        274.20        80.50 o                         
  10   1  20       4961.13       5410.36       174.86 o                         
  11   1  20        682.94        713.42        73.55 o                         
  12   1  20        288.81        251.03        73.64 o                         
  13   1  20        379.57        317.25        76.76 o                         
  14   1  20         93.01         86.87        68.53 o                         
  15   1  20        404.06        468.48       102.03 o                         
  16   1  20        757.81        799.69       143.11 o                         
  17   1  20          8.87         69.02       126.13 o                         
  18   1  20       1645.56       1255.17       167.70 o                         
  19   1  20         71.30         96.66       129.68 o                         
   0   2  20       5860.01       5654.54       176.40 o                         
   1   2  20        729.58        759.94        64.95 o                         
   2   2  20          5.96         30.82        54.28 o                         
   3   2  20         41.02         20.42        51.05 o                         
   4   2  20       2360.23       2652.11       124.99 o                         
   5   2  20        716.00        769.96        66.45 o                         
   6   2  20       4485.61       4549.77       138.23 o                         
   7   2  20       1410.70       1560.75        85.90 o                         
   8   2  20          7.36        -33.59        53.60 o                         
   9   2  20        727.23        607.26        87.91 o                         
  10   2  20          8.95          2.92        60.69 o                         
  11   2  20          6.40        -15.42        61.39 o                         
  12   2  20        776.03        743.98        79.21 o                         
  13   2  20        475.81        480.06        88.89 o                         
  14   2  20         55.47         73.47        80.57 o                         
  15   2  20          2.61         14.70        87.05 o                         
  16   2  20        557.61        684.14       124.27 o                         
  17   2  20        257.44         50.51       124.00 o                         
  18   2  20          5.68       -113.24       113.24 o                         
  19   2  20        175.56        151.86       139.96 o                         
   1   3  20         18.38         24.41        54.69 o                         
   2   3  20       1842.73       1990.27        90.77 o                         
   3   3  20       1233.24        991.14        76.55 o                         
   4   3  20       1030.60       1171.22        78.15 o                         
   5   3  20         19.11         53.61        55.20 o                         
   6   3  20         87.25        107.32        70.38 o                         
   7   3  20         27.65         41.50        55.91 o                         
   8   3  20        929.66        862.15        81.12 o                         
   9   3  20        477.28        588.03        67.98 o                         
  10   3  20        230.54        321.66        64.27 o                         
  11   3  20        130.60        131.93        66.21 o                         
  12   3  20        420.69        274.80        92.92 o                         
  13   3  20         36.40         90.33        79.78 o                         
  14   3  20         33.08          4.35        78.81 o                         
  15   3  20        318.15        334.19       102.79 o                         
  16   3  20         86.97         67.81        89.01 o                         
  17   3  20          3.93        -65.30        95.26 o                         
  18   3  20         21.86        207.50       128.69 o                         
   0   4  20       2460.60       2683.55       158.59 o                         
   1   4  20       2394.30       2440.28        99.56 o                         
   2   4  20       1704.96       1840.24        90.02 o                         
   3   4  20        925.09        980.01        93.99 o                         
   4   4  20         19.21         -6.46        58.09 o                         
   5   4  20        436.48        440.18        67.22 o                         
   6   4  20       1186.09       1230.13        87.98 o                         
   7   4  20        455.93        591.48        76.08 o                         
   8   4  20        265.40        188.83        60.15 o                         
   9   4  20       1396.55       1346.31        80.40 o                         
  10   4  20          9.85         42.98        57.83 o                         
  11   4  20        219.75        113.63        71.96 o                         
  12   4  20         27.63        -87.93        87.93 o                         
  13   4  20          2.31        -16.04        71.17 o                         
  14   4  20         53.07        158.20        85.53 o                         
  15   4  20        445.66        447.60        95.44 o                         
  16   4  20        132.22        223.76       116.74 o                         
  17   4  20        208.75        141.05       119.66 o                         
  18   4  20         77.32        155.31       112.90 o                         
   1   5  20       3399.25       3456.72       126.05 o                         
   2   5  20        602.32        644.58        83.08 o                         
   3   5  20       4562.80       4715.89       161.98 o                         
   4   5  20        387.44        338.36        69.08 o                         
   5   5  20       1958.96       2180.62       126.74 o                         
   6   5  20         98.89         40.31        45.47 o                         
   7   5  20        150.52        147.56        64.04 o                         
   8   5  20       4089.83       4003.23       149.23 o                         
   9   5  20        484.56        528.21        72.78 o                         
  10   5  20        203.61        166.69        56.69 o                         
  11   5  20         36.55         73.23        63.93 o                         
  12   5  20        365.13        369.07        76.09 o                         
  13   5  20        400.01        277.14        78.58 o                         
  14   5  20          7.69         74.86        77.32 o                         
  15   5  20        163.77        142.78        85.13 o                         
  16   5  20       1000.32        859.91       111.05 o                         
  17   5  20          0.16         11.15        95.44 o                         
   0   6  20         15.01        -90.56        90.56 o                         
   1   6  20        449.01        417.80        74.52 o                         
   2   6  20       2246.34       2213.09       108.57 o                         
   3   6  20       1234.83       1251.20        91.33 o                         
   4   6  20       2688.15       2764.50       131.50 o                         
   5   6  20       4038.47       3737.67       142.50 o                         
   6   6  20       2632.35       2646.01       195.58 o                         
   7   6  20        707.56        815.02        78.99 o                         
   8   6  20       2503.33       2534.80       109.01 o                         
   9   6  20        598.78        629.48        87.87 o                         
  10   6  20       1386.12       1286.69       107.54 o                         
  11   6  20        911.48        873.24       100.64 o                         
  12   6  20         19.97        -73.62        73.62 o
[truncated: 113,644 more chars]
